# Supplementary material for: Crystal structure of 4-phenyl-1-{2-[(2,4,6-tri­methyl­phen­yl)selan­yl]phen­yl}-1H-1,2,3-triazole
Source: Acta Crystallogr E Crystallogr Commun. 2015 Feb 25;71(Pt 3):o204–5. doi: 10.1107/S2056989015003229 (PMC4350715; doi:10.1107/S2056989015003229)
Supplement: Supplementary file 1 [file e-71-0o204-sup1.cif]

##############################################################################
#                                                                            #
# This CIF contains the data in a paper accepted for publication in          #
# Acta Crystallographica Section E. It conforms to the requirements of       #
# Notes for Authors for Acta Crystallographica Section E, and has been       #
# peer reviewed under the auspices of the IUCr Commission on Journals.       #
#                                                                            #
# Full details of the Crystallographic Information File format               #
# are given in the paper "The Crystallographic Information File (CIF):       #
# a New Standard Archive File for Crystallography" by S. R. Hall, F. H.      #
# Allen and I. D. Brown [Acta Cryst. (1991), A47, 655-685].                  #
#                                                                            #
# The current version of the core CIF dictionary is obtainable from          #
# ftp://ftp.iucr.org/pub/cif_core.dic.                                       #
#                                                                            #
# Software is freely available for graphical display of the structure(s)     #
# in this CIF. For information consult the CIF software page                 #
# http://www.iucr.org/resources/cif/software.                                #
#                                                                            #
# This file may be used for bona fide research purposes within the           #
# scientific community so long as proper attribution is given to the journal # 
# article from which it was obtained.                                        #
#                                                                            #
##############################################################################
data_I
_audit_creation_method     SHELXL-2014/6
_database_code_depnum_ccdc_archive     'CCDC 1049547'
_chemical_name_systematic
;
4-Phenyl-1-{2-[(2,4,6-trimethylphenyl)selanyl]phenyl}-1<i>H</i>-1,2,3-triazole
;
_chemical_name_common     ?
_chemical_formula_moiety     'C23 H21 N3 Se'
_chemical_formula_sum     'C23 H21 N3 Se'
_chemical_formula_iupac     'C23 H21 N3 Se'
_chemical_formula_weight     418.39
_chemical_melting_point     ?
_shelx_space_group_comment
;
The symmetry employed for this shelxl refinement is uniquely defined
by the following loop, which should always be used as a source of
symmetry information in preference to the above space-group names.
They are only intended as comments.
;
_space_group_crystal_system     monoclinic
_space_group_name_H-M_alt     'P 21/c'
_space_group_name_Hall     '-P 2ybc'
loop_
    _space_group_symop_operation_xyz
    'x, y, z'
    '-x, y+1/2, -z+1/2'
    '-x, -y, -z'
    'x, -y-1/2, z-1/2'
_cell_length_a     21.3924(4)
_cell_length_b     6.93320(10)
_cell_length_c     12.9204(2)
_cell_angle_alpha     90
_cell_angle_beta     92.231(2)
_cell_angle_gamma     90
_cell_volume     1914.87(5)
_cell_formula_units_Z     4
_cell_measurement_reflns_used     4584
_cell_measurement_theta_min     2.4212
_cell_measurement_theta_max     29.2728
_cell_measurement_temperature     100(2)
_exptl_crystal_description     prism
_exptl_crystal_colour     colourless
_exptl_crystal_size_max     0.200
_exptl_crystal_size_mid     0.150
_exptl_crystal_size_min     0.100
_exptl_crystal_density_diffrn     1.451
_exptl_crystal_density_meas     ?
_exptl_crystal_density_method     ?
_exptl_crystal_F_000     856
_exptl_absorpt_coefficient_mu     1.973
_exptl_absorpt_correction_type     multi-scan
_exptl_absorpt_process_details
;
(CrysAlis PRO; Agilent, 2011)
;
_shelx_estimated_absorpt_T_min     0.694
_shelx_estimated_absorpt_T_max     0.827
_exptl_absorpt_correction_T_min     0.80939
_exptl_absorpt_correction_T_max     1.00000
_diffrn_ambient_temperature     100(2)
_diffrn_radiation_type     MoK\a
_diffrn_radiation_wavelength     0.71073
_diffrn_measurement_device_type     'Agilent SuperNova CCD'
_diffrn_measurement_method     '\w scans'
_diffrn_detector_area_resol_mean     ?
_diffrn_reflns_number     9275
_diffrn_reflns_av_R_equivalents     0.0263
_diffrn_reflns_theta_min     2.859
_diffrn_reflns_theta_max     27.491
_diffrn_reflns_theta_full     25.242
_diffrn_measured_fraction_theta_max     0.971
_diffrn_measured_fraction_theta_full     0.999
_diffrn_reflns_limit_h_min     -25
_diffrn_reflns_limit_h_max     27
_diffrn_reflns_limit_k_min     -8
_diffrn_reflns_limit_k_max     7
_diffrn_reflns_limit_l_min     -16
_diffrn_reflns_limit_l_max     12
_refine_special_details     ?
_reflns_number_total     4252
_reflns_number_gt     3740
_reflns_threshold_expression     I>2\s(I)
_refine_ls_structure_factor_coef     Fsqd
_refine_ls_matrix_type     full
_refine_ls_R_factor_all     0.0370
_refine_ls_R_factor_gt     0.0296
_refine_ls_wR_factor_gt     0.0599
_refine_ls_wR_factor_ref     0.0633
_refine_ls_goodness_of_fit_ref     1.031
_refine_ls_restrained_S_all     1.031
_refine_ls_number_reflns     4252
_refine_ls_number_parameters     247
_refine_ls_number_restraints     0
_refine_ls_hydrogen_treatment     constr
_refine_ls_weighting_scheme     calc
_refine_ls_weighting_details
              'w=1/[\s^2^(Fo^2^)+(0.0204P)^2^+1.1744P] where P=(Fo^2^+2Fc^2^)/3'
_atom_sites_solution_hydrogens     geom
_atom_sites_solution_primary     ?
_atom_sites_solution_secondary     ?
_refine_ls_shift/su_max     0.001
_refine_ls_shift/su_mean     0.000
_refine_diff_density_max     0.383
_refine_diff_density_min     -0.390
_refine_ls_extinction_method     none
_refine_ls_extinction_coef     .
loop_
    _atom_type_symbol
    _atom_type_description
    _atom_type_scat_dispersion_real
    _atom_type_scat_dispersion_imag
    _atom_type_scat_source
    'C' 'C' 0.0033 0.0016
                         'International Tables Vol C Tables 4.2.6.8 and 6.1.1.4'
    'H' 'H' 0.0000 0.0000
                         'International Tables Vol C Tables 4.2.6.8 and 6.1.1.4'
    'N' 'N' 0.0061 0.0033
                         'International Tables Vol C Tables 4.2.6.8 and 6.1.1.4'
    'Se' 'Se' -0.0929 2.2259
                         'International Tables Vol C Tables 4.2.6.8 and 6.1.1.4'
_computing_data_collection
;
CrysAlis PRO (Agilent, 2011)
;
_computing_cell_refinement
;
CrysAlis PRO (Agilent, 2011)
;
_computing_data_reduction
;
CrysAlis PRO (Agilent, 2011)
;
_computing_structure_solution
;
SIR2014 (Burla <i>et al.</i>,  2015)
;
_computing_structure_refinement
;
SHELXL2014 (Sheldrick, 2015)
;
_computing_molecular_graphics
;
ORTEP-3 for Windows (Farrugia, 2012) and
DIAMOND (Brandenburg, 2006)
;
_computing_publication_material
;
<i>MarvinSketch</i> (ChemAxon, 2010) and publCIF (Westrip, 2010)
;
loop_
    _atom_site_type_symbol
    _atom_site_label
    _atom_site_fract_x
    _atom_site_fract_y
    _atom_site_fract_z
    _atom_site_U_iso_or_equiv
    _atom_site_adp_type
    _atom_site_calc_flag
    _atom_site_occupancy
    _atom_site_disorder_assembly
    _atom_site_disorder_group
    Se Se 0.76393(2) 0.40426(3) 0.12277(2) 0.01683(7) Uani d 1 . .
    N N1 0.65328(7) 0.6076(2) 0.23160(12) 0.0130(3) Uani d 1 . .
    N N2 0.65949(7) 0.6956(2) 0.13866(12) 0.0175(4) Uani d 1 . .
    N N3 0.60302(7) 0.7185(2) 0.09728(12) 0.0171(3) Uani d 1 . .
    C C1 0.83935(8) 0.2521(3) 0.13795(14) 0.0132(4) Uani d 1 . .
    C C2 0.84041(9) 0.0834(3) 0.19790(14) 0.0143(4) Uani d 1 . .
    C C3 0.89540(9) -0.0249(3) 0.20417(15) 0.0168(4) Uani d 1 . .
    H H3 0.8966 -0.1393 0.2447 0.020 Uiso calc 1 . .
    C C4 0.94859(9) 0.0300(3) 0.15272(15) 0.0181(4) Uani d 1 . .
    C C5 0.94552(9) 0.1966(3) 0.09317(15) 0.0182(4) Uani d 1 . .
    H H5 0.9814 0.2347 0.0571 0.022 Uiso calc 1 . .
    C C6 0.89188(9) 0.3100(3) 0.08433(14) 0.0157(4) Uani d 1 . .
    C C7 0.78440(9) 0.0169(3) 0.25528(16) 0.0192(4) Uani d 1 . .
    H H7A 0.7944 -0.1043 0.2912 0.029 Uiso calc 1 . .
    H H7B 0.7490 -0.0033 0.2060 0.029 Uiso calc 1 . .
    H H7C 0.7734 0.1152 0.3060 0.029 Uiso calc 1 . .
    C C8 1.00802(10) -0.0852(4) 0.16441(17) 0.0291(5) Uani d 1 . .
    H H8A 0.9984 -0.2228 0.1570 0.044 Uiso calc 1 . .
    H H8B 1.0277 -0.0615 0.2330 0.044 Uiso calc 1 . .
    H H8C 1.0367 -0.0464 0.1109 0.044 Uiso calc 1 . .
    C C9 0.89247(10) 0.4894(3) 0.01805(17) 0.0250(5) Uani d 1 . .
    H H9A 0.8830 0.6021 0.0605 0.038 Uiso calc 1 . .
    H H9B 0.8609 0.4775 -0.0386 0.038 Uiso calc 1 . .
    H H9C 0.9339 0.5050 -0.0107 0.038 Uiso calc 1 . .
    C C10 0.76174(8) 0.4997(3) 0.26208(14) 0.0130(4) Uani d 1 . .
    C C11 0.81423(9) 0.4896(3) 0.32961(14) 0.0146(4) Uani d 1 . .
    H H11 0.8524 0.4401 0.3055 0.017 Uiso calc 1 . .
    C C12 0.81130(9) 0.5511(3) 0.43132(15) 0.0153(4) Uani d 1 . .
    H H12 0.8473 0.5421 0.4764 0.018 Uiso calc 1 . .
    C C13 0.75617(9) 0.6257(3) 0.46787(15) 0.0163(4) Uani d 1 . .
    H H13 0.7541 0.6652 0.5381 0.020 Uiso calc 1 . .
    C C14 0.70405(9) 0.6421(3) 0.40097(15) 0.0160(4) Uani d 1 . .
    H H14 0.6663 0.6954 0.4248 0.019 Uiso calc 1 . .
    C C15 0.70724(8) 0.5805(3) 0.29941(14) 0.0123(4) Uani d 1 . .
    C C16 0.59254(8) 0.5762(3) 0.24976(15) 0.0145(4) Uani d 1 . .
    H H16 0.5756 0.5184 0.3091 0.017 Uiso calc 1 . .
    C C17 0.56039(8) 0.6464(3) 0.16345(15) 0.0135(4) Uani d 1 . .
    C C18 0.49267(9) 0.6540(3) 0.13925(15) 0.0151(4) Uani d 1 . .
    C C19 0.46969(9) 0.7268(3) 0.04465(15) 0.0198(4) Uani d 1 . .
    H H19 0.4980 0.7722 -0.0047 0.024 Uiso calc 1 . .
    C C20 0.40557(9) 0.7336(3) 0.02211(16) 0.0240(5) Uani d 1 . .
    H H20 0.3902 0.7846 -0.0422 0.029 Uiso calc 1 . .
    C C21 0.36407(9) 0.6660(3) 0.09340(17) 0.0221(5) Uani d 1 . .
    H H21 0.3203 0.6688 0.0775 0.026 Uiso calc 1 . .
    C C22 0.38639(9) 0.5945(3) 0.18778(17) 0.0223(4) Uani d 1 . .
    H H22 0.3579 0.5493 0.2369 0.027 Uiso calc 1 . .
    C C23 0.45047(9) 0.5887(3) 0.21079(16) 0.0186(4) Uani d 1 . .
    H H23 0.4655 0.5399 0.2758 0.022 Uiso calc 1 . .
loop_
    _atom_site_aniso_label
    _atom_site_aniso_U_11
    _atom_site_aniso_U_22
    _atom_site_aniso_U_33
    _atom_site_aniso_U_12
    _atom_site_aniso_U_13
    _atom_site_aniso_U_23
    Se 0.01516(10) 0.02217(11) 0.01296(10) 0.00690(8) -0.00215(7) -0.00303(8)
    N1 0.0107(7) 0.0140(8) 0.0142(8) 0.0002(6) 0.0017(6) 0.0018(7)
    N2 0.0137(8) 0.0231(9) 0.0157(8) 0.0002(7) 0.0015(6) 0.0047(7)
    N3 0.0119(8) 0.0213(9) 0.0182(8) 0.0012(7) 0.0001(6) 0.0031(7)
    C1 0.0109(9) 0.0163(9) 0.0121(9) 0.0018(7) -0.0019(7) -0.0050(8)
    C2 0.0144(9) 0.0154(9) 0.0131(9) -0.0029(8) 0.0009(7) -0.0050(8)
    C3 0.0212(10) 0.0146(9) 0.0145(9) 0.0024(8) -0.0002(8) -0.0005(8)
    C4 0.0155(10) 0.0244(11) 0.0141(9) 0.0035(8) -0.0022(7) -0.0044(8)
    C5 0.0133(9) 0.0272(11) 0.0142(9) -0.0034(8) 0.0013(7) -0.0026(9)
    C6 0.0168(9) 0.0168(10) 0.0134(9) -0.0023(8) -0.0002(7) -0.0020(8)
    C7 0.0183(10) 0.0189(10) 0.0208(10) -0.0021(8) 0.0042(8) 0.0006(9)
    C8 0.0208(11) 0.0446(14) 0.0218(11) 0.0143(10) 0.0007(9) 0.0016(11)
    C9 0.0254(11) 0.0257(11) 0.0241(11) -0.0018(9) 0.0027(9) 0.0078(10)
    C10 0.0162(9) 0.0105(9) 0.0124(9) -0.0008(7) 0.0006(7) 0.0003(8)
    C11 0.0122(9) 0.0147(9) 0.0167(9) 0.0008(7) 0.0006(7) -0.0013(8)
    C12 0.0164(9) 0.0138(9) 0.0154(9) -0.0005(8) -0.0034(7) 0.0011(8)
    C13 0.0199(10) 0.0167(10) 0.0125(9) -0.0016(8) 0.0021(7) -0.0013(8)
    C14 0.0134(9) 0.0154(9) 0.0196(10) 0.0012(7) 0.0052(8) -0.0007(8)
    C15 0.0109(9) 0.0096(9) 0.0165(9) -0.0020(7) 0.0005(7) 0.0032(8)
    C16 0.0111(9) 0.0124(9) 0.0201(10) 0.0004(7) 0.0033(7) 0.0009(8)
    C17 0.0122(9) 0.0107(9) 0.0178(9) 0.0007(7) 0.0015(7) -0.0014(8)
    C18 0.0137(9) 0.0116(9) 0.0199(10) 0.0010(7) 0.0005(8) -0.0027(8)
    C19 0.0174(10) 0.0259(11) 0.0162(10) 0.0017(8) 0.0016(8) -0.0032(9)
    C20 0.0196(10) 0.0305(12) 0.0215(10) 0.0059(9) -0.0055(8) -0.0053(10)
    C21 0.0124(9) 0.0234(11) 0.0300(12) 0.0015(8) -0.0042(8) -0.0089(10)
    C22 0.0145(10) 0.0182(10) 0.0344(12) -0.0018(8) 0.0030(9) 0.0016(10)
    C23 0.0151(9) 0.0160(10) 0.0245(10) 0.0005(8) -0.0004(8) 0.0048(9)
_geom_special_details
;
All e.s.d.'s (except the e.s.d. in the dihedral angle between two l.s. planes)
are estimated using the full covariance matrix. The cell e.s.d.'s are taken
into account individually in the estimation of e.s.d.'s in distances, angles
and torsion angles; correlations between e.s.d.'s in cell parameters are only
used when they are defined by crystal symmetry. An approximate (isotropic)
treatment of cell e.s.d.'s is used for estimating e.s.d.'s involving l.s.
planes.
;
loop_
    _geom_bond_atom_site_label_1
    _geom_bond_atom_site_label_2
    _geom_bond_site_symmetry_2
    _geom_bond_distance
    _geom_bond_publ_flag
    Se C10 . 1.9199(18) ?
    Se C1 . 1.9311(18) ?
    N1 C16 . 1.347(2) ?
    N1 N2 . 1.358(2) ?
    N1 C15 . 1.434(2) ?
    N2 N3 . 1.311(2) ?
    N3 C17 . 1.369(2) ?
    C1 C6 . 1.402(3) ?
    C1 C2 . 1.403(3) ?
    C2 C3 . 1.395(3) ?
    C2 C7 . 1.506(3) ?
    C3 C4 . 1.393(3) ?
    C3 H3 . 0.9500 ?
    C4 C5 . 1.388(3) ?
    C4 C8 . 1.504(3) ?
    C5 C6 . 1.392(3) ?
    C5 H5 . 0.9500 ?
    C6 C9 . 1.510(3) ?
    C7 H7A . 0.9800 ?
    C7 H7B . 0.9800 ?
    C7 H7C . 0.9800 ?
    C8 H8A . 0.9800 ?
    C8 H8B . 0.9800 ?
    C8 H8C . 0.9800 ?
    C9 H9A . 0.9800 ?
    C9 H9B . 0.9800 ?
    C9 H9C . 0.9800 ?
    C10 C15 . 1.396(3) ?
    C10 C11 . 1.397(2) ?
    C11 C12 . 1.385(3) ?
    C11 H11 . 0.9500 ?
    C12 C13 . 1.387(3) ?
    C12 H12 . 0.9500 ?
    C13 C14 . 1.389(3) ?
    C13 H13 . 0.9500 ?
    C14 C15 . 1.384(3) ?
    C14 H14 . 0.9500 ?
    C16 C17 . 1.376(3) ?
    C16 H16 . 0.9500 ?
    C17 C18 . 1.471(3) ?
    C18 C23 . 1.393(3) ?
    C18 C19 . 1.394(3) ?
    C19 C20 . 1.392(3) ?
    C19 H19 . 0.9500 ?
    C20 C21 . 1.385(3) ?
    C20 H20 . 0.9500 ?
    C21 C22 . 1.384(3) ?
    C21 H21 . 0.9500 ?
    C22 C23 . 1.392(3) ?
    C22 H22 . 0.9500 ?
    C23 H23 . 0.9500 ?
loop_
    _geom_angle_atom_site_label_1
    _geom_angle_atom_site_label_2
    _geom_angle_atom_site_label_3
    _geom_angle_site_symmetry_1
    _geom_angle_site_symmetry_3
    _geom_angle
    _geom_angle_publ_flag
    C10 Se C1 . . 98.26(8) ?
    C16 N1 N2 . . 110.77(15) ?
    C16 N1 C15 . . 129.16(16) ?
    N2 N1 C15 . . 119.66(14) ?
    N3 N2 N1 . . 107.14(14) ?
    N2 N3 C17 . . 109.07(15) ?
    C6 C1 C2 . . 121.05(16) ?
    C6 C1 Se . . 118.43(14) ?
    C2 C1 Se . . 120.48(14) ?
    C3 C2 C1 . . 118.44(17) ?
    C3 C2 C7 . . 119.49(17) ?
    C1 C2 C7 . . 122.06(17) ?
    C4 C3 C2 . . 121.86(18) ?
    C4 C3 H3 . . 119.1 ?
    C2 C3 H3 . . 119.1 ?
    C5 C4 C3 . . 118.04(17) ?
    C5 C4 C8 . . 121.29(19) ?
    C3 C4 C8 . . 120.65(19) ?
    C4 C5 C6 . . 122.45(18) ?
    C4 C5 H5 . . 118.8 ?
    C6 C5 H5 . . 118.8 ?
    C5 C6 C1 . . 118.15(18) ?
    C5 C6 C9 . . 119.12(18) ?
    C1 C6 C9 . . 122.73(17) ?
    C2 C7 H7A . . 109.5 ?
    C2 C7 H7B . . 109.5 ?
    H7A C7 H7B . . 109.5 ?
    C2 C7 H7C . . 109.5 ?
    H7A C7 H7C . . 109.5 ?
    H7B C7 H7C . . 109.5 ?
    C4 C8 H8A . . 109.5 ?
    C4 C8 H8B . . 109.5 ?
    H8A C8 H8B . . 109.5 ?
    C4 C8 H8C . . 109.5 ?
    H8A C8 H8C . . 109.5 ?
    H8B C8 H8C . . 109.5 ?
    C6 C9 H9A . . 109.5 ?
    C6 C9 H9B . . 109.5 ?
    H9A C9 H9B . . 109.5 ?
    C6 C9 H9C . . 109.5 ?
    H9A C9 H9C . . 109.5 ?
    H9B C9 H9C . . 109.5 ?
    C15 C10 C11 . . 117.77(17) ?
    C15 C10 Se . . 120.88(13) ?
    C11 C10 Se . . 121.34(14) ?
    C12 C11 C10 . . 120.82(17) ?
    C12 C11 H11 . . 119.6 ?
    C10 C11 H11 . . 119.6 ?
    C11 C12 C13 . . 120.54(17) ?
    C11 C12 H12 . . 119.7 ?
    C13 C12 H12 . . 119.7 ?
    C12 C13 C14 . . 119.42(18) ?
    C12 C13 H13 . . 120.3 ?
    C14 C13 H13 . . 120.3 ?
    C15 C14 C13 . . 119.79(17) ?
    C15 C14 H14 . . 120.1 ?
    C13 C14 H14 . . 120.1 ?
    C14 C15 C10 . . 121.60(17) ?
    C14 C15 N1 . . 118.08(16) ?
    C10 C15 N1 . . 120.30(16) ?
    N1 C16 C17 . . 104.89(16) ?
    N1 C16 H16 . . 127.6 ?
    C17 C16 H16 . . 127.6 ?
    N3 C17 C16 . . 108.13(16) ?
    N3 C17 C18 . . 121.92(17) ?
    C16 C17 C18 . . 129.94(18) ?
    C23 C18 C19 . . 118.95(17) ?
    C23 C18 C17 . . 120.39(17) ?
    C19 C18 C17 . . 120.66(18) ?
    C20 C19 C18 . . 120.43(19) ?
    C20 C19 H19 . . 119.8 ?
    C18 C19 H19 . . 119.8 ?
    C21 C20 C19 . . 120.09(19) ?
    C21 C20 H20 . . 120.0 ?
    C19 C20 H20 . . 120.0 ?
    C22 C21 C20 . . 119.93(18) ?
    C22 C21 H21 . . 120.0 ?
    C20 C21 H21 . . 120.0 ?
    C21 C22 C23 . . 120.1(2) ?
    C21 C22 H22 . . 119.9 ?
    C23 C22 H22 . . 120.0 ?
    C22 C23 C18 . . 120.50(19) ?
    C22 C23 H23 . . 119.8 ?
    C18 C23 H23 . . 119.8 ?
loop_
    _geom_torsion_atom_site_label_1
    _geom_torsion_atom_site_label_2
    _geom_torsion_atom_site_label_3
    _geom_torsion_atom_site_label_4
    _geom_torsion_site_symmetry_1
    _geom_torsion_site_symmetry_2
    _geom_torsion_site_symmetry_3
    _geom_torsion_site_symmetry_4
    _geom_torsion
    _geom_torsion_publ_flag
    C16 N1 N2 N3 . . . . -0.6(2) ?
    C15 N1 N2 N3 . . . . -173.99(15) ?
    N1 N2 N3 C17 . . . . 0.3(2) ?
    C6 C1 C2 C3 . . . . 0.8(3) ?
    Se C1 C2 C3 . . . . 178.16(13) ?
    C6 C1 C2 C7 . . . . -179.33(17) ?
    Se C1 C2 C7 . . . . -2.0(2) ?
    C1 C2 C3 C4 . . . . -0.1(3) ?
    C7 C2 C3 C4 . . . . -179.96(18) ?
    C2 C3 C4 C5 . . . . -0.6(3) ?
    C2 C3 C4 C8 . . . . 177.51(18) ?
    C3 C4 C5 C6 . . . . 0.7(3) ?
    C8 C4 C5 C6 . . . . -177.43(18) ?
    C4 C5 C6 C1 . . . . 0.0(3) ?
    C4 C5 C6 C9 . . . . 179.89(18) ?
    C2 C1 C6 C5 . . . . -0.8(3) ?
    Se C1 C6 C5 . . . . -178.15(14) ?
    C2 C1 C6 C9 . . . . 179.32(18) ?
    Se C1 C6 C9 . . . . 1.9(2) ?
    C15 C10 C11 C12 . . . . 2.5(3) ?
    Se C10 C11 C12 . . . . -177.11(14) ?
    C10 C11 C12 C13 . . . . -0.6(3) ?
    C11 C12 C13 C14 . . . . -1.3(3) ?
    C12 C13 C14 C15 . . . . 1.3(3) ?
    C13 C14 C15 C10 . . . . 0.7(3) ?
    C13 C14 C15 N1 . . . . -177.35(16) ?
    C11 C10 C15 C14 . . . . -2.5(3) ?
    Se C10 C15 C14 . . . . 177.07(14) ?
    C11 C10 C15 N1 . . . . 175.45(16) ?
    Se C10 C15 N1 . . . . -4.9(2) ?
    C16 N1 C15 C14 . . . . -43.5(3) ?
    N2 N1 C15 C14 . . . . 128.46(18) ?
    C16 N1 C15 C10 . . . . 138.4(2) ?
    N2 N1 C15 C10 . . . . -49.6(2) ?
    N2 N1 C16 C17 . . . . 0.7(2) ?
    C15 N1 C16 C17 . . . . 173.24(17) ?
    N2 N3 C17 C16 . . . . 0.1(2) ?
    N2 N3 C17 C18 . . . . 179.00(17) ?
    N1 C16 C17 N3 . . . . -0.5(2) ?
    N1 C16 C17 C18 . . . . -179.26(18) ?
    N3 C17 C18 C23 . . . . -176.52(18) ?
    C16 C17 C18 C23 . . . . 2.1(3) ?
    N3 C17 C18 C19 . . . . 3.3(3) ?
    C16 C17 C18 C19 . . . . -178.05(19) ?
    C23 C18 C19 C20 . . . . -0.2(3) ?
    C17 C18 C19 C20 . . . . 179.96(18) ?
    C18 C19 C20 C21 . . . . -0.6(3) ?
    C19 C20 C21 C22 . . . . 1.0(3) ?
    C20 C21 C22 C23 . . . . -0.6(3) ?
    C21 C22 C23 C18 . . . . -0.2(3) ?
    C19 C18 C23 C22 . . . . 0.6(3) ?
    C17 C18 C23 C22 . . . . -179.55(18) ?
loop_
    _geom_hbond_atom_site_label_D
    _geom_hbond_atom_site_label_H
    _geom_hbond_atom_site_label_A
    _geom_hbond_site_symmetry_A
    _geom_hbond_distance_DH
    _geom_hbond_distance_HA
    _geom_hbond_distance_DA
    _geom_hbond_angle_DHA
    C12 H12 Cg1 4_555 0.95 2.68 3.481(2) 143
    C7 H7a Cg2 1_545 0.98 2.61 3.492(2) 150
    C16 H16 Cg3 2_645 0.95 2.66 3.399(2) 135
_shelx_hkl_file
;
  -3   0   0 28207.0 530.530   2
  -3   0   0 28425.5 459.980   3
  -4   0   0 37202.8 607.265   3
  -4   0   0 37392.9 706.886   2
   5   0   0 116960. 1738.84   2
  -5   0   0 120036. 1573.91   3
  -5   0   0 118944. 1724.69   2
  -6   0   0 114193. 1733.25   2
  -6   0   0 113464. 1557.51   3
   6   0   0 110123. 1744.02   2
  -7   0   0 73609.2 1164.96   3
   7   0   0 74389.4 1361.32   2
  -8   0   0 102616. 1540.44   3
   8   0   0 102243. 1778.47   2
  -9   0   0 56125.5 1028.92   3
   9   0   0 55088.6 1241.68   2
  10   0   0 22409.2 769.626   2
  11   0   0 64777.9 1497.07   2
  12   0   0 31366.0 1035.00   1
  12   0   0 31981.9 1036.05   2
  13   0   0 55215.1 1474.92   1
  13   0   0 52664.8 1434.80   2
  14   0   0 33568.2 1162.90   1
  14   0   0 30804.9 1110.38   2
  15   0   0 83791.4 2006.40   2
  15   0   0 85687.1 2062.00   1
  16   0   0 1012.90 253.507   2
  16   0   0 978.514 259.146   1
  17   0   0 151738. 3109.34   1
  17   0   0 153844. 3095.20   2
  18   0   0 14558.9 851.542   2
  18   0   0 14829.5 875.008   1
  19   0   0 57750.6 1839.00   1
  20   0   0 30556.8 1348.78   1
  21   0   0 40635.2 1613.08   1
  22   0   0 952.159 315.365   1
  23   0   0 32901.8 1516.69   1
  24   0   0 11619.7 929.891   1
  25   0   0 13978.2 1033.60   1
  26   0   0 6007.69 719.454   1
  27   0   0 2547.25 489.728   1
  28   0   0 14231.0 1103.76   1
   0  -1   0-4.79708 23.6662   2
  -1   1   0 33010.0 507.161   2
  -1  -1   0 33116.3 620.115   2
   1  -1   0 33471.6 507.291   2
   2   1   0 96481.2 1274.16   1
  -2  -1   0 90452.1 1265.19   1
  -2  -1   0 94759.7 1398.45   2
   3   1   0 2984.81 153.839   1
  -3  -1   0 2566.54 145.351   1
  -3  -1   0 2440.93 177.520   2
  -4  -1   0 41493.3 874.546   2
  -4  -1   0 39511.7 754.252   1
   4   1   0 41541.4 764.392   1
   5   1   0 54819.5 1018.04   1
  -5  -1   0 58505.6 1031.21   1
  -5  -1   0 59501.2 1154.06   2
   6   1   0 16048.7 508.021   1
  -6  -1   0 15217.5 491.825   1
  -6  -1   0 16852.6 581.415   2
  -7  -1   0 7540.55 358.696   1
  -7  -1   0 7606.49 408.401   2
   7  -1   0 7672.77 313.269   2
   7   1   0 7825.24 371.130   1
   8   1   0 6433.83 356.579   1
  -8  -1   0 6423.63 347.190   3
   8  -1   0 6727.30 319.340   2
  -8  -1   0 6429.53 396.784   2
   8  -1   0 6822.45 221.980   3
   9  -1   0 78069.7 1133.47   3
   9   1   0 77315.3 1684.75   2
   9  -1   0 75284.1 1400.07   2
   9   1   0 75213.9 1530.71   1
  -9  -1   0 79985.8 1489.32   3
  -9  -1   0 76575.3 1625.44   2
 -10  -1   0 256.343 119.163   2
 -10  -1   0 116.715 85.7689   3
  10   1   0 382.294 153.119   2
  10   1   0 206.733 115.970   1
  10  -1   0 300.264 57.2744   3
  10  -1   0 240.423 85.9064   2
 -11  -1   0 688.431 146.618   3
 -11  -1   0 589.595 159.733   2
  11  -1   0 676.765 144.037   2
  11   1   0 974.233 204.503   2
  11   1   0 814.936 162.179   1
 -12  -1   0 48234.8 1328.92   2
 -12  -1   0 43731.8 1123.17   3
  12   1   0 44445.2 1258.05   1
  12  -1   0 46499.8 1167.12   2
  12   1   0 45735.6 1368.58   2
  13   1   0 6245.62 464.988   1
  13   1   0 6315.05 511.220   2
  13  -1   0 6592.80 433.572   2
 -13  -1   0 6588.25 411.415   3
 -14  -1   0 31814.6 960.111   3
  14  -1   0 30123.0 1010.98   2
  14   1   0 30065.3 1082.44   1
  14   1   0 30451.3 1177.45   2
 -15  -1   0 3570.30 331.889   3
  15   1   0 3188.61 392.936   2
  15   1   0 3633.35 388.994   1
  15  -1   0 3809.83 367.160   2
  16   1   0 30011.8 1234.06   2
  16   1   0 29368.2 1135.19   1
 -16  -1   0 28556.2 949.322   3
  16  -1   0 25657.7 1009.66   2
  17   1   0-15.9396 133.057   1
  17  -1   0 240.320 192.209   2
  18   1   0 115.888 146.955   1
  18  -1   0 492.505 200.923   2
  19  -1   0 2401.92 353.708   2
  19  -1   0 3075.75 437.445   1
  19   1   0 2269.43 364.202   1
  20  -1   0 1292.14 306.165   1
  20   1   0 1218.62 276.091   1
  21  -1   0 2897.54 457.083   1
  21   1   0 3823.50 497.695   1
  22  -1   0 16167.2 1059.57   1
  22   1   0 17396.7 1038.82   1
  23  -1   0 4613.08 598.103   1
  23   1   0 4449.98 553.177   1
  24   1   0 12358.1 924.949   1
  24  -1   0 9906.18 876.578   1
  25  -1   0 964.058 370.661   1
  25   1   0 976.543 331.635   1
  26  -1   0 7224.53 787.324   1
  26   1   0 7492.97 760.541   1
  27  -1   0 4658.71 671.000   1
  27   1   0 5908.89 700.785   1
  28   1   0 2743.55 497.570   1
   0   2   0 76284.5 1220.74   2
   0  -2   0 75046.3 1241.17   2
  -1  -2   0 97822.1 1553.13   2
  -1   2   0 96937.9 1401.78   2
   1   2   0 93726.9 1522.45   2
   1  -2   0 99120.6 1423.19   2
  -1  -2   0 96980.7 1492.60   1
  -2   2   0 106249. 1446.63   2
  -2  -2   0 104266. 1706.07   2
  -2  -2   0 104715. 1581.54   1
   2   2   0 103141. 1690.32   2
   2  -2   0 104252. 1454.81   2
  -3  -2   0 33502.6 731.133   1
   3   2   0 33800.5 855.565   2
  -3  -2   0 33994.8 860.797   2
   3   2   0 33298.5 728.674   1
   3  -2   0 33783.5 608.104   2
  -4  -2   0 49387.1 1107.39   2
   4   2   0 47934.7 938.298   1
  -4  -2   0 46933.4 940.321   1
   4  -2   0 48823.0 780.270   2
  -5  -2   0 14725.5 593.172   2
   5   2   0 16026.5 501.785   1
  -5  -2   0 16165.5 502.473   1
   6   2   0 34462.7 814.619   1
  -6  -2   0 32186.2 941.442   2
  -6  -2   0 32562.6 795.923   1
   7   2   0 10841.1 450.901   1
  -7  -2   0 11635.5 555.561   2
  -7  -2   0 10250.3 437.841   1
   8   2   0 537.531 114.407   1
  -8  -2   0 646.536 173.224   2
  -8  -2   0 546.477 108.078   1
  -9  -2   0 34620.8 1096.44   2
   9   2   0 35197.4 941.634   1
  -9  -2   0 34701.4 942.849   1
  10  -2   0 310.277 77.0184   2
 -10  -2   0 149.676 127.417   2
 -10  -2   0 157.102 69.6786   1
  10   2   0 201.578 84.7829   1
  11   2   0 1256.68 198.178   1
  11  -2   0 1175.77 149.658   2
 -11  -2   0 1143.44 230.894   2
 -11  -2   0 998.344 170.787   1
 -11  -2   0 1304.45 222.706   3
  12  -2   0 845.309 85.1675   3
 -12  -2   0 814.489 193.666   2
  12  -2   0 835.428 137.524   2
  12   2   0 840.778 172.388   1
 -12  -2   0 1092.79 202.523   3
  13  -2   0 2729.03 257.763   2
 -13  -2   0 2507.77 306.542   3
  13   2   0 2756.70 313.743   1
 -13  -2   0 2921.80 369.416   2
  13   2   0 3270.75 396.986   2
  13  -2   0 2829.52 156.276   3
  14   2   0 522.661 185.347   2
 -14  -2   0 781.699 209.938   2
 -14  -2   0 549.512 168.656   3
  14  -2   0 657.802 140.059   2
  14   2   0 672.328 177.413   1
  15   2   0 20666.5 915.123   1
  15  -2   0 21737.1 814.628   2
 -15  -2   0 22429.9 1024.18   2
 -15  -2   0 20696.1 884.993   3
  16  -2   0 3861.31 366.473   2
  16   2   0 3751.33 405.746   1
 -16  -2   0 4452.18 410.068   3
  17  -2   0 8624.06 553.168   2
 -17  -2   0 9090.73 605.946   3
  17   2   0 9228.42 638.924   1
  18  -2   0-60.3564 119.739   2
 -18  -2   0-43.9438 138.520   3
  18   2   0 16.3947 150.795   1
  19  -2   0 5955.17 495.388   2
  19   2   0 6491.62 586.550   1
 -19  -2   0 6399.53 523.004   3
  20   2   0-102.698 166.688   1
  20  -2   0-105.773 167.341   2
  21   2   0 10126.3 766.523   1
  22   2   0 5025.96 553.353   1
  23  -2   0 6231.35 707.286   1
  23   2   0 5443.31 599.004   1
  24   2   0 2516.97 436.720   1
  24  -2   0 2790.11 500.919   1
  25   2   0 53.3836 215.218   1
  25  -2   0 520.229 302.480   1
  26  -2   0 3144.47 561.691   1
  26   2   0 2721.24 480.617   1
  27   2   0-104.478 222.984   1
  28   2   0 813.951 298.012   1
   0   3   0-99.3994 74.9429   2
   0  -3   0 100.372 83.7350   2
  -1  -3   0 32610.2 839.895   1
   1  -3   0 33081.7 801.744   2
  -1   3   0 32769.3 765.810   2
  -1  -3   0 32344.8 878.440   2
   1   3   0 32819.5 845.613   2
  -2  -3   0 2626.44 215.887   1
  -2  -3   0 2510.46 245.857   2
   2   3   0 2905.62 252.579   2
  -2   3   0 2439.11 182.876   2
   2  -3   0 2919.13 209.204   2
   3  -3   0 66583.8 1162.04   2
  -3  -3   0 66463.8 1439.96   2
  -3  -3   0 64643.4 1283.15   1
  -3   3   0 67692.6 1136.93   2
   3   3   0 68858.9 1446.37   2
   4  -3   0 15703.1 445.521   2
   4   3   0 15033.3 640.247   2
  -4  -3   0 14738.2 542.027   1
  -4  -3   0 14125.1 633.568   2
   5  -3   0 61533.4 1004.37   2
   5   3   0 61560.0 1234.57   1
  -5  -3   0 61077.1 1428.03   2
  -5  -3   0 59268.1 1210.05   1
  -6  -3   0 57026.5 1044.63   1
  -6  -3   0 57357.5 1309.03   2
   6  -3   0 59187.5 769.627   2
   6   3   0 56463.0 1053.34   1
  -7  -3   0 47228.2 1327.12   2
  -7  -3   0 47048.3 1104.39   1
   7   3   0 44773.9 1337.38   2
   7  -3   0 48225.3 861.192   2
   7   3   0 44919.2 1093.37   1
  -8  -3   0 30592.5 886.830   1
   8  -3   0 31138.5 677.402   2
  -8  -3   0 32269.2 1093.99   2
   8   3   0 31474.4 899.536   1
   9   3   0 66531.4 1468.76   1
  -9  -3   0 68811.4 1481.97   1
  -9  -3   0 72075.7 1761.70   2
 -10  -3   0 40555.6 1118.08   1
 -10  -3   0 39651.7 1307.58   2
  10   3   0 40847.1 1120.01   1
 -11  -3   0 18839.7 748.906   1
 -11  -3   0 18090.4 883.421   2
  11   3   0 17918.3 739.046   1
 -12  -3   0 51863.5 1360.33   1
  12  -3   0 51227.3 1080.37   2
  12   3   0 56813.3 1743.34   2
 -12  -3   0 51718.1 1582.01   2
  12   3   0 51650.7 1362.74   1
  13  -3   0 5018.57 312.787   2
 -13  -3   0 4552.15 389.220   1
 -13  -3   0 4898.25 489.138   2
 -13  -3   0 5022.42 471.834   3
  13   3   0 4491.01 383.456   1
  14  -3   0 66836.6 1408.61   2
 -14  -3   0 68970.9 1850.78   3
 -14  -3   0 72920.4 2003.40   2
  14   3   0 69725.5 1732.33   1
 -14  -3   0 69543.2 1717.70   1
 -15  -3   0 9975.91 675.616   3
 -15  -3   0 9719.75 722.982   2
  15   3   0 10405.4 635.790   1
  15  -3   0 10172.0 276.566   3
  15  -3   0 10181.2 497.800   2
  16   3   0 6271.72 505.100   1
 -16  -3   0 6259.39 539.792   3
  16  -3   0 6841.64 425.775   2
 -16  -3   0 6391.39 599.472   2
  17  -3   0 293.397 140.036   2
  17   3   0 274.066 150.350   1
 -17  -3   0 146.765 150.563   3
 -17  -3   0 458.596 225.882   2
  18   3   0 16943.3 896.886   1
 -18  -3   0 15610.7 884.831   3
  18  -3   0 16139.3 722.888   2
 -19  -3   0 10059.4 723.883   3
  19   3   0 10037.8 698.361   1
  19  -3   0 9875.02 591.812   2
  20   3   0 28973.8 1260.65   1
 -20  -3   0 29086.7 1242.81   3
 -21  -3   0 1867.56 332.585   3
  21   3   0 1598.63 334.006   1
 -22  -3   0 11416.1 799.066   3
  22   3   0 10994.0 810.078   1
  23   3   0 6347.95 644.466   1
 -23  -3   0 7223.19 646.045   3
  24   3   0 6844.50 673.002   1
  25   3   0 3843.67 522.989   1
  26   3   0 9705.87 836.596   1
  27   3   0 13912.5 1012.95   1
   0  -4   0 21216.7 756.196   2
   0   4   0 20873.8 707.783   2
   1  -4   0 18501.4 674.750   2
  -1  -4   0 18465.7 699.184   1
  -1   4   0 19265.5 645.454   2
  -1  -4   0 19388.4 739.022   2
   1   4   0 18568.7 689.444   2
   2  -4   0 38011.0 947.585   2
  -2  -4   0 38061.6 1094.21   2
  -2  -4   0 38446.8 1014.72   1
  -2   4   0 37376.0 904.995   2
  -3   4   0 6872.30 343.475   2
  -3  -4   0 6909.62 409.188   1
  -3  -4   0 7228.69 470.764   2
   3  -4   0 7086.28 365.722   2
  -4  -4   0 56039.2 1458.45   2
   4   4   0 56381.0 1442.78   2
   4  -4   0 52816.1 1107.83   2
  -4  -4   0 54071.7 1274.58   1
  -5  -4   0 165.055 102.907   1
   5  -4   0 283.294 90.8687   2
  -5  -4   0 162.608 107.841   2
  -6  -4   0 11056.0 642.443   2
   6  -4   0 11607.6 419.917   2
  -6  -4   0 11076.9 536.154   1
  -7  -4   0 1838.25 302.158   2
   7  -4   0 2093.88 173.297   2
  -7  -4   0 1941.71 228.393   1
  -8  -4   0 28915.0 1111.74   2
   8   4   0 29042.0 1147.08   2
  -8  -4   0 26954.4 897.992   1
   8   4   0 27415.5 913.035   1
   8  -4   0 28970.9 673.376   2
   9   4   0 20263.5 973.007   2
   9   4   0 17612.4 730.268   1
   9  -4   0 18712.0 521.139   2
  -9  -4   0 17101.7 878.405   2
  -9  -4   0 17853.2 736.855   1
  10   4   0 31066.9 1012.06   1
 -10  -4   0 28994.6 975.671   1
  10  -4   0 31254.9 712.588   2
 -10  -4   0 29811.0 1207.64   2
  11  -4   0 6574.35 307.967   2
 -11  -4   0 6434.28 567.128   2
  11   4   0 6226.98 452.118   1
 -11  -4   0 6735.55 464.945   1
  12  -4   0 7494.77 338.359   2
 -12  -4   0 6992.40 489.135   1
  12   4   0 7143.47 498.647   1
 -12  -4   0 6695.18 592.175   2
 -13  -4   0 22398.0 1104.02   2
 -13  -4   0 21060.7 884.366   1
 -13  -4   0 21728.7 1067.19   3
  13  -4   0 20968.7 611.501   2
  13   4   0 23305.0 931.990   1
  13  -4   0 21486.2 625.803   2
  14   4   0 2461.88 312.316   1
 -14  -4   0 3189.63 438.983   3
 -14  -4   0 1966.16 360.777   2
  14  -4   0 2559.76 213.497   2
 -14  -4   0 2291.40 295.589   1
 -15  -4   0 31710.9 1168.75   1
  15  -4   0 33738.9 858.689   2
 -15  -4   0 34074.9 1370.88   3
 -15  -4   0 32717.0 1412.55   2
  15   4   0 33617.6 1213.41   1
 -16  -4   0 8618.47 704.583   3
 -16  -4   0 9509.10 790.282   2
 -16  -4   0 9644.99 636.951   1
  16  -4   0 9705.59 452.775   2
  16   4   0 10494.3 681.507   1
  17   4   0 8292.37 614.544   1
 -17  -4   0 8161.33 727.198   2
 -17  -4   0 7443.52 652.987   3
 -18  -4   0 682.870 252.903   3
 -18  -4   0 104.236 253.803   2
  18   4   0 628.127 213.343   1
 -19  -4   0 34070.5 1449.77   3
  19   4   0 35913.4 1391.00   1
 -20  -4   0 816.133 286.501   3
  20   4   0 630.401 255.447   1
 -21  -4   0 9142.24 763.733   3
  21   4   0 8710.19 709.832   1
  22   4   0 335.860 237.900   1
 -22  -4   0 140.846 201.941   3
 -23  -4   0 3435.93 486.443   3
  23   4   0 4933.54 574.031   1
 -24  -4   0 275.854 222.492   3
  24   4   0 700.036 306.863   1
 -25  -4   0 5003.69 594.951   3
   0   5   0-21.4192 67.9318   2
   0  -5   0 17.3269 104.216   2
   0  -5   0 18.4285 88.3454   1
   1  -5   0 7464.27 466.796   2
  -1  -5   0 7722.47 506.191   2
  -1  -5   0 6875.32 465.223   1
   1   5   0 6243.26 433.337   2
   2  -5   0 351.579 137.067   2
  -2  -5   0 332.283 182.897   2
  -2  -5   0 774.058 174.559   1
  -2   5   0 338.663 106.602   2
  -3   5   0 866.434 156.130   2
  -3  -5   0 255.130 153.656   2
   3  -5   0 615.885 157.622   2
  -3  -5   0 680.466 167.706   1
  -4  -5   0 2261.23 277.108   1
   4  -5   0 1900.56 214.272   2
  -4  -5   0 2774.80 349.975   2
   5  -5   0 7676.39 409.321   2
   5   5   0 7044.10 540.017   2
  -5  -5   0 7416.99 483.380   1
  -5  -5   0 6567.26 534.226   2
  -6  -5   0 426.830 217.076   2
   6  -5   0 119.195 84.5957   2
   6   5   0 73.8681 144.085   2
  -6  -5   0 132.255 114.673   1
   7  -5   0 2914.70 241.228   2
  -7  -5   0 3177.52 320.060   1
  -7  -5   0 2688.66 382.121   2
  -8  -5   0 224.775 181.156   2
   8  -5   0 68.3054 78.6945   2
  -8  -5   0 182.133 127.318   1
   9  -5   0 2498.68 206.576   2
  -9  -5   0 2655.75 304.856   1
  -9  -5   0 2498.09 364.318   2
 -10  -5   0 3246.51 341.158   1
 -10  -5   0 3217.64 442.040   2
  10  -5   0 3290.69 225.908   2
  11  -5   0 5232.13 267.547   2
 -11  -5   0 4880.81 539.828   2
 -11  -5   0 5156.27 428.982   1
  11   5   0 4652.44 426.441   1
  12  -5   0 3618.99 216.789   2
 -12  -5   0 3430.09 365.216   1
 -12  -5   0 3657.50 474.232   2
  12   5   0 3978.30 398.130   1
  13  -5   0 763.865 106.524   2
  13  -5   0 762.077 98.8579   2
 -13  -5   0 696.283 171.142   1
 -13  -5   0 544.766 239.057   2
  13   5   0 1200.37 243.631   1
 -14  -5   0 7981.00 570.023   1
  14   5   0 9040.16 614.015   1
 -14  -5   0 7921.42 726.315   2
  14  -5   0 7882.85 316.528   2
 -14  -5   0 7751.61 703.278   3
  15   5   0 407.322 208.197   1
 -15  -5   0 540.732 262.218   2
 -15  -5   0-39.8063 190.909   3
  16   5   0 58.3806 128.294   1
 -16  -5   0 359.203 279.167   2
 -16  -5   0-13.0003 191.897   3
 -17  -5   0 3363.99 515.661   2
 -17  -5   0 4214.44 549.802   3
  17   5   0 4046.77 458.365   1
  18   5   0 422.759 196.742   1
 -18  -5   0 875.536 315.835   2
 -18  -5   0 803.690 288.593   3
 -19  -5   0 792.009 314.735   3
  19   5   0 945.015 266.825   1
  20   5   0 161.922 209.595   1
 -20  -5   0 143.326 239.711   3
  21   5   0 372.343 217.698   1
 -21  -5   0-42.2075 203.479   3
 -22  -5   0-107.318 225.157   3
 -23  -5   0 573.739 300.737   3
 -24  -5   0 928.944 316.128   3
   0  -6   0 27547.0 1050.52   2
  -1  -6   0 1445.03 252.682   1
   1  -6   0 1400.39 236.993   2
  -1  -6   0 1424.33 266.759   2
  -2  -6   0 18882.0 901.292   2
  -2  -6   0 17845.2 845.815   1
   2   6   0 17739.1 843.780   2
  -2   6   0 17560.6 743.269   2
   2  -6   0 17527.7 781.336   2
  -3   6   0 461.697 118.237   2
   3   6   0 760.600 205.328   2
  -3  -6   0 894.841 240.622   2
   3  -6   0 737.064 181.606   2
  -3  -6   0 695.298 177.580   1
   4  -6   0 13158.5 633.324   2
  -4  -6   0 11782.0 684.223   1
  -4  -6   0 12514.5 766.897   2
  -5  -6   0 22991.2 962.062   1
   5  -6   0 22603.1 809.179   2
  -5  -6   0 22317.4 1048.70   2
  -6  -6   0 9786.35 716.398   2
   6  -6   0 8685.63 472.019   2
  -6  -6   0 8420.40 573.929   1
   7  -6   0 550.573 134.410   2
  -7  -6   0 744.835 196.506   1
   8  -6   0 8062.68 419.484   2
  -8  -6   0 7404.08 540.678   1
   9  -6   0 1375.95 167.835   2
  -9  -6   0 908.638 208.601   1
  -9  -6   0 1005.88 284.454   2
 -10  -6   0 8031.88 568.058   1
  10  -6   0 7917.95 358.748   2
 -10  -6   0 8097.67 711.721   2
 -11  -6   0 11920.7 876.395   2
 -12  -6   0 9131.38 784.940   2
 -13  -6   0 47151.8 1834.26   2
 -13  -6   0 48007.0 1884.11   3
 -14  -6   0 2729.26 493.739   3
 -14  -6   0 2021.88 455.899   2
 -15  -6   0 1939.58 407.739   2
 -15  -6   0 2284.32 465.233   3
 -16  -6   0 5992.17 680.557   3
 -16  -6   0 6167.63 704.921   2
  17   6   0 14957.9 892.021   1
 -17  -6   0 13968.6 1052.68   2
 -17  -6   0 14058.3 1055.46   3
 -18  -6   0 24.7546 254.199   2
  18   6   0 179.764 193.592   1
 -18  -6   0-323.055 325.739   3
 -19  -6   0 13744.4 1052.91   3
 -20  -6   0 280.462 306.204   3
   0  -7   0 80.8000 145.661   2
  -1   7   0 13022.4 719.410   2
  -1  -7   0 13230.8 792.274   2
   1  -7   0 15037.5 798.079   2
  -2  -7   0 256.437 176.614   2
   2  -7   0 626.614 196.793   2
   3  -7   0 10899.9 650.801   2
  -3  -7   0 11141.5 762.853   2
   4  -7   0 13588.7 689.174   2
  -4  -7   0 12412.2 827.704   2
  -5  -7   0 7731.85 669.372   2
   5  -7   0 8429.88 518.190   2
  -6  -7   0 634.332 212.317   2
   6  -7   0 352.424 130.999   2
  -7  -7   0 8052.17 706.147   2
  -8  -7   0 2206.65 425.993   2
  -9  -7   0 5827.92 627.762   2
 -10  -7   0 3382.30 512.709   2
 -11  -7   0 5987.44 666.698   2
 -12  -7   0 9749.80 907.948   3
 -12  -7   0 8645.90 803.499   2
 -13  -7   0 9882.50 886.767   2
 -13  -7   0 11436.8 960.520   3
 -14  -7   0 16470.3 1156.43   2
 -14  -7   0 20399.8 1312.17   3
 -15  -7   0 1426.29 402.634   2
 -15  -7   0 1292.35 399.492   3
 -16  -7   0 1778.07 456.575   3
 -16  -7   0 1097.68 360.346   2
   0  -8   0 1325.92 268.424   2
  -1  -8   0-224.319 203.041   2
   1  -8   0 62.5800 146.291   2
  -2  -8   0 1821.52 344.722   2
  -3  -8   0 715.300 242.199   2
  -4  -8   0 2059.19 383.050   2
  -5  -8   0 370.805 253.495   2
  -6  -8   0 961.160 321.904   2
  -7  -8   0 103.053 250.474   2
  -8  -8   0 1744.47 370.629   2
  -9  -8   0 22.5936 217.259   2
 -10  -8   0 686.483 273.206   2
 -10  -8   0 1285.18 406.512   3
 -11  -8   0 141.512 254.928   2
 -12  -8   0 2790.31 531.441   2
 -13  -8   0 1156.54 405.368   2
  -6  -9   0 101.556 207.198   2
  -7  -9   0 5060.38 631.139   2
  -8  -9   0 2586.32 498.678   2
  -9  -9   0 3092.09 534.233   2
  28   0  -1-369.472 345.483   1
  27   0  -1-167.713 251.209   1
  26   0  -1-39.5911 282.700   1
  25   0  -1 189.124 252.575   1
  24   0  -1-208.551 191.077   1
  23   0  -1 7.09653 191.196   1
  22   0  -1 75.3683 175.693   1
  21   0  -1 173.533 186.928   1
  20   0  -1-149.942 195.517   1
  19   0  -1 32.0816 157.107   1
  18   0  -1-94.2294 174.392   1
  17   0  -1 237.732 186.970   2
  17   0  -1-239.778 174.347   1
  16   0  -1 150.519 162.893   1
  16   0  -1-10.9512 134.019   2
  15   0  -1 92.3945 123.478   1
  15   0  -1-101.068 120.631   2
  14   0  -1-28.5645 109.845   1
  14   0  -1 79.0125 93.6294   2
  13   0  -1 20.0361 114.740   1
  13   0  -1 73.5804 92.2349   2
  12   0  -1-57.8553 91.9668   2
  12   0  -1-73.7148 106.977   1
  11   0  -1-12.0351 65.8520   3
  11   0  -1 46.7383 76.3147   1
  11   0  -1 169.930 119.449   2
  10   0  -1-125.909 114.082   1
  10   0  -1-7.11106 55.0326   3
  10   0  -1 10.2581 92.7981   2
   9   0  -1 52.7020 82.7569   2
   9   0  -1 45.1255 70.0156   1
   9   0  -1 88.4519 61.7636   3
   8   0  -1-11.5489 47.0241   3
   8   0  -1 17.8869 72.3391   1
   8   0  -1-89.7810 78.4959   2
   7   0  -1 38.8825 59.4516   1
   7   0  -1 71.4836 47.9619   3
   7   0  -1-64.7999 76.3938   2
   6   0  -1 41.6737 39.8738   3
   6   0  -1 4.26306 54.4918   1
   5   0  -1-25.2357 36.7523   3
   5   0  -1-37.5938 41.3880   1
   4   0  -1 10.1033 42.0836   1
   3   0  -1 0.94032 33.0159   1
   2   0  -1 71.5903 35.4872   1
  -2   0  -1 21.5723 21.1219   2
  -3   0  -1 27.3757 27.3595   2
   4   0   1 21.0678 39.9713   2
  -4   0  -1 56.6773 41.0937   2
  -5   0  -1 22.6114 59.5165   2
   5   0   1 28.2381 48.0229   2
  -6   0  -1 50.5001 59.9249   2
   6   0   1-46.9929 70.9451   2
  -7   0  -1 82.9198 67.2518   2
   7   0   1 74.7572 74.6046   2
  -8   0  -1 49.0431 62.2019   2
   8   0   1 90.0141 75.9017   2
  -8   0  -1 21.1745 44.7213   3
  -9   0  -1 25.5992 41.7836   3
   9   0   1 41.2093 74.9585   2
  -9   0  -1-13.6619 73.7700   2
 -10   0  -1-26.3673 48.1104   3
  10   0   1 155.791 87.6251   2
 -10   0  -1 90.4440 91.8398   2
 -11   0  -1 22.8672 77.8202   2
  11   0   1-51.3734 96.8920   2
 -11   0  -1-43.1392 53.8925   3
 -12   0  -1-17.5423 59.0109   3
  12   0   1 82.3230 91.3118   2
 -12   0  -1-79.4609 107.688   2
 -13   0  -1 40.5867 55.5219   3
  13   0   1-38.2923 101.221   2
  14   0   1-82.4219 118.384   2
  15   0   1 127.547 148.850   2
  16   0   1 227.543 173.872   2
  16   0   1 195.402 152.207   1
  17   0   1 66.3916 127.023   2
  17   0   1-80.7029 129.962   1
  18   0   1-142.059 169.319   2
  18   0   1-130.506 141.815   1
  19   0   1 43.0145 156.200   1
  20   0   1-170.784 171.025   1
  21   0   1-116.687 163.231   1
  22   0   1 271.755 230.594   1
  23   0   1-250.264 236.621   1
  24   0   1 360.367 262.281   1
  25   0   1-110.205 260.166   1
  26   0   1-142.389 268.257   1
  27   0   1-356.952 295.472   1
  28   0   1 368.112 251.242   1
  28   1  -1 1885.20 434.086   1
  27   1  -1 8325.51 840.882   1
  27  -1  -1 10765.2 992.095   1
  26  -1  -1 283.222 279.012   1
  26   1  -1 51.6367 238.093   1
  25  -1  -1 22534.5 1369.55   1
  25   1  -1 20462.5 1260.84   1
  24  -1  -1 290.593 266.307   1
  24   1  -1-59.0342 217.678   1
  23   1  -1 16240.3 1050.70   1
  23  -1  -1 13440.9 1003.45   1
  22   1  -1 7782.68 715.001   1
  22  -1  -1 8891.01 798.588   1
  21  -1  -1 4885.36 579.800   1
  21   1  -1 5107.69 570.627   1
  20  -1  -1 21996.1 1176.32   1
  20   1  -1 21082.2 1109.28   1
  19  -1  -1 4687.09 537.597   1
  19   1  -1 3252.37 437.643   1
  18   1  -1 49953.5 1659.83   1
  18  -1  -1 49388.4 1724.87   1
  18  -1  -1 51081.9 1558.13   2
  17  -1  -1 477.939 168.535   2
  17   1  -1 568.989 215.572   1
  17  -1  -1 378.420 182.527   1
  16  -1  -1 21548.5 910.571   2
  16   1  -1 21858.0 995.878   1
  15  -1  -1 25638.6 972.487   2
  15   1  -1 27434.4 1139.99   2
  15   1  -1 25425.0 1054.39   1
  14   1  -1 18750.7 914.208   2
  14  -1  -1 20614.0 643.832   3
 -14  -1   1 20818.3 788.698   3
  14  -1  -1 20515.4 823.130   2
  14   1  -1 18987.7 874.896   1
 -13  -1   1 135.505 101.679   3
  13  -1  -1 225.460 81.2032   3
  13   1  -1 12.0988 129.149   2
  13  -1  -1 305.579 128.136   2
  13   1  -1 284.028 139.075   1
  12  -1  -1 13520.2 469.922   3
  12   1  -1 14962.8 744.424   2
  12  -1  -1 13817.1 610.184   2
  12   1  -1 14357.9 696.518   1
 -12  -1   1 13430.3 596.228   3
  11  -1  -1 76.7903 91.8897   2
  11   1  -1 152.867 132.395   2
  11  -1  -1 77.3045 53.5113   3
  11   1  -1 147.531 97.6712   1
 -11  -1   1 79.1534 92.2364   3
 -10  -1   1 95682.9 1785.08   3
  10   1  -1 94233.4 1965.79   2
  10   1  -1 95137.8 1874.71   1
  -9  -1   1 38571.9 988.686   3
  -9  -1   1 38609.5 1032.54   1
   9   1  -1 37480.2 1030.38   1
   8   1  -1 94966.4 1732.07   1
  -8  -1   1 91914.5 1719.12   1
  -8  -1   1 93983.3 1678.88   3
  -7  -1   1 1181.72 159.468   1
   7   1  -1 1107.11 151.754   1
  -7  -1   1 1052.31 149.265   3
   6   1  -1 110297. 1810.02   1
  -6  -1   1 112894. 1822.34   3
  -6  -1   1 111840. 1816.91   1
   5   1  -1 31898.9 755.086   1
  -5  -1   1 32903.1 805.441   2
  -5  -1   1 31421.2 747.908   1
  -5  -1   1 31685.4 778.054   3
   4   1  -1 3259.21 205.542   1
  -4  -1   1 3503.24 227.951   3
  -4  -1   1 3322.26 222.862   2
  -3  -1   1 92363.0 1467.86   3
  -3  -1   1 91575.0 1459.05   2
   3   1  -1 95739.1 1418.60   1
  -2  -1   1 3149.78 184.729   2
  -2  -1   1 3833.75 213.617   3
   2   1  -1 3351.72 181.595   1
  -1  -1   1 252188. 3025.39   2
   1   1  -1 255334. 3077.14   1
   1  -1  -1 252924. 3032.51   2
   0  -1  -1 30695.5 588.948   2
   0  -1   1 29976.9 593.944   3
   0   1  -1 31032.3 523.408   2
   1  -1   1 34482.8 605.381   3
  -1  -1  -1 34498.8 664.260   2
   2  -1   1 46847.9 705.069   3
  -2  -1  -1 46663.4 861.547   2
  -3  -1  -1 199915. 2652.22   2
   3   1   1 195689. 2336.05   1
  -3  -1  -1 197062. 2344.18   1
  -4  -1  -1 1755.37 178.371   2
   4   1   1 1728.06 113.338   1
  -4  -1  -1 1919.89 120.872   1
  -5  -1  -1 18603.2 610.729   2
   5  -1   1 19947.3 411.961   2
   5   1   1 19349.9 474.551   1
   6  -1   1 23975.3 523.207   2
  -6  -1  -1 23026.1 709.339   2
   6   1   1 23553.9 587.721   1
  -7  -1  -1 90810.6 1674.21   2
   7   1   1 88469.2 1473.07   1
   7  -1   1 88800.4 1381.53   2
   8   1   1 54669.8 1303.84   2
  -8  -1  -1 55036.0 1268.76   2
   8  -1   1 54307.8 1038.65   2
   8   1   1 54181.2 1121.75   1
   9  -1   1 81567.0 1456.81   2
   9   1   1 80780.8 1741.10   2
   9   1   1 80879.8 1538.78   1
  10   1   1 12458.2 543.816   1
  10   1   1 13537.7 657.172   2
  10  -1   1 12456.6 503.837   2
 -10  -1  -1 13216.7 624.639   2
  11   1   1 73470.2 1566.79   1
  11   1   1 75570.9 1768.72   2
  11  -1   1 75047.2 1495.70   2
 -11  -1  -1 76234.1 1690.56   2
  12   1   1 177.998 142.269   2
 -12  -1  -1 155.744 115.489   3
 -12  -1  -1 158.779 112.312   2
  12   1   1 357.041 137.399   1
  12  -1   1 174.834 103.367   2
  13   1   1 69078.1 1616.10   1
 -13  -1  -1 69708.2 1488.96   3
  13  -1   1 68798.5 1541.69   2
  13   1   1 67810.0 1782.13   2
 -13  -1  -1 70418.3 1714.15   2
  14   1   1 2450.77 332.122   2
  14  -1   1 3043.47 307.741   2
  14   1   1 3207.27 345.033   1
 -14  -1  -1 2965.03 351.018   2
 -14  -1  -1 2212.81 247.709   3
 -15  -1  -1 17491.8 696.937   3
  15  -1   1 18692.1 797.489   2
 -15  -1  -1 15353.7 806.452   2
  15   1   1 17676.7 815.163   1
  15   1   1 15759.6 850.493   2
  16  -1   1 33701.2 1145.94   2
  16   1   1 34940.9 1332.76   2
  16   1   1 34828.8 1217.67   1
 -16  -1  -1 34229.3 1228.66   2
 -16  -1  -1 34103.2 1020.65   3
  17  -1   1 28153.8 1083.23   2
 -17  -1  -1 28896.5 949.101   3
  17   1   1 29211.7 1155.96   1
  18   1   1 102127. 2395.45   1
  18  -1   1 100244. 2296.86   2
 -18  -1  -1 99572.8 2014.06   3
  19  -1   1 16449.0 879.734   2
 -19  -1  -1 15904.3 716.721   3
  19   1   1 18750.8 974.636   1
  20  -1   1 50176.6 1637.37   2
  20   1   1 53361.1 1744.42   1
  21   1   1 482.951 218.556   1
  21  -1   1 401.150 226.917   1
  22  -1   1 19471.3 1151.31   1
  22   1   1 18389.3 1055.12   1
  23  -1   1 1550.84 360.088   1
  23   1   1 2098.02 425.688   1
  24  -1   1 19762.0 1220.48   1
  24   1   1 19356.2 1147.08   1
  25   1   1-147.026 239.672   1
  25  -1   1 77.2419 215.069   1
  26   1   1 10835.9 891.933   1
  26  -1   1 13135.0 1044.63   1
  27   1   1 64.8183 273.271   1
  27  -1   1-6.60221 264.375   1
  28   1   1 1365.95 411.825   1
  28  -1   1 1462.62 393.469   1
  29   1   1 34.6318 254.941   1
  28   2  -1 3944.67 551.044   1
  27   2  -1 424.410 229.245   1
  26  -2  -1 6896.91 794.782   1
  26   2  -1 7987.68 788.122   1
  25   2  -1 1046.96 347.668   1
  25  -2  -1 866.971 346.511   1
  24  -2  -1 35863.1 1733.01   1
  24   2  -1 33018.0 1535.53   1
  23  -2  -1 6513.73 731.128   1
  23   2  -1 8101.59 741.720   1
  22   2  -1 31222.7 1430.05   1
  22  -2  -1 36371.6 1670.15   1
  21   2  -1 9257.30 757.643   1
  20  -2  -1 47819.0 1523.95   2
  20   2  -1 48506.5 1702.13   1
  19   2  -1 6082.67 572.482   1
  19  -2  -1 4695.77 453.774   2
  18   2  -1 10207.2 709.792   1
  18  -2  -1 11436.8 663.867   2
 -18  -2   1 10330.4 658.133   3
 -17  -2   1 35160.5 1224.93   3
  17   2  -1 35588.2 1325.04   1
  17  -2  -1 33820.0 1144.57   2
  16   2  -1 18381.4 910.785   1
  16  -2  -1 21201.4 846.281   2
 -16  -2   1 19442.0 885.717   3
  16  -2  -1 20618.1 597.154   3
  15  -2  -1 32804.5 767.924   3
  15   2  -1 32010.2 1171.54   1
 -15  -2   1 31866.1 1142.16   3
  15  -2  -1 32026.6 1029.28   2
  14  -2  -1 7878.35 476.925   2
  14   2  -1 7610.43 622.596   2
  14   2  -1 8979.53 585.690   1
 -14  -2   1 7287.12 516.856   3
  14  -2  -1 8719.20 357.406   3
  13   2  -1 60469.1 1782.59   2
 -13  -2   1 61495.9 1569.09   3
  13   2  -1 62152.2 1591.09   1
  13  -2  -1 60244.6 1374.67   2
  12   2  -1 1055.70 203.891   1
 -12  -2   1 1215.59 205.166   3
 -12  -2   1 1706.89 242.057   1
 -11  -2   1 17584.2 737.338   1
  11   2  -1 17758.8 745.557   1
 -11  -2   1 18179.0 814.060   2
 -11  -2   1 17569.7 761.419   3
  10   2  -1 4186.41 339.476   1
 -10  -2   1 4424.96 391.610   2
 -10  -2   1 3949.72 335.991   1
 -10  -2   1 3519.09 331.997   3
  -9  -2   1 140132. 2560.56   2
  -9  -2   1 144483. 2501.47   3
  -9  -2   1 142083. 2392.32   1
   9   2  -1 137154. 2367.51   1
  -8  -2   1 3861.12 323.725   3
  -8  -2   1 4140.25 347.744   2
  -8  -2   1 4075.54 305.638   1
   8   2  -1 4284.16 314.869   1
  -7  -2   1 118881. 2004.54   1
  -7  -2   1 119859. 2170.85   2
  -7  -2   1 119491. 2143.07   3
   7   2  -1 117105. 2000.07   1
   6   2  -1 33919.6 876.405   1
  -6  -2   1 33293.7 859.594   1
  -6  -2   1 34007.9 962.441   3
  -6  -2   1 32440.8 944.161   2
  -5  -2   1 85991.5 1631.42   2
   5   2  -1 84659.3 1516.86   1
  -5  -2   1 86725.6 1518.16   1
  -4  -2   1 52432.1 1065.03   1
   4   2  -1 50532.6 1166.13   2
   4   2  -1 52707.0 1077.81   1
  -4  -2   1 51639.0 1132.54   2
  -3  -2   1 202713. 2880.10   2
   3   2  -1 202588. 2907.71   2
  -3  -2   1 198951. 2802.83   1
   3   2  -1 207038. 2802.28   1
   3  -2  -1 206050. 2654.89   2
   2   2  -1 36648.1 852.998   2
   2  -2  -1 36870.4 753.256   2
  -2  -2   1 35807.7 818.083   1
  -2  -2   1 35213.6 820.000   2
   2   2  -1 36886.5 837.888   1
  -1  -2   1 570668. 6726.69   2
  -1  -2   1 581126. 6817.45   1
  -1   2   1 573695. 6712.09   2
   1   2  -1 572362. 6766.68   2
   1  -2  -1 570326. 6722.24   2
   0  -2   1 63311.1 1035.17   2
   0   2   1 60015.0 1096.75   2
   0   2  -1 60724.1 1037.60   2
   0  -2  -1 61569.2 1116.12   2
   1   2   1 943.278 120.805   2
   1  -2   1 997.529 93.6346   2
  -1  -2  -1 1032.27 137.965   2
  -1   2  -1 887.343 89.4666   2
  -2  -2  -1 47895.6 1023.20   2
   2   2   1 44328.9 985.329   2
  -2  -2  -1 44890.6 801.956   1
   2  -2   1 47764.8 730.184   2
  -2   2  -1 46078.5 701.087   2
  -3  -2  -1 42465.3 775.219   1
  -3  -2  -1 44028.1 1018.39   2
  -4  -2  -1 153837. 2479.44   2
  -4  -2  -1 159065. 2086.59   1
   4   2   1 154378. 2075.67   1
  -5  -2  -1 17425.0 664.731   2
   5   2   1 18628.2 489.737   1
  -5  -2  -1 17944.5 481.695   1
  -6  -2  -1 67167.5 1467.29   2
   6  -2   1 64863.8 886.619   2
  -6  -2  -1 65679.1 1153.94   1
   6   2   1 67481.6 1157.40   1
  -7  -2  -1 33034.1 778.560   1
   7   2   1 33192.5 770.819   1
  -7  -2  -1 32485.9 994.912   2
   7  -2   1 32682.0 577.945   2
  -8  -2  -1 178434. 2983.94   2
   8   2   1 179139. 2569.08   1
  -8  -2  -1 177887. 2573.89   1
   8  -2   1 176503. 2281.84   2
  -9  -2  -1 4744.21 307.319   1
   9  -2   1 4564.43 231.368   2
   9   2   1 4333.22 294.737   1
  -9  -2  -1 4552.58 386.151   2
 -10  -2  -1 16618.7 762.486   2
  10   2   1 15104.1 594.403   1
  10  -2   1 16111.5 492.746   2
  11   2   1 10191.7 510.252   1
 -11  -2  -1 10301.2 622.342   2
  11  -2   1 10463.4 422.553   2
 -12  -2  -1 70585.4 1772.14   2
  12  -2   1 65547.0 1324.16   2
  12   2   1 70238.1 1849.06   2
  12   2   1 67019.8 1502.66   1
 -13  -2  -1 3290.84 369.303   2
  13   2   1 3788.67 430.060   2
  13  -2   1 3479.11 285.982   2
  13   2   1 3359.21 315.795   1
 -14  -2  -1 86659.8 1923.09   3
  14   2   1 86330.8 1884.37   1
  14   2   1 88082.8 2237.61   2
  14  -2   1 84576.4 1694.82   2
 -14  -2  -1 87519.7 2130.68   2
 -15  -2  -1 2337.46 343.804   2
  15   2   1 2530.98 307.981   1
  15  -2   1 2565.95 282.413   2
 -15  -2  -1 2747.31 317.216   3
  16  -2   1 70550.7 1626.60   2
 -16  -2  -1 71042.7 1757.63   3
  16   2   1 73466.9 1818.32   1
 -16  -2  -1 70971.3 1975.51   2
  17   2   1 2839.96 360.290   1
 -17  -2  -1 2818.13 412.165   2
  17  -2   1 2919.99 318.337   2
 -17  -2  -1 2532.98 329.100   3
  18   2   1 32959.4 1245.73   1
 -18  -2  -1 35025.7 1204.49   3
  18  -2   1 33623.3 1143.37   2
 -18  -2  -1 35344.6 1402.68   2
  19  -2   1 639.093 211.226   2
  19   2   1 503.753 181.836   1
 -19  -2  -1 201.871 144.455   3
  20   2   1 1567.19 316.970   1
 -20  -2  -1 1304.34 269.448   3
  20  -2   1 1605.53 284.405   2
 -21  -2  -1 23278.6 1005.35   3
  21   2   1 23814.7 1141.79   1
 -22  -2  -1 2829.61 366.699   3
  22   2   1 3185.34 442.868   1
  23   2   1 16984.8 1018.51   1
  24   2   1 3569.20 497.756   1
  25  -2   1 14064.4 1091.48   1
  25   2   1 17579.6 1093.73   1
  26   2   1 818.350 258.323   1
  26  -2   1 1507.74 396.779   1
  27   2   1 9683.48 842.955   1
  28   2   1 1291.76 321.837   1
  27   3  -1 395.964 243.213   1
  26   3  -1 206.101 215.201   1
  25   3  -1 1089.16 301.726   1
  25  -3  -1 1720.93 438.659   1
  24   3  -1 4061.42 549.778   1
  23   3  -1 90.8335 194.834   1
  22   3  -1 998.561 300.650   1
 -21  -3   1 2486.32 377.144   3
  21   3  -1 2437.93 400.621   1
  20   3  -1-22.3931 171.233   1
 -20  -3   1 113.989 203.777   3
  19  -3  -1 1704.83 278.217   2
  19   3  -1 2186.30 335.153   1
 -19  -3   1 1511.52 304.812   3
 -18  -3   1 219.518 167.746   3
  18  -3  -1 247.187 67.2855   3
  18  -3  -1 181.673 120.791   2
  18   3  -1 114.646 144.595   1
  17  -3  -1 8966.80 534.591   2
  17   3  -1 8816.05 646.708   1
  17  -3  -1 9142.77 355.948   3
 -17  -3   1 9156.67 674.476   3
  16  -3  -1 617.165 154.180   2
  16   3  -1 745.789 215.764   1
 -16  -3   1 632.750 195.140   3
  16  -3  -1 602.011 103.385   3
  15   3  -1 1023.96 234.531   1
  15  -3  -1 504.509 132.285   2
 -15  -3   1 716.301 201.973   1
 -15  -3   1 400.444 178.072   3
 -14  -3   1 3771.67 424.621   3
 -14  -3   1 3462.76 368.275   1
  14   3  -1 3288.21 371.379   1
 -14  -3   1 3665.09 431.429   2
 -13  -3   1-20.5975 165.354   2
  13   3  -1-25.5306 112.208   1
 -13  -3   1 131.882 96.1892   1
 -13  -3   1-76.4637 140.822   3
 -12  -3   1 542.947 204.943   2
 -12  -3   1 598.018 185.730   3
  12   3  -1 1236.80 224.854   1
  12   3  -1 654.936 204.767   2
 -12  -3   1 548.611 155.087   1
 -11  -3   1 2535.35 333.717   2
 -11  -3   1 2379.78 290.927   1
  11   3  -1 2495.30 302.671   1
 -11  -3   1 2794.60 351.720   3
  10   3  -1 14134.1 665.074   1
 -10  -3   1 16376.7 803.277   2
 -10  -3   1 15159.1 680.206   1
 -10  -3   1 15059.6 761.170   3
  -9  -3   1 31.4071 96.1856   3
   9   3  -1 41.8059 89.5500   1
  -9  -3   1 186.787 96.8949   1
  -9  -3   1 300.430 151.227   2
  -8  -3   1 13293.5 595.470   1
   8   3  -1 13174.9 601.688   1
  -8  -3   1 14378.6 713.155   2
  -7  -3   1 829.319 150.470   1
   7   3  -1 1026.48 175.455   1
   7  -3  -1 954.710 131.827   2
   7   3  -1 956.457 200.839   2
  -7  -3   1 511.403 155.291   2
  -6  -3   1 6492.97 386.094   1
  -6  -3   1 6624.64 446.523   2
   6   3  -1 6375.89 383.914   1
   6  -3  -1 6534.54 312.340   2
   5  -3  -1 2619.05 200.428   2
  -5  -3   1 2725.53 249.692   1
  -5  -3   1 2731.03 283.180   2
   5   3  -1 2555.10 278.871   2
   5   3  -1 2605.24 246.155   1
   4   3  -1 14127.3 623.467   2
  -4  -3   1 13468.7 592.133   2
  -4  -3   1 13433.3 550.626   1
   4  -3  -1 12580.3 453.102   2
   4   3  -1 13188.0 548.696   1
   3  -3  -1 6011.59 312.150   2
  -3  -3   1 6035.11 359.665   1
   3   3  -1 5241.04 357.781   2
  -3  -3   1 5906.88 368.877   2
   2   3  -1 1438.60 173.805   2
  -2   3   1 1778.47 171.408   2
  -2  -3   1 1688.04 197.137   2
   2  -3  -1 1604.67 169.076   2
  -2  -3   1 1827.43 198.818   1
   1   3  -1 44452.5 1015.76   2
  -1   3   1 45352.1 999.691   2
  -1  -3   1 45664.4 1022.81   2
   1  -3  -1 45452.6 1020.41   2
  -1  -3   1 45021.2 1073.16   1
   0  -3  -1 38075.4 948.355   2
   0  -3   1 38135.6 881.534   2
   0   3   1 38279.8 924.701   2
   0   3  -1 38317.9 865.443   2
  -1  -3  -1 192.626 89.3939   2
  -1   3  -1 253.472 70.6555   2
   1  -3   1 276.804 81.5375   2
   1   3   1 347.798 108.883   2
   2  -3   1 223.694 76.7288   2
  -2   3  -1 257.563 62.1980   2
   2   3   1 185.452 85.1477   2
  -2  -3  -1 300.184 124.643   2
  -2  -3  -1 315.896 80.7433   1
   3   3   1 952.617 166.331   2
  -3   3  -1 850.549 87.6545   2
  -3  -3  -1 949.874 126.056   1
   3  -3   1 962.865 103.266   2
  -3  -3  -1 773.104 159.949   2
  -4  -3  -1 1230.65 138.620   1
   4   3   1 1091.35 185.809   2
  -4  -3  -1 1190.75 197.190   2
   4  -3   1 1091.81 99.6709   2
   5  -3   1 12620.5 281.805   2
  -5  -3  -1 12408.7 440.368   1
  -5  -3  -1 12207.8 599.029   2
  -6  -3  -1 388.548 144.067   2
   6   3   1 194.414 110.627   2
   6   3   1 244.213 90.1154   1
   6  -3   1 168.271 38.3360   2
  -6  -3  -1 140.104 52.7499   1
   7   3   1 16449.7 569.821   1
  -7  -3  -1 17402.1 578.612   1
  -7  -3  -1 17161.6 784.295   2
   7  -3   1 16575.7 333.155   2
  -8  -3  -1 1930.88 199.716   1
   8  -3   1 1753.05 100.670   2
  -8  -3  -1 1789.48 263.161   2
   8  -3   1 1635.01 97.7544   2
   8   3   1 1904.04 198.756   1
  -9  -3  -1 832.676 211.183   2
   9  -3   1 902.954 83.5111   2
   9   3   1 1010.37 154.771   1
  -9  -3  -1 1002.26 160.525   1
   9  -3   1 939.898 84.7145   2
 -10  -3  -1 8462.41 448.174   1
  10   3   1 7401.60 426.269   1
  10  -3   1 8221.91 283.614   2
 -10  -3  -1 8021.99 584.694   2
 -11  -3  -1 911.521 168.408   1
 -11  -3  -1 1302.70 250.965   2
  11  -3   1 862.437 107.785   2
  11   3   1 1066.48 181.689   1
  12  -3   1 2595.64 191.687   2
 -12  -3  -1 2881.97 373.265   2
 -12  -3  -1 2421.86 259.593   1
  12   3   1 3647.86 442.213   2
  12   3   1 2257.11 259.736   1
  13  -3   1 2119.95 192.202   2
 -13  -3  -1 2110.96 343.318   2
  13   3   1 2451.64 277.722   1
  14   3   1 187.708 118.902   1
 -14  -3  -1 75.1302 167.196   2
  14  -3   1 278.618 103.506   2
 -15  -3  -1-11.6646 190.838   2
 -15  -3  -1-66.4646 151.684   3
  15  -3   1 24.6963 88.1222   2
  15   3   1-8.76145 130.883   1
 -16  -3  -1 66.6530 185.156   2
  16   3   1-18.8352 116.102   1
  16  -3   1 118.899 104.580   2
 -16  -3  -1 109.939 146.334   3
 -17  -3  -1 4418.72 520.856   2
 -17  -3  -1 4800.26 486.078   3
  17   3   1 4358.42 421.709   1
  17  -3   1 4771.08 363.589   2
  18  -3   1 71.5732 96.0577   2
  18   3   1 67.5855 132.071   1
 -18  -3  -1-132.820 234.248   2
 -18  -3  -1 161.954 158.873   3
 -19  -3  -1 2762.88 454.245   2
  19   3   1 2252.98 359.898   1
 -19  -3  -1 2494.73 362.507   3
  20   3   1 78.3974 157.722   1
 -20  -3  -1 163.186 153.868   3
  21   3   1 8313.87 660.882   1
 -21  -3  -1 7102.80 607.730   3
 -22  -3  -1 304.163 196.214   3
  22   3   1 207.357 158.700   1
  23   3   1 4369.60 501.007   1
 -23  -3  -1 3514.91 452.601   3
  24   3   1 189.377 194.119   1
 -24  -3  -1 23.8012 163.384   3
  25   3   1 763.039 272.432   1
  25   4  -1 1107.04 369.932   1
  24   4  -1 7564.80 738.161   1
  23   4  -1-68.6641 202.291   1
 -23  -4   1-57.5098 213.261   3
 -22  -4   1 6866.72 687.296   3
  22   4  -1 8416.52 744.331   1
 -21  -4   1 4878.56 578.380   3
  21   4  -1 4492.74 546.170   1
  20   4  -1 25626.5 1237.96   1
 -20  -4   1 24795.6 1253.82   3
  19   4  -1 2303.60 391.650   1
 -19  -4   1 2254.61 390.602   3
  18   4  -1 12601.0 821.438   1
 -18  -4   1 12603.4 854.286   3
  17   4  -1 1813.43 330.378   1
 -17  -4   1 1096.07 287.465   3
  16   4  -1 15.3307 129.115   1
 -16  -4   1 175.888 154.206   3
  16  -4  -1 196.178 121.649   2
  15   4  -1 17831.6 896.753   1
 -15  -4   1 15164.7 965.105   2
  15  -4  -1 16008.5 626.440   2
 -15  -4   1 16459.5 950.639   3
 -14  -4   1 3464.67 384.398   1
 -14  -4   1 4340.90 492.757   3
  14   4  -1 4211.63 430.501   1
 -14  -4   1 3249.25 433.606   2
 -13  -4   1 6125.34 569.341   2
 -13  -4   1 6902.34 519.557   1
  13   4  -1 6572.05 512.330   1
 -13  -4   1 6518.25 595.783   3
 -12  -4   1 269.379 180.616   3
 -12  -4   1 161.366 106.002   1
  12   4  -1 321.596 161.204   1
  12  -4  -1 173.940 102.451   2
 -12  -4   1 9.94902 149.221   2
  11  -4  -1 26014.6 760.657   2
 -11  -4   1 28337.9 1187.62   3
  11   4  -1 27874.8 1027.03   1
 -11  -4   1 26655.7 993.941   1
 -11  -4   1 25587.4 1127.03   2
  10   4  -1 1140.37 219.977   1
  10  -4  -1 913.491 147.782   2
 -10  -4   1 973.964 195.918   1
 -10  -4   1 835.925 219.868   2
 -10  -4   1 994.948 264.079   3
   9  -4  -1 20559.4 642.287   2
   9   4  -1 20449.9 1000.63   2
  -9  -4   1 20633.2 828.188   1
   9   4  -1 19277.8 813.006   1
  -9  -4   1 20487.4 947.771   2
   8  -4  -1 3799.16 267.531   2
  -8  -4   1 3724.63 337.520   1
  -8  -4   1 3795.03 398.927   2
   8   4  -1 3877.82 413.900   2
   8   4  -1 3649.24 342.977   1
   7  -4  -1 39208.9 943.658   2
  -7  -4   1 39487.3 1141.60   1
  -7  -4   1 37747.3 1259.40   2
   7   4  -1 40259.1 1167.92   1
  -6  -4   1 3562.62 364.309   2
   6  -4  -1 3296.82 251.510   2
  -6  -4   1 3404.99 314.614   1
  -5  -4   1 19068.3 754.600   1
   5  -4  -1 18787.2 632.038   2
  -5  -4   1 18624.9 810.647   2
  -4  -4   1 6543.37 433.790   1
   4   4  -1 6049.82 450.819   2
  -4  -4   1 6592.00 456.383   2
   4  -4  -1 6614.23 376.370   2
  -3  -4   1 11647.3 563.801   1
  -3  -4   1 12275.2 588.975   2
  -3   4   1 12176.1 499.199   2
   3  -4  -1 12015.0 503.903   2
  -2  -4   1 3599.45 318.980   1
   2   4  -1 3499.15 310.525   2
  -2  -4   1 3238.21 304.806   2
  -2   4   1 3143.65 261.642   2
   2  -4  -1 3642.40 293.972   2
   1   4  -1 28713.3 861.242   2
  -1  -4   1 29421.6 889.117   2
   1  -4  -1 27684.3 871.389   2
  -1  -4   1 29124.8 933.746   1
  -1   4   1 27240.8 841.194   2
   0   4  -1 6171.36 365.150   2
   0  -4  -1 6994.60 428.723   2
   0   4   1 6561.88 403.614   2
   0  -4   1 6660.48 389.257   2
   0  -4   1 6533.33 435.594   1
  -1  -4  -1 14736.4 646.548   2
  -1   4  -1 14081.4 512.753   2
   1  -4   1 15213.1 557.723   2
  -2  -4  -1 5728.34 420.240   2
  -2   4  -1 6004.52 306.891   2
   2  -4   1 5132.67 307.212   2
  -2  -4  -1 5712.83 351.478   1
  -3   4  -1 17363.9 519.902   2
   3   4   1 17634.9 747.771   2
  -3  -4  -1 17480.5 778.850   2
  -3  -4  -1 17477.3 634.538   1
   3  -4   1 18141.0 561.628   2
  -4  -4  -1 43700.1 1068.38   1
  -4  -4  -1 43548.5 1311.18   2
   4  -4   1 45771.6 915.988   2
  -5  -4  -1 7775.96 413.469   1
   5  -4   1 7612.19 306.888   2
  -5  -4  -1 7755.51 543.016   2
  -6  -4  -1 26846.2 809.469   1
   6  -4   1 26904.1 581.184   2
  -6  -4  -1 26668.5 1047.40   2
   7  -4   1 1407.12 109.460   2
  -7  -4  -1 1539.75 270.983   2
   7   4   1 1292.67 233.512   2
  -7  -4  -1 1778.39 213.043   1
   8  -4   1 33027.7 576.185   2
  -8  -4  -1 35419.9 1272.26   2
   8   4   1 35416.9 1270.59   2
  -8  -4  -1 33662.9 948.965   1
   9   4   1 11876.7 744.789   2
  -9  -4  -1 10075.2 507.642   1
  -9  -4  -1 9944.38 677.938   2
   9   4   1 9711.58 502.499   1
  10   4   1 25742.7 861.972   1
 -10  -4  -1 26325.7 871.421   1
 -10  -4  -1 26135.8 1128.19   2
 -11  -4  -1 146.156 212.049   2
  11   4   1-29.1095 97.2459   1
 -11  -4  -1-39.0356 91.8788   1
  11  -4   1 43.7210 22.4273   2
  12   4   1 30514.5 995.394   1
  12  -4   1 28337.9 528.442   2
 -12  -4  -1 28061.3 963.216   1
  12  -4   1 28014.9 515.283   2
 -12  -4  -1 27858.8 1224.96   2
 -13  -4  -1 1176.49 280.100   2
  13   4   1 1400.93 228.360   1
  13  -4   1 1392.66 108.957   2
 -13  -4  -1 1162.78 198.852   1
  13  -4   1 1325.97 110.209   2
  14  -4   1 5296.57 232.089   2
  14  -4   1 5699.13 249.310   2
 -14  -4  -1 5169.89 556.554   2
 -14  -4  -1 5251.33 427.081   1
  14   4   1 5589.29 442.236   1
  14  -4   1 5054.28 182.722   3
  15  -4   1 1565.53 147.836   2
  15  -4   1 1600.67 139.573   2
  15   4   1 1667.27 259.282   1
 -15  -4  -1 1420.46 338.910   2
 -16  -4  -1 7822.98 670.128   3
 -16  -4  -1 8249.15 720.704   2
  16   4   1 8816.15 594.686   1
  16  -4   1 8873.65 370.370   2
 -17  -4  -1 8295.32 702.122   3
  17   4   1 9430.67 633.688   1
 -17  -4  -1 9382.11 788.375   2
 -18  -4  -1 7937.44 761.060   2
  18   4   1 8754.14 632.669   1
 -18  -4  -1 7972.88 679.261   3
 -19  -4  -1 8515.35 795.205   2
 -19  -4  -1 9048.71 742.020   3
  19   4   1 9017.11 654.183   1
  20   4   1 7744.09 635.452   1
 -20  -4  -1 7095.42 730.441   2
 -20  -4  -1 7009.31 669.242   3
  21   4   1 8398.02 670.973   1
 -21  -4  -1 8944.73 746.122   3
  22   4   1 774.896 263.369   1
 -22  -4  -1-46.1590 200.659   3
 -23  -4  -1 6280.46 656.673   3
  23   4   1 6579.54 633.591   1
 -24  -4  -1 1970.52 367.018   3
 -25  -4  -1 6614.64 669.611   3
 -24  -5   1 382.006 274.699   3
 -23  -5   1 10164.0 883.235   3
  22   5  -1-199.358 273.395   1
 -22  -5   1-190.949 215.835   3
  21   5  -1 12225.3 882.223   1
 -21  -5   1 12041.8 956.724   3
  20   5  -1-101.847 185.028   1
 -20  -5   1 197.800 228.959   3
 -19  -5   1 7508.85 731.870   3
  19   5  -1 7666.09 679.824   1
 -18  -5   1 9179.53 794.555   3
  18   5  -1 8834.41 714.454   1
  17   5  -1 2628.54 388.907   1
 -17  -5   1 3037.89 467.561   3
  16   5  -1 45567.6 1583.03   1
 -16  -5   1 45603.4 1773.20   3
  15   5  -1 21691.8 1043.19   1
  15  -5  -1 23380.1 737.563   2
 -15  -5   1 23261.0 1236.64   3
 -15  -5   1 22359.3 1213.50   2
 -14  -5   1 7216.14 683.045   3
  14   5  -1 6669.59 555.851   1
 -14  -5   1 6961.06 671.997   2
  14  -5  -1 6447.67 376.389   2
  13   5  -1 10668.0 697.032   1
  13  -5  -1 11232.3 494.058   2
 -13  -5   1 11343.3 839.614   3
 -13  -5   1 10623.3 801.129   2
 -12  -5   1 22015.5 1151.20   3
 -12  -5   1 22806.5 1145.52   2
  12   5  -1 21219.7 962.069   1
 -12  -5   1 20277.1 932.327   1
  12  -5  -1 21538.7 699.343   2
 -11  -5   1 4654.89 545.018   3
 -11  -5   1 4129.79 501.844   2
  11   5  -1 4891.02 463.799   1
  11  -5  -1 4634.06 310.432   2
 -11  -5   1 4627.87 429.284   1
 -10  -5   1 67038.6 1963.13   2
 -10  -5   1 64873.3 2007.82   3
 -10  -5   1 67463.1 1745.34   1
  10   5  -1 65002.9 1743.11   1
  10  -5  -1 67365.3 1363.52   2
   9  -5  -1 420.074 121.955   2
  -9  -5   1 356.164 174.853   2
  -9  -5   1 304.617 145.918   1
   8  -5  -1 19676.0 677.042   2
  -8  -5   1 18106.1 937.941   2
  -8  -5   1 17586.9 814.858   1
   7   5  -1 14.4535 145.420   2
   7  -5  -1 193.721 91.7384   2
  -7  -5   1 120.646 109.585   1
  -7  -5   1 95.2318 123.926   2
  -6  -5   1 41140.3 1258.67   1
   6  -5  -1 41345.8 1075.28   2
   6   5  -1 40795.5 1389.48   2
  -6  -5   1 40421.1 1364.20   2
   5  -5  -1 5264.76 371.325   2
   5   5  -1 5528.57 477.587   2
  -5  -5   1 5470.36 440.076   1
  -5  -5   1 4768.80 436.994   2
  -4  -5   1 19520.9 871.015   2
  -4  -5   1 19548.9 836.011   1
   4  -5  -1 20918.1 770.228   2
  -3  -5   1 10196.4 596.701   2
   3  -5  -1 10720.4 551.262   2
  -3  -5   1 10873.4 608.289   1
   2  -5  -1 23590.4 833.039   2
  -2  -5   1 25147.8 918.269   1
  -2  -5   1 23869.5 868.717   2
   2   5  -1 25041.5 880.748   2
  -1  -5   1 9497.96 541.388   2
   1  -5  -1 9505.16 559.702   2
  -1  -5   1 9669.56 577.536   1
  -1   5   1 9171.28 512.135   2
   0   5   1 5053.01 395.667   2
   0  -5   1 4690.10 406.159   1
   0  -5   1 5805.49 405.660   2
   0  -5  -1 5911.73 449.916   2
  -1  -5  -1 33311.9 1140.20   2
  -1   5  -1 32297.0 934.386   2
   1  -5   1 34644.7 999.426   2
  -1  -5  -1 32150.3 1027.18   1
  -2  -5  -1 15340.6 675.283   1
  -2  -5  -1 14104.8 757.602   2
   2  -5   1 16029.9 632.078   2
  -2   5  -1 16278.8 608.260   2
  -3   5  -1 35860.0 900.244   2
  -3  -5  -1 35347.5 1057.57   1
   3  -5   1 36471.0 964.305   2
  -3  -5  -1 34174.4 1223.84   2
  -4  -5  -1 52228.9 1313.83   1
   4  -5   1 51484.6 1120.20   2
  -4  -5  -1 51525.5 1555.32   2
   4   5   1 50858.7 1495.18   2
   5   5   1 66261.5 1772.15   2
  -5  -5  -1 65337.3 1804.22   2
  -5  -5  -1 63645.3 1493.86   1
   5  -5   1 62919.3 1227.34   2
  -6  -5  -1 2220.18 347.142   2
   6   5   1 2578.71 345.943   2
  -6  -5  -1 2743.15 284.360   1
   6  -5   1 2538.47 195.194   2
   7  -5   1 45593.4 862.537   2
  -7  -5  -1 44169.3 1199.80   1
  -7  -5  -1 43397.2 1507.57   2
  -8  -5  -1 2489.47 283.909   1
  -8  -5  -1 1891.26 315.420   2
   8  -5   1 2283.52 141.488   2
  -9  -5  -1 18187.9 759.349   1
  -9  -5  -1 17543.8 977.477   2
 -10  -5  -1 169.499 117.799   1
 -10  -5  -1 92.8692 155.293   2
 -11  -5  -1 27228.5 964.778   1
 -11  -5  -1 27307.1 1259.79   2
 -12  -5  -1 3582.25 478.091   2
  12   5   1 4022.96 374.949   1
 -12  -5  -1 3848.46 371.732   1
 -13  -5  -1 10238.6 604.930   1
 -13  -5  -1 9845.07 787.719   2
  14  -5   1 2157.10 193.384   3
 -14  -5  -1 2095.35 389.370   2
 -14  -5  -1 1587.82 262.493   1
  14   5   1 2233.31 300.963   1
  15   5   1 3922.22 405.728   1
 -15  -5  -1 3556.77 503.928   2
 -16  -5  -1 6291.13 639.678   3
  16   5   1 6860.90 543.168   1
 -16  -5  -1 6710.65 703.962   2
  17   5   1 9040.68 634.712   1
 -17  -5  -1 8437.52 766.839   3
 -17  -5  -1 8483.64 786.842   2
  18   5   1 10005.0 689.423   1
 -18  -5  -1 10628.4 899.092   2
 -18  -5  -1 8853.36 783.925   3
  19   5   1 15975.8 882.763   1
 -19  -5  -1 13527.3 1031.50   2
 -19  -5  -1 14295.5 1007.71   3
  20   5   1 5294.06 530.829   1
 -20  -5  -1 6244.20 729.481   2
 -21  -5  -1 7580.13 745.180   3
 -21  -5  -1 7705.20 807.656   2
 -22  -5  -1 17225.4 1118.70   3
 -23  -5  -1 43.8881 249.573   3
 -24  -5  -1 3630.03 554.684   3
 -25  -5  -1 2208.55 441.371   3
 -20  -6   1 4497.66 623.361   3
  19   6  -1 1124.55 299.353   1
 -19  -6   1 781.986 319.293   3
  18   6  -1 1360.19 304.591   1
 -18  -6   1 2241.81 443.265   3
  17   6  -1 6044.46 594.702   1
 -17  -6   1 5672.03 669.996   3
 -16  -6   1 1661.06 414.526   3
  16   6  -1 1435.36 294.973   1
 -15  -6   1 198.079 246.296   2
 -15  -6   1 143.889 218.994   3
 -14  -6   1 282.737 254.164   3
 -14  -6   1 106.334 215.660   2
 -13  -6   1 4425.36 569.933   3
 -13  -6   1 4457.29 582.828   2
 -12  -6   1 3837.81 532.720   3
 -12  -6   1 4197.47 554.262   2
 -11  -6   1 21922.3 1188.79   2
 -11  -6   1 22939.5 1264.73   3
  11  -6  -1 23673.0 752.339   2
  10  -6  -1 269.937 115.289   2
 -10  -6   1 248.339 207.567   3
 -10  -6   1 196.889 182.643   2
  -9  -6   1 3804.33 483.208   2
   9  -6  -1 3532.20 311.324   2
  -8  -6   1 623.326 245.181   2
   8  -6  -1 840.996 169.050   2
  -7  -6   1 9941.69 721.156   2
   7  -6  -1 9578.87 536.975   2
  -6  -6   1 71.1150 153.125   2
   6  -6  -1 230.031 150.619   2
   5  -6  -1 20852.3 836.751   2
  -5  -6   1 19129.1 957.922   2
   4  -6  -1 11228.7 628.768   2
  -4  -6   1 11176.7 719.741   2
   4   6  -1 10584.3 682.526   2
   3  -6  -1 5757.73 463.801   2
  -3  -6   1 5379.93 481.842   2
   3   6  -1 6426.86 513.114   2
   2  -6  -1 7255.48 531.898   2
   2   6  -1 7912.60 544.186   2
  -2  -6   1 8068.78 573.774   2
   1  -6  -1 9025.99 608.077   2
  -1  -6   1 8454.54 570.746   2
   0   6   1 1628.20 259.787   2
   0  -6  -1 2842.19 332.483   1
   0  -6   1 1904.75 271.147   2
   0  -6  -1 2460.36 339.249   2
   1  -6   1 3259.40 330.742   2
   1   6   1 2799.85 335.774   2
  -1  -6  -1 2919.58 327.250   1
  -1  -6  -1 3567.11 407.277   2
  -1   6  -1 2937.24 298.993   2
  -2  -6  -1 1041.23 263.682   2
   2  -6   1 708.598 171.448   2
   2   6   1 832.347 207.813   2
  -2  -6  -1 889.062 193.186   1
  -3   6  -1 5944.07 385.716   2
  -3  -6  -1 6965.12 585.160   2
  -3  -6  -1 7991.85 533.079   1
   3  -6   1 7764.52 464.728   2
   4  -6   1 1292.67 189.842   2
  -4  -6  -1 803.456 246.219   2
  -4  -6  -1 1361.34 213.179   1
  -5  -6  -1 408.193 204.175   2
  -5  -6  -1 344.963 143.695   1
   5  -6   1 173.155 86.4789   2
   6  -6   1 15815.2 552.303   2
  -6  -6  -1 15817.7 752.884   1
  -6  -6  -1 15729.8 922.704   2
   7  -6   1 61.3381 56.1465   2
  -7  -6  -1 74.5214 119.964   1
  -7  -6  -1 249.122 214.513   2
  -8  -6  -1 238.980 121.751   1
   8  -6   1 237.228 61.2473   2
  -8  -6  -1 238.425 248.710   2
  -9  -6  -1 4966.90 422.211   1
  -9  -6  -1 5352.12 578.091   2
 -10  -6  -1 6288.93 639.754   2
 -10  -6  -1 6289.13 482.685   1
 -11  -6  -1 283.083 257.154   2
 -11  -6  -1-85.5254 108.081   1
 -12  -6  -1 14406.4 994.903   2
 -13  -6  -1 916.947 341.423   2
 -14  -6  -1 2929.35 493.677   2
 -15  -6  -1 2546.74 470.515   2
 -16  -6  -1 2841.34 492.089   3
 -16  -6  -1 3057.70 520.229   2
 -17  -6  -1 1529.77 393.404   3
 -17  -6  -1 1323.21 372.153   2
 -18  -6  -1 4790.71 643.294   2
 -18  -6  -1 5692.53 680.974   3
 -19  -6  -1-119.610 295.294   2
 -19  -6  -1-238.743 280.373   3
 -20  -6  -1 3871.24 594.934   3
 -21  -6  -1 61.6108 238.602   3
 -16  -7   1 261.444 291.433   3
 -15  -7   1 5746.53 720.199   3
 -14  -7   1 911.725 355.630   3
 -13  -7   1 2323.60 445.819   2
 -13  -7   1 2738.53 513.843   3
 -12  -7   1 3819.15 550.203   2
 -12  -7   1 3904.87 582.856   3
 -11  -7   1 9287.62 811.683   2
 -11  -7   1 10033.9 905.885   3
 -10  -7   1 4740.15 629.350   3
 -10  -7   1 5008.66 589.339   2
  -9  -7   1 1651.29 379.200   2
  -9  -7   1 1722.84 424.856   3
  -8  -7   1 4303.81 529.919   2
  -8  -7   1 5077.19 640.656   3
   7  -7  -1 1808.53 272.794   2
  -7  -7   1 1692.29 350.071   2
  -6  -7   1 12925.8 855.567   2
   6  -7  -1 13891.8 715.606   2
   5  -7  -1 435.117 173.705   2
  -5  -7   1 509.848 228.673   2
  -4  -7   1 364.912 182.269   2
   4  -7  -1 584.167 195.213   2
   3  -7  -1 1248.51 258.478   2
  -3  -7   1 1044.91 246.882   2
   2  -7  -1 4693.73 457.309   2
  -2  -7   1 4633.30 469.636   2
  -1  -7   1 5300.04 481.772   2
   1  -7  -1 5067.52 493.619   2
   0  -7  -1 5526.59 525.060   2
   0  -7   1 3872.07 407.870   2
   0   7  -1 4787.38 429.133   2
   1  -7   1 349.344 160.614   2
  -1  -7  -1 339.835 198.092   2
   2  -7   1 7090.79 507.121   2
  -2  -7  -1 6898.54 616.236   2
  -3  -7  -1 1004.11 289.806   2
   3  -7   1 1134.50 205.997   2
   4  -7   1 3706.78 332.404   2
  -4  -7  -1 3911.79 490.633   2
  -5  -7  -1 2488.56 410.370   2
   5  -7   1 2668.70 262.371   2
  -6  -7  -1 383.850 248.794   2
  -7  -7  -1 8030.30 739.961   2
  -8  -7  -1 42.9396 216.732   2
  -9  -7  -1 569.530 264.900   2
 -10  -7  -1 876.054 278.320   2
 -11  -7  -1 272.639 263.504   2
 -12  -7  -1 1349.21 384.533   2
 -13  -7  -1 8697.80 833.041   2
 -14  -7  -1 3056.38 541.107   2
 -15  -7  -1 2608.96 488.859   2
 -15  -7  -1 2875.85 534.374   3
 -16  -7  -1 5306.12 700.613   3
 -16  -7  -1 5218.35 687.727   2
 -11  -8   1 15827.9 1120.44   2
 -10  -8   1 158.826 242.918   2
 -10  -8   1 465.830 295.277   3
  -9  -8   1 16026.6 1073.10   2
  -9  -8   1 14971.8 1158.46   3
  -8  -8   1 78.6073 205.636   2
  -8  -8   1 293.921 294.403   3
  -7  -8   1 12949.7 924.217   2
  -7  -8   1 14402.3 1119.17   3
  -6  -8   1 976.682 297.070   2
  -6  -8   1 842.705 296.732   3
  -5  -8   1 18493.0 1072.30   2
  -5  -8   1 19784.4 1280.14   3
  -4  -8   1 8235.38 702.032   2
  -3  -8   1 10927.8 773.480   2
  -2  -8   1 3876.24 452.530   2
   2  -8  -1 2890.70 401.808   2
   1  -8  -1 7579.09 628.666   2
  -1  -8   1 8200.13 632.487   2
   0  -8  -1 1460.09 333.858   2
   0  -8   1 1656.92 296.055   2
  -1  -8  -1 2400.40 396.461   2
  -2  -8  -1 4996.73 556.171   2
  -3  -8  -1 1459.24 331.293   2
  -4  -8  -1 34906.4 1523.00   2
  -5  -8  -1 4504.70 566.427   2
  -6  -8  -1 8336.07 757.873   2
  -7  -8  -1 207.152 189.371   2
  -8  -8  -1 10595.2 885.268   2
  -9  -8  -1-387.330 237.120   2
 -10  -8  -1 13810.1 1043.11   2
 -11  -8  -1 476.293 326.724   2
 -12  -8  -1 9481.57 885.429   2
  -2  -9   1 1870.93 449.357   3
  -1  -9   1 3960.27 636.390   3
   0  -9   1 4055.10 618.079   3
   1  -9   1 4831.31 686.905   3
   2  -9   1 1422.01 390.981   3
   3  -9   1 4586.81 627.881   3
   4  -9   1 430.070 268.360   3
  -5  -9  -1 2140.19 429.928   2
   5  -9   1 1860.27 403.424   3
  -6  -9  -1-195.261 293.524   2
  -7  -9  -1 2199.48 451.409   2
  -8  -9  -1 516.636 261.042   2
  27   0  -2 7699.70 826.714   1
  26   0  -2 28874.8 1570.04   1
  25   0  -2 16934.8 1172.61   1
  24   0  -2 8488.66 831.260   1
  23   0  -2 8563.63 808.190   1
  22   0  -2 16792.7 1089.07   1
  21   0  -2 669.236 249.164   1
  20   0  -2 7749.94 708.798   1
  19   0  -2 286.669 167.475   1
  18   0  -2 48188.1 1688.96   1
  17   0  -2 48668.3 1631.18   1
  16   0  -2 92529.8 2204.04   2
  16   0  -2 86433.1 2229.56   1
  15   0  -2 19038.0 941.142   1
  15   0  -2 18931.6 896.116   2
  14   0  -2 77986.6 1974.71   1
  14   0  -2 80486.8 1678.32   3
  14   0  -2 80991.6 1922.89   2
  13   0  -2 25450.3 969.409   2
  13   0  -2 25352.9 834.128   3
  13   0  -2 25663.3 1021.31   1
  12   0  -2 63781.9 1554.89   2
  12   0  -2 60338.3 1587.01   1
  12   0  -2 59874.8 1344.15   3
  11   0  -2 123658. 2086.09   3
  11   0  -2 118901. 2350.82   1
  11   0  -2 122329. 2284.27   2
  10   0  -2 80003.7 1765.71   1
  10   0  -2 82616.3 1549.81   3
   9   0  -2 119786. 2190.86   1
   9   0  -2 118195. 1950.05   3
   8   0  -2 78637.7 1424.20   3
   8   0  -2 79241.5 1611.70   1
   7   0  -2 120965. 2060.52   1
   6   0  -2 74525.7 1430.06   1
   5   0  -2 197841. 2793.03   1
   4   0  -2 718.058 107.096   1
   3   0  -2 875.659 109.475   1
   2   0  -2 37755.6 711.011   1
   1   0  -2 107482. 1452.28   1
   0   0  -2 81470.3 1119.48   1
  -1   0  -2 207414. 2555.71   2
  -2   0  -2 135609. 1787.46   2
  -3   0  -2 8751.81 289.378   2
   3   0   2 9137.62 298.499   2
  -4   0  -2 760.685 105.464   2
   4   0   2 768.745 92.7731   2
   5   0   2 21771.7 565.825   2
  -5   0  -2 21638.4 567.534   2
   6   0   2 9374.87 383.088   2
  -6   0  -2 10285.0 405.130   2
   7   0   2 138777. 2155.97   2
  -7   0  -2 144518. 2164.31   2
   8   0   2 17289.9 592.762   2
  -8   0  -2 15241.4 560.905   2
   9   0   2 26478.8 799.855   2
  -9   0  -2 27129.7 797.241   2
  10   0   2 177011. 2787.35   2
 -10   0  -2 176354. 2760.83   2
 -11   0  -2 175297. 2795.05   2
  11   0   2 172020. 2823.72   2
 -12   0  -2 73866.0 1275.95   3
 -12   0  -2 74565.8 1613.80   2
  12   0   2 72929.8 1643.86   2
  13   0   2 14103.2 692.360   2
 -13   0  -2 15127.3 499.553   3
 -13   0  -2 15388.4 680.716   2
 -14   0  -2 6717.62 325.462   3
 -14   0  -2 6126.12 447.570   2
  14   0   2 5325.77 444.256   2
 -15   0  -2 3165.93 346.395   2
  15   0   2 3187.14 356.687   2
 -15   0  -2 2966.64 224.890   3
 -16   0  -2 35187.4 847.553   3
  16   0   2 34595.6 1224.26   2
  17   0   2 25499.3 1071.87   2
  18   0   2 5353.70 500.784   2
  18   0   2 5268.97 513.859   1
  19   0   2 9057.14 684.495   1
  20   0   2 29189.4 1277.02   1
  21   0   2 3686.43 480.440   1
  22   0   2 22936.3 1185.92   1
  23   0   2 113.924 203.607   1
  24   0   2 21881.1 1239.30   1
  25   0   2 7591.55 749.742   1
  26   0   2 19554.4 1218.99   1
  27   0   2 6816.16 747.866   1
  28   0   2 3290.69 524.619   1
  29   0   2 32585.2 1698.37   1
  28   1  -2 1998.07 465.100   1
  27  -1  -2 8458.76 890.814   1
  27   1  -2 7195.20 775.734   1
  26  -1  -2 1115.25 364.942   1
  26   1  -2 1283.69 382.837   1
  25  -1  -2 1139.22 364.155   1
  25   1  -2 1137.21 366.404   1
  24  -1  -2-80.6528 213.798   1
  24   1  -2 46.4590 196.913   1
  23   1  -2 11135.0 883.981   1
  23  -1  -2 10847.1 917.342   1
  22  -1  -2-220.837 247.148   1
  22   1  -2-333.106 223.655   1
  21   1  -2 10299.1 812.710   1
  21  -1  -2 10157.0 826.963   1
  20  -1  -2 793.338 287.698   1
  20   1  -2 887.412 262.464   1
  19   1  -2 4802.89 533.796   1
  19  -1  -2 3951.99 517.443   1
  18  -1  -2 157.605 171.662   1
  18  -1  -2 309.964 146.178   2
  18   1  -2 421.284 237.035   1
  17  -1  -2 22253.9 1104.26   1
  17   1  -2 19707.4 1005.80   1
  17  -1  -2 18535.2 722.375   3
  17  -1  -2 21405.9 958.622   2
  16   1  -2 772.812 228.973   1
  16  -1  -2 624.195 152.218   3
  16  -1  -2 240.738 153.897   1
  16  -1  -2 526.408 167.468   2
  15   1  -2 24863.8 1056.41   1
  15  -1  -2 26146.3 995.229   2
  15  -1  -2 25190.8 795.864   3
  15  -1  -2 26649.5 1137.95   1
  15   1  -2 24916.0 1094.38   2
  14  -1  -2 22555.8 1017.85   1
  14   1  -2 23186.2 1016.42   2
  14   1  -2 22569.2 981.518   1
  14  -1  -2 22950.2 736.166   3
  14  -1  -2 24868.7 935.105   2
  13  -1  -2 26206.9 775.660   3
  13  -1  -2 24748.0 1033.27   1
  13   1  -2 25547.9 998.515   1
  13   1  -2 27084.7 1067.04   2
  13  -1  -2 26141.2 924.021   2
  12   1  -2 4284.34 410.271   2
  12   1  -2 4859.10 409.168   1
  12  -1  -2 4834.47 308.602   3
  11   1  -2 13801.7 674.784   1
  11   1  -2 14949.3 726.672   2
 -10  -1   2 13509.0 636.584   1
  10   1  -2 13569.0 639.480   1
   9   1  -2 356.879 107.498   3
   9   1  -2 104.990 94.4493   1
  -9  -1   2 274.025 104.914   1
  -8  -1   2 3661.04 298.653   1
   8   1  -2 3301.54 281.112   3
   8   1  -2 2848.59 273.910   1
  -8  -1   2 3236.45 274.325   3
   7   1  -2 89.3079 75.1563   1
   7   1  -2 123.531 71.8529   3
  -7  -1   2 170.062 92.5692   3
   6   1  -2 63018.4 1285.42   1
  -6  -1   2 63056.7 1279.37   3
   6   1  -2 63268.3 1298.17   3
  -5  -1   2 2970.34 235.081   3
   5   1  -2 3074.72 234.996   1
   4   1  -2 95209.6 1594.19   1
  -4  -1   2 98756.4 1624.51   3
  -3  -1   2 614.695 111.569   3
   3   1  -2 474.434 86.4717   1
  -2  -1   2 295871. 3752.47   3
   2   1  -2 297315. 3726.20   1
   1  -1  -2 210813. 2761.87   2
  -1  -1   2 209299. 2776.32   3
   1   1  -2 218046. 2779.01   1
   0  -1  -2 7571.21 302.843   2
  -1  -1  -2 149452. 2072.97   2
  -1   1  -2 145865. 1959.98   3
  -2  -1  -2 85551.1 1376.43   2
  -2   1  -2 82484.1 1196.75   3
  -3   1  -2 126906. 1642.16   3
  -3  -1  -2 131652. 1930.70   2
  -4   1  -2 31288.0 519.136   3
   4   1   2 32279.1 519.875   1
  -4   1  -2 32448.7 520.716   2
   4  -1   2 31206.3 510.806   2
  -4  -1  -2 33092.0 795.708   2
   5   1   2 1702.73 116.254   1
  -5   1  -2 1703.78 112.210   2
   5  -1   2 1821.71 109.670   2
  -5  -1  -2 1743.75 189.550   2
   6   1   2 35478.8 718.064   1
  -6  -1  -2 36744.9 947.688   2
   6  -1   2 37021.6 671.215   2
  -6   1  -2 37294.8 684.083   2
   7  -1   2 199.433 55.1784   2
  -7   1  -2 145.481 62.8230   2
   7   1   2 122.860 72.7358   2
  -7  -1  -2 116.268 98.4737   2
   7   1   2 80.2675 54.2501   1
   8  -1   2 5308.13 266.770   2
   8   1   2 5408.97 371.759   2
  -8   1  -2 5482.54 265.850   2
   8   1   2 5272.35 289.854   1
  -8  -1  -2 5765.85 383.985   2
   9   1   2 3617.27 261.792   1
   9   1   2 3614.86 337.210   2
  -9   1  -2 3917.40 244.585   2
   9  -1   2 3300.41 233.568   2
  -9  -1  -2 3542.30 314.412   2
  10  -1   2 26441.1 738.516   2
  10   1   2 26643.4 786.759   1
  10   1   2 28049.8 955.963   2
 -10  -1  -2 27758.6 936.069   2
 -10   1  -2 26430.5 722.929   2
  11   1   2 30839.5 908.286   1
  11   1   2 32157.8 1076.75   2
 -11  -1  -2 31926.1 1037.72   2
  11  -1   2 32836.8 881.086   2
  12   1   2 101.421 91.8964   1
 -12  -1  -2 319.404 151.135   2
  12   1   2 45.2154 101.142   2
  12  -1   2 54.2359 79.7861   2
 -13  -1  -2 23364.7 920.287   2
  13   1   2 22322.2 827.065   1
  13  -1   2 20539.3 760.633   2
  13   1   2 22691.2 946.524   2
  14   1   2 477.821 144.660   1
  14   1   2 220.726 140.988   2
  14  -1   2 469.091 145.348   2
 -14  -1  -2 376.407 123.161   3
 -14  -1  -2 721.551 201.053   2
  15   1   2 68177.7 1693.16   1
  15   1   2 70264.0 1870.74   2
  15  -1   2 66659.9 1597.09   2
 -15  -1  -2 65315.3 1477.99   3
 -15  -1  -2 67120.1 1778.50   2
  16   1   2 5019.35 441.993   1
  16   1   2 4947.48 488.229   2
 -16  -1  -2 4755.02 461.766   2
  16  -1   2 4582.03 404.258   2
 -16  -1  -2 5477.27 389.171   3
  17  -1   2 36443.5 1211.41   2
  17   1   2 40084.4 1330.59   1
 -17  -1  -2 38588.0 1356.63   2
 -17  -1  -2 38012.2 1088.90   3
  18  -1   2 892.279 199.754   2
 -18  -1  -2 1130.50 192.813   3
 -18  -1  -2 1365.20 277.267   2
  18   1   2 1087.85 233.875   1
 -19  -1  -2 198.321 108.715   3
  19   1   2 134.563 133.530   1
  19  -1   2 444.931 195.756   2
  20   1   2 1299.07 265.675   1
 -20  -1  -2 1492.69 239.646   3
  20  -1   2 1286.55 268.310   2
  21   1   2 13415.5 859.209   1
  22   1   2 129.742 191.382   1
  23  -1   2 18044.1 1133.32   1
  23   1   2 17555.0 1052.63   1
  24   1   2 458.163 217.872   1
  24  -1   2 691.688 280.446   1
  25  -1   2 3702.38 542.154   1
  25   1   2 4420.67 557.715   1
  26   1   2 2480.57 438.344   1
  26  -1   2 2830.95 525.334   1
  27  -1   2 1648.48 438.683   1
  27   1   2 851.907 293.867   1
  28  -1   2 9484.47 923.096   1
  28   1   2 9892.23 897.522   1
  28   2  -2 1304.44 379.573   1
  27   2  -2 688.166 325.163   1
  26  -2  -2 26.0049 282.585   1
  26   2  -2-379.576 283.406   1
  25   2  -2-423.423 269.727   1
  25  -2  -2 98.8878 209.522   1
  24  -2  -2 2535.21 515.874   1
  24   2  -2 911.158 317.195   1
  23  -2  -2 691.055 335.093   1
  23   2  -2 621.876 261.966   1
  22   2  -2 3774.53 516.043   1
  22  -2  -2 4748.44 614.776   1
  21   2  -2 5888.29 612.864   1
  21  -2  -2 7884.46 781.901   1
  20  -2  -2 830.239 315.249   1
  20   2  -2 467.595 194.995   1
  19  -2  -2 109.166 82.7644   3
  19   2  -2 219.813 194.922   1
  19  -2  -2-168.672 144.081   2
  19  -2  -2-8.15956 188.408   1
  18   2  -2 353.680 185.358   1
  18  -2  -2 295.835 130.208   2
  18  -2  -2 383.990 126.401   3
  17  -2  -2 7543.76 406.274   3
  17   2  -2 7075.49 602.408   1
  17  -2  -2 8395.08 570.462   2
 -16  -2   2 38289.2 1289.34   3
  16   2  -2 37729.2 1368.24   1
  16  -2  -2 38069.3 959.780   3
  16  -2  -2 35962.7 1185.77   2
  15  -2  -2 1169.02 206.883   2
  15   2  -2 1449.74 271.990   1
 -15  -2   2 1082.06 235.827   3
  14   2  -2 2759.17 345.275   1
 -14  -2   2 3230.14 359.512   1
 -14  -2   2 2945.54 343.179   3
  13   2  -2 1052.29 267.069   2
  13   2  -2 1282.92 246.285   1
 -13  -2   2 1464.70 242.204   3
 -13  -2   2 1299.25 239.213   1
 -12  -2   2 16707.1 774.727   1
  12   2  -2 16219.9 768.323   1
 -12  -2   2 18029.6 796.598   3
 -11  -2   2 8784.22 541.947   1
 -11  -2   2 8327.56 527.765   3
  11   2  -2 7780.52 518.302   1
  10   2  -2 14865.7 680.655   1
 -10  -2   2 14752.8 690.630   3
 -10  -2   2 13652.1 648.746   1
  -9  -2   2 12957.4 616.833   1
  -9  -2   2 13070.2 638.290   3
   9   2  -2 14865.6 652.523   1
   8   2  -2 17718.4 693.350   1
  -8  -2   2 16860.6 708.274   3
  -8  -2   2 17367.9 686.776   1
   7   2  -2 26393.1 839.672   1
  -7  -2   2 27116.8 892.519   3
  -7  -2   2 26764.4 837.235   1
  -6  -2   2 14648.7 587.389   1
   6   2  -2 16106.1 618.148   1
  -6  -2   2 16919.9 672.218   3
  -5  -2   2 95738.2 1810.62   3
   5   2  -2 95262.1 1721.84   1
   5   2  -2 95599.0 1798.26   2
  -5  -2   2 93811.1 1708.26   1
   4   2  -2 11205.9 495.493   2
  -4  -2   2 10824.0 469.594   1
  -4  -2   2 11090.6 511.473   3
   4   2  -2 11018.2 468.332   1
   3  -2  -2 17733.2 547.569   2
   3   2  -2 17654.2 595.324   1
  -3  -2   2 18275.9 603.436   1
  -3  -2   2 17968.8 635.584   3
   3   2  -2 18003.1 602.161   2
   2  -2  -2 316.371 89.0027   2
   2   2  -2 349.058 86.5270   2
  -2  -2   2 316.453 111.929   3
   2   2  -2 288.490 87.6741   1
  -1  -2   2 34590.7 861.525   3
   1  -2  -2 34816.8 809.880   2
  -1   2   2 33598.3 800.286   2
   1   2  -2 33379.0 757.163   2
   0   2  -2 177617. 2348.32   2
   0  -2  -2 178727. 2533.61   2
   0  -2   2 176478. 2547.62   3
   0   2   2 172278. 2520.20   2
   1  -2   2 5550.91 294.287   3
  -1  -2  -2 5115.40 307.099   2
  -1   2  -2 5546.59 221.689   2
  -2  -2  -2 28.5630 28.1350   1
  -2   2  -2 72.5021 30.7813   2
  -2  -2  -2-38.7324 78.1827   2
   2  -2   2 99.7504 64.8784   3
  -3  -2  -2 21736.2 697.661   2
  -3  -2  -2 21654.4 428.671   1
   3  -2   2 22590.9 569.003   3
   4  -2   2 325.280 69.5489   3
  -4  -2  -2 245.799 116.450   2
  -4  -2  -2 451.332 58.1175   1
  -5  -2  -2 4376.39 190.196   1
   5   2   2 4369.31 188.127   1
   5  -2   2 4065.18 195.402   3
  -5  -2  -2 4519.24 337.129   2
  -6  -2  -2 6521.61 428.226   2
   6   2   2 6415.37 253.773   1
  -6  -2  -2 7036.71 268.280   1
   6  -2   2 6779.24 225.558   3
  -7  -2  -2 11419.7 584.167   2
   7   2   2 11076.8 379.418   1
  -7  -2  -2 11324.2 383.867   1
  -8  -2  -2 31981.1 1059.46   2
   8  -2   2 33024.2 567.749   2
   8   2   2 33263.2 767.101   1
   9   2   2 20492.7 615.414   1
   9  -2   2 20400.8 484.691   2
  -9  -2  -2 20348.0 839.961   2
 -10  -2  -2 1982.51 304.424   2
  10   2   2 2257.84 211.853   1
  10  -2   2 2454.25 172.748   2
  11   2   2 776.245 191.526   2
 -11  -2  -2 653.340 172.399   2
  11  -2   2 1092.34 127.174   2
  11   2   2 874.999 155.245   1
  12   2   2 10273.6 664.862   2
  12  -2   2 11324.3 442.050   2
 -12  -2  -2 10513.1 651.681   2
  12   2   2 10169.6 508.638   1
  13  -2   2 4055.68 286.493   2
  13   2   2 4312.81 349.140   1
  13   2   2 4435.75 453.634   2
 -13  -2  -2 4510.25 449.197   2
  14   2   2 14830.6 671.896   1
  14  -2   2 13939.8 576.815   2
  14   2   2 16512.0 900.719   2
 -14  -2  -2 14879.4 815.496   2
  15   2   2 63.8109 120.398   1
  15  -2   2-7.54588 83.3029   2
 -15  -2  -2 229.383 188.917   2
 -16  -2  -2 3527.45 436.345   2
  16  -2   2 3822.17 337.406   2
 -16  -2  -2 3562.56 377.653   3
  16   2   2 3570.88 364.580   1
  17  -2   2 1607.91 228.809   2
 -17  -2  -2 2262.78 371.437   2
 -17  -2  -2 1723.85 266.120   3
  17   2   2 1656.60 263.882   1
 -18  -2  -2 252.423 196.371   2
  18   2   2 76.2865 121.866   1
 -18  -2  -2 84.2467 129.371   3
  18  -2   2 29.3420 117.751   2
 -19  -2  -2-256.176 216.268   2
  19   2   2 54.0489 126.180   1
  19  -2   2 35.4087 120.496   2
 -19  -2  -2 202.804 153.367   3
 -20  -2  -2 2642.55 343.928   3
  20   2   2 2962.51 389.951   1
  20  -2   2 3425.36 366.349   2
 -20  -2  -2 2815.39 427.704   2
  21   2   2 3321.05 419.958   1
 -21  -2  -2 3664.51 393.695   3
  22   2   2 1209.84 267.912   1
 -22  -2  -2 1162.52 258.018   3
  23   2   2 1339.80 311.631   1
 -23  -2  -2 999.470 228.547   3
  24   2   2 1490.74 340.181   1
  25   2   2 251.096 203.938   1
  26   2   2 4105.66 539.182   1
  26  -2   2 4162.81 608.338   1
  27   2   2 272.014 228.522   1
  27   3  -2 3030.26 523.732   1
  26   3  -2 2648.25 469.227   1
  25   3  -2 7437.08 752.161   1
  25  -3  -2 7216.49 838.713   1
  24   3  -2 3608.78 529.967   1
  24  -3  -2 3597.32 602.960   1
  23   3  -2 11827.1 918.539   1
  23  -3  -2 13217.0 1075.76   1
  22   3  -2 483.018 240.883   1
  21   3  -2 28251.6 1350.37   1
  20   3  -2 1801.59 365.283   1
  19   3  -2 44241.9 1635.58   1
 -19  -3   2 47715.0 1640.07   3
  19  -3  -2 46404.8 1422.15   2
  18  -3  -2 616.666 125.592   3
 -18  -3   2 979.150 250.492   3
  18  -3  -2 1323.69 243.109   2
  18   3  -2 1170.99 288.016   1
  17  -3  -2 47775.5 1365.18   2
 -17  -3   2 46216.9 1580.14   3
  17   3  -2 45957.7 1585.23   1
  16   3  -2 3108.67 409.775   1
 -16  -3   2 3536.02 425.853   3
  15   3  -2 11804.3 735.055   1
 -15  -3   2 11824.0 747.234   3
  14   3  -2 15524.4 827.444   1
 -14  -3   2 15291.8 804.444   1
 -14  -3   2 17165.0 889.191   3
 -13  -3   2 30683.7 1174.19   3
  13   3  -2 29196.1 1120.20   1
 -13  -3   2 30513.8 1128.62   1
  12   3  -2 19699.6 871.776   1
 -12  -3   2 18128.9 885.538   3
 -12  -3   2 18598.5 849.890   1
  11   3  -2 64956.2 1867.70   2
  11   3  -2 64989.1 1643.72   1
 -11  -3   2 63376.3 1725.70   3
 -11  -3   2 66360.2 1657.69   1
  10   3  -2 5595.23 506.941   2
 -10  -3   2 5914.40 493.203   3
 -10  -3   2 5061.45 408.594   1
  10   3  -2 5169.36 421.334   1
  -9  -3   2 3941.21 354.884   1
  -9  -3   2 3441.63 368.872   3
   9   3  -2 3906.59 351.482   1
   8   3  -2 19690.6 785.530   1
  -8  -3   2 19875.9 778.782   1
  -8  -3   2 19847.5 856.087   3
  -8  -3   2 18904.7 817.502   2
   7   3  -2 54434.9 1500.73   2
  -7  -3   2 56318.3 1364.63   1
   7   3  -2 55327.7 1371.70   1
  -7  -3   2 57989.4 1508.35   3
  -7  -3   2 56823.8 1454.63   2
   6   3  -2 76057.0 1402.27   1
   6  -3  -2 78534.3 1218.86   2
  -6  -3   2 76713.7 1396.41   1
  -6  -3   2 77671.7 1571.07   3
  -6  -3   2 79001.9 1481.67   2
   5   3  -2 1131.00 191.810   2
  -5  -3   2 1230.28 187.085   1
  -5  -3   2 1098.68 189.968   2
   5  -3  -2 1097.43 151.531   2
   5   3  -2 1498.12 207.437   1
  -5  -3   2 1204.50 220.729   3
   4   3  -2 172967. 2747.27   1
   4  -3  -2 165142. 2567.53   2
  -4  -3   2 170815. 2733.40   2
  -4  -3   2 173806. 2746.75   1
  -4  -3   2 173814. 2909.15   3
   4   3  -2 169704. 2816.16   2
   3  -3  -2 5433.26 329.013   2
   3   3  -2 6013.97 393.217   2
  -3  -3   2 5545.08 405.267   3
  -3  -3   2 6188.39 378.009   2
  -3  -3   2 6117.37 388.943   1
   2   3  -2 204900. 3043.80   2
   2  -3  -2 203672. 2986.68   2
  -2  -3   2 198434. 2964.17   2
  -2  -3   2 208083. 3116.70   1
  -2  -3   2 208869. 3220.45   3
  -2   3   2 207567. 2973.19   2
   1   3  -2 8714.46 413.620   2
  -1  -3   2 8144.00 444.859   1
   1  -3  -2 8030.73 420.885   2
  -1  -3   2 8141.04 390.223   2
  -1   3   2 8711.55 426.796   2
   0  -3   2 86253.0 1707.17   1
   0   3   2 85490.5 1643.33   2
   0  -3   2 89025.5 1476.73   2
   0  -3  -2 90534.1 1685.89   2
   0   3  -2 89018.1 1511.24   2
   1   3   2 83.3277 83.5698   2
  -1   3  -2-9.99935 44.5410   2
  -1  -3  -2 189.645 117.628   2
   1  -3   2 0.00000 52.6196   2
  -2  -3  -2 110873. 1671.59   1
  -2   3  -2 111718. 1577.76   2
   2   3   2 107869. 1995.91   2
  -2  -3  -2 111282. 2030.90   2
  -3   3  -2 285.486 49.5007   2
  -3  -3  -2 273.355 67.8995   1
   3   3   2 168.902 88.7225   2
  -3  -3  -2 96.3302 108.963   2
  -4  -3  -2 24706.6 536.952   1
  -4  -3  -2 24267.5 831.717   2
  -5  -3  -2 30200.2 1022.39   2
  -5  -3  -2 32929.3 711.419   1
  -6  -3  -2 56504.8 1051.91   1
  -6  -3  -2 56897.7 1484.51   2
   6  -3   2 58022.7 1111.63   3
   7  -3   2 11778.0 409.579   3
   7   3   2 12303.4 434.815   1
  -7  -3  -2 12243.2 674.794   2
  -7  -3  -2 11443.4 419.397   1
  -8  -3  -2 23378.2 659.850   1
   8   3   2 23575.0 659.955   1
  -8  -3  -2 23754.5 981.164   2
   8  -3   2 24152.8 578.364   3
   9  -3   2 35950.6 669.871   3
   9   3   2 33039.9 852.183   1
  -9  -3  -2 35822.2 868.599   1
  -9  -3  -2 34256.8 1227.33   2
  10  -3   2 29888.1 523.854   3
  10   3   2 31607.8 843.157   1
 -10  -3  -2 30548.6 836.538   1
 -10  -3  -2 29320.4 1156.40   2
  11   3   2 53054.0 1631.13   2
  11   3   2 51438.6 1186.37   1
 -11  -3  -2 51693.5 1578.86   2
 -12  -3  -2 2630.19 358.541   2
  12   3   2 3181.56 286.421   1
  12  -3   2 2611.94 155.037   2
  13  -3   2 39995.0 797.680   2
  13   3   2 44044.5 1157.24   1
 -13  -3  -2 42032.2 1470.09   2
  14   3   2 3063.76 305.041   1
  14  -3   2 2667.44 198.568   2
 -14  -3  -2 2395.21 381.717   2
  15  -3   2 50509.7 1043.77   2
  15   3   2 52470.7 1376.25   1
 -15  -3  -2 47833.0 1671.58   2
  16   3   2 1436.39 238.674   1
  16  -3   2 1275.58 163.471   2
 -16  -3  -2 1279.49 307.425   2
 -17  -3  -2 59412.7 1743.56   3
  17   3   2 59756.8 1598.47   1
  17  -3   2 58101.2 1259.67   2
 -17  -3  -2 55878.0 1882.85   2
  18  -3   2 4938.56 344.333   2
 -18  -3  -2 3933.93 450.618   3
  18   3   2 4475.90 435.361   1
 -18  -3  -2 5610.91 590.199   2
  19   3   2 37601.7 1325.20   1
 -19  -3  -2 36773.3 1568.68   2
 -19  -3  -2 37798.7 1391.85   3
 -20  -3  -2 392.576 269.410   2
  20   3   2 39.6643 170.587   1
 -20  -3  -2-79.3697 166.318   3
 -21  -3  -2 23802.1 1114.05   3
  21   3   2 23829.8 1101.55   1
 -21  -3  -2 23099.7 1273.71   2
  22   3   2 5078.03 528.984   1
 -22  -3  -2 4615.05 499.882   3
 -22  -3  -2 4595.15 602.757   2
 -23  -3  -2 12093.9 804.355   3
  23   3   2 11653.6 805.989   1
  24   3   2 3256.27 438.109   1
 -24  -3  -2 3890.10 484.413   3
  26   4  -2 6717.37 746.540   1
  25   4  -2 7166.08 754.010   1
  24   4  -2 8738.09 809.665   1
  23   4  -2 3250.88 493.030   1
  22   4  -2 6674.62 700.292   1
  21   4  -2 12892.0 918.309   1
 -21  -4   2 12247.4 896.515   3
  20   4  -2 9365.95 770.175   1
 -20  -4   2 9115.73 763.446   3
  19   4  -2-204.046 202.919   1
 -19  -4   2 105.542 158.918   3
  18   4  -2 26300.0 1228.43   1
 -18  -4   2 26450.0 1282.43   3
  17   4  -2 3930.39 471.836   1
 -17  -4   2 2487.20 406.867   3
  16   4  -2 20322.8 1028.85   1
 -16  -4   2 20258.0 1083.45   3
  15   4  -2 218.697 168.338   1
 -15  -4   2-71.2995 156.501   3
 -14  -4   2 9979.53 743.085   3
  14   4  -2 10097.6 687.365   1
 -13  -4   2 2801.08 407.620   3
  13   4  -2 3278.83 390.133   1
 -13  -4   2 2868.81 356.931   1
  12   4  -2 4160.68 426.176   1
 -12  -4   2 4752.23 442.662   1
 -12  -4   2 5405.89 519.681   3
 -11  -4   2 11159.7 751.870   3
  11   4  -2 12014.7 690.251   1
 -11  -4   2 12198.2 691.003   1
  11  -4  -2 11632.7 553.997   2
 -10  -4   2 32463.0 1132.48   1
  10  -4  -2 30832.7 913.063   2
 -10  -4   2 30889.8 1230.76   3
  10   4  -2 30468.8 1114.57   1
 -10  -4   2 30741.9 1200.24   2
   9   4  -2 5501.89 453.453   1
   9   4  -2 5447.28 532.838   2
  -9  -4   2 6249.57 543.079   3
  -9  -4   2 5460.45 496.789   2
   9  -4  -2 6071.16 384.364   2
  -9  -4   2 6242.89 474.560   1
  -8  -4   2 32235.1 1082.38   1
   8   4  -2 31997.6 1079.00   1
   8   4  -2 29418.5 1195.51   2
   8  -4  -2 29703.8 898.417   2
  -8  -4   2 31288.5 1208.86   3
  -8  -4   2 30889.6 1133.48   2
   7  -4  -2 1942.58 225.618   2
  -7  -4   2 1931.19 321.205   3
  -7  -4   2 2124.17 297.355   2
  -7  -4   2 2865.96 312.586   1
   7   4  -2 1802.72 257.947   1
   6   4  -2 16625.2 746.367   1
  -6  -4   2 16434.9 739.069   1
   6  -4  -2 16446.2 644.496   2
  -6  -4   2 17056.8 847.552   3
  -6  -4   2 16720.4 776.878   2
   5  -4  -2 27845.1 863.644   2
  -5  -4   2 30465.4 1014.75   1
  -5  -4   2 31515.0 1145.62   3
  -5  -4   2 28687.8 1004.01   2
   5   4  -2 29657.7 1069.52   2
   4  -4  -2 72720.7 1488.18   2
  -4  -4   2 75396.2 1657.19   1
  -4  -4   2 73432.4 1630.01   2
   3  -4  -2 35691.5 928.670   2
  -3  -4   2 35353.8 973.331   2
  -3  -4   2 36251.1 1030.44   1
   2  -4  -2 39677.4 1082.76   2
   2   4  -2 39005.2 1082.25   2
  -2  -4   2 38369.3 1138.78   1
  -2  -4   2 38049.5 1060.33   2
  -2   4   2 39578.8 1059.87   2
   1  -4  -2 461.442 145.414   2
  -1   4   2 78.7220 52.6144   2
   1   4  -2 356.702 118.456   2
  -1  -4   2 331.648 116.716   1
  -1  -4   2 460.953 123.992   2
   0  -4   2 5144.15 395.070   1
   0  -4   2 4536.56 308.353   2
   0   4  -2 4493.39 303.118   2
   0  -4  -2 5464.05 396.167   2
   1  -4   2 52674.4 1079.09   2
  -1  -4  -2 52393.5 1341.54   2
  -1   4  -2 54641.1 1082.36   2
  -2  -4  -2 9144.93 429.946   1
  -2  -4  -2 9877.68 573.432   2
  -2   4  -2 9145.86 375.053   2
   2   4   2 9600.14 549.302   2
   2  -4   2 9759.15 395.208   2
  -3  -4  -2 62710.1 1270.78   1
  -3  -4  -2 63204.4 1603.69   2
   3  -4   2 64646.9 1124.93   2
  -3   4  -2 65295.7 1103.05   2
  -4  -4  -2 954.683 223.683   2
  -4   4  -2 1071.95 102.991   2
  -4  -4  -2 1070.66 149.905   1
  -5  -4  -2 36627.8 1233.90   2
  -5  -4  -2 37302.3 904.519   1
  -6  -4  -2 945.022 214.387   2
  -6  -4  -2 782.833 136.136   1
   6   4   2 1282.61 254.138   2
  -7  -4  -2 26959.3 764.952   1
   7   4   2 29085.4 1127.07   2
  -7  -4  -2 27123.1 1102.65   2
  -8  -4  -2 15862.4 863.436   2
   8  -4   2 17065.5 601.176   3
  -8  -4  -2 17497.0 608.688   1
   8   4   2 15978.0 845.010   2
   9  -4   2 18089.6 590.948   3
  -9  -4  -2 17711.3 632.300   1
  -9  -4  -2 16718.5 898.792   2
  10   4   2 14494.8 583.154   1
 -10  -4  -2 12888.3 555.747   1
  10  -4   2 13653.1 477.666   3
 -10  -4  -2 13477.0 827.827   2
 -11  -4  -2 31239.8 924.442   1
  11   4   2 31720.0 936.351   1
  11  -4   2 32529.5 712.518   3
 -11  -4  -2 30029.3 1275.18   2
 -12  -4  -2 3277.52 436.087   2
  12  -4   2 3919.93 189.452   3
  12   4   2 3980.34 332.327   1
 -12  -4  -2 3879.53 315.221   1
  13   4   2 8779.46 504.694   1
 -13  -4  -2 9519.61 738.037   2
 -14  -4  -2 9662.62 748.768   2
  14   4   2 9306.67 537.729   1
 -15  -4  -2 13689.0 927.196   2
  15   4   2 14293.5 691.796   1
  16   4   2 2851.32 322.767   1
 -16  -4  -2 2037.21 389.501   2
 -17  -4  -2 4819.12 581.723   2
  17   4   2 4163.35 406.102   1
  18   4   2 10388.6 648.512   1
 -18  -4  -2 10237.7 778.797   3
 -18  -4  -2 10277.0 848.151   2
  19   4   2-71.1338 146.467   1
 -19  -4  -2-193.445 268.939   2
 -19  -4  -2 29.8030 164.880   3
  20   4   2 26293.9 1117.29   1
 -20  -4  -2 26668.9 1401.63   2
 -20  -4  -2 22527.5 1184.54   3
  21   4   2 1396.02 294.924   1
 -21  -4  -2 1411.97 328.497   3
 -21  -4  -2 1743.89 383.438   2
 -22  -4  -2 13241.7 921.800   3
 -22  -4  -2 11354.9 961.392   2
 -23  -4  -2-148.878 210.212   3
 -24  -4  -2 4562.28 551.387   3
 -25  -4  -2 5894.81 631.006   3
  24   5  -2 706.476 308.369   1
 -23  -5   2 908.688 327.002   3
  23   5  -2 342.564 225.483   1
 -22  -5   2 3441.48 543.238   3
  22   5  -2 4037.18 552.933   1
 -21  -5   2 198.968 242.367   3
  21   5  -2 226.167 242.221   1
  20   5  -2 315.630 226.443   1
 -20  -5   2 242.301 245.927   3
 -19  -5   2 1728.73 388.126   3
  19   5  -2 1601.02 361.104   1
 -18  -5   2 6531.13 689.649   3
  18   5  -2 5945.44 604.121   1
  17   5  -2 238.794 212.604   1
 -17  -5   2-27.2520 190.755   3
  16   5  -2 1251.96 312.992   1
 -16  -5   2 600.426 272.695   3
  16  -5  -2 753.004 175.985   2
  15   5  -2 3181.27 424.481   1
 -15  -5   2 3484.79 502.779   3
  15  -5  -2 2524.21 275.549   2
  14  -5  -2 1931.91 251.130   2
  14   5  -2 2472.19 368.535   1
 -13  -5   2 1802.97 338.057   3
  13   5  -2 2904.26 394.661   1
  13  -5  -2 2451.82 268.279   2
  12   5  -2 309.345 194.921   1
  12  -5  -2 270.460 133.380   2
 -12  -5   2-52.0597 245.098   3
 -11  -5   2 58.7644 161.188   2
 -11  -5   2-180.715 233.276   3
  11   5  -2 79.7889 136.754   1
  11  -5  -2 122.382 93.2546   2
  10   5  -2 3130.54 380.975   1
 -10  -5   2 3168.54 433.873   3
 -10  -5   2 2827.26 395.541   2
  10  -5  -2 3036.61 298.621   2
   9  -5  -2 525.090 130.792   2
  -9  -5   2 475.893 165.884   1
  -9  -5   2 493.304 204.866   2
  -9  -5   2 622.594 228.279   3
  -8  -5   2 157.930 130.034   1
  -8  -5   2 230.212 177.854   2
   8  -5  -2 53.6132 106.226   2
   7   5  -2 19883.3 980.592   2
  -7  -5   2 18195.7 906.691   2
   7  -5  -2 19464.5 749.746   2
  -7  -5   2 17621.2 972.630   3
  -7  -5   2 19962.1 891.074   1
   6  -5  -2 224.433 147.241   2
   6   5  -2-37.4661 137.315   2
  -6  -5   2 81.1783 201.077   3
  -6  -5   2 84.7683 140.015   2
  -6  -5   2 136.881 125.936   1
   5   5  -2 6699.31 529.963   2
   5  -5  -2 6338.82 435.511   2
  -5  -5   2 5719.89 472.770   1
  -5  -5   2 6198.18 559.526   3
  -5  -5   2 6524.18 503.620   2
  -4  -5   2 2818.77 334.426   1
   4  -5  -2 3067.34 318.075   2
  -4  -5   2 2943.27 330.224   2
  -3  -5   2 4286.89 402.913   1
  -3  -5   2 4627.91 394.723   2
   3  -5  -2 4419.79 383.205   2
  -2   5   2 2267.35 275.151   2
   2   5  -2 2170.44 273.191   2
   2  -5  -2 1930.36 275.991   2
  -2  -5   2 2387.65 276.051   2
  -2  -5   2 2123.39 290.290   1
   1  -5  -2-27.3692 125.441   2
   1   5  -2 98.4950 56.2221   2
  -1  -5   2 368.821 142.523   1
  -1  -5   2 150.367 109.133   2
   0  -5   2 5943.22 400.698   2
   0  -5  -2 5934.56 475.759   2
   0   5  -2 5845.15 393.154   2
   0  -5   2 5873.95 477.924   1
  -1  -5  -2 21.3135 81.7911   1
   1  -5   2-93.2387 125.716   1
  -1  -5  -2-27.4991 131.794   2
   1  -5   2 49.0956 96.1213   2
  -1   5  -2 153.922 91.6540   2
   2   5   2 433.059 158.819   2
  -2  -5  -2 522.372 211.963   2
   2  -5   2 282.789 109.393   2
  -2   5  -2 483.717 113.075   2
  -2  -5  -2 398.697 118.148   1
  -3  -5  -2 4799.92 352.688   1
   3   5   2 4040.31 403.276   2
   3  -5   2 4167.81 274.203   2
  -3   5  -2 4128.90 265.764   2
  -3  -5  -2 4708.82 462.647   2
  -4  -5  -2 337.005 205.555   2
   4   5   2 378.320 177.329   2
   4  -5   2 60.9851 65.8052   2
  -4  -5  -2 269.068 117.026   1
  -4   5  -2 277.595 80.6216   2
  -5  -5  -2 302.595 117.414   1
  -5  -5  -2 45.2818 158.590   2
   5   5   2 157.310 130.447   2
  -6  -5  -2 8883.46 468.940   1
  -6  -5  -2 9075.49 678.984   2
  -7  -5  -2 48.0252 87.5489   1
  -7  -5  -2 338.654 193.519   2
  -8  -5  -2 983.351 257.988   2
  -8  -5  -2 1056.59 178.316   1
  -9  -5  -2 120.467 87.7655   1
   9  -5   2 24.8166 87.0623   3
 -10  -5  -2 6487.92 422.110   1
  10  -5   2 5979.49 391.008   3
 -10  -5  -2 5754.53 595.711   2
 -11  -5  -2 2950.12 443.391   2
 -11  -5  -2 3370.00 308.335   1
  11  -5   2 3700.72 292.018   3
 -12  -5  -2 4320.78 533.569   2
  12  -5   2 4415.78 291.551   3
 -12  -5  -2 4700.17 374.164   1
 -13  -5  -2 3224.67 322.819   1
  13  -5   2 3902.75 245.001   3
 -13  -5  -2 3351.57 485.741   2
  14   5   2 7386.77 493.205   1
 -14  -5  -2 6952.48 476.615   1
 -14  -5  -2 6855.63 692.825   2
  15   5   2 8666.51 554.706   1
 -15  -5  -2 9608.94 825.787   2
 -16  -5  -2 2486.11 447.522   2
  16   5   2 2422.90 312.356   1
  17   5   2 390.020 175.884   1
 -17  -5  -2 130.745 225.162   2
  18   5   2 109.777 122.221   1
 -18  -5  -2 357.370 214.833   2
 -19  -5  -2 924.768 311.474   2
 -19  -5  -2 1059.78 345.941   3
 -20  -5  -2 1110.45 374.800   2
 -20  -5  -2 1318.99 376.853   3
 -21  -5  -2 106.433 234.116   3
 -21  -5  -2-27.7392 240.160   2
 -22  -5  -2 694.883 282.629   3
 -23  -5  -2-194.392 232.384   3
 -24  -5  -2-350.802 299.907   3
 -20  -6   2 1686.30 414.948   3
  20   6  -2 1541.04 371.264   1
 -19  -6   2 378.080 274.373   3
  19   6  -2 667.318 262.931   1
  18   6  -2 13112.1 928.613   1
 -18  -6   2 13954.7 1066.23   3
  17   6  -2 809.940 294.622   1
 -17  -6   2 1365.24 376.233   3
  16   6  -2 28717.2 1336.39   1
 -16  -6   2 30499.4 1542.55   3
 -15  -6   2 253.404 213.868   3
  15   6  -2 207.714 193.796   1
 -14  -6   2 23345.7 1321.04   3
 -13  -6   2 6676.30 705.483   3
 -12  -6   2 26028.5 1365.98   3
  12  -6  -2 25990.4 900.164   2
  11  -6  -2 3684.17 342.000   2
 -11  -6   2 4024.58 548.645   3
  10  -6  -2 4611.12 384.791   2
 -10  -6   2 5660.41 634.414   3
 -10  -6   2 4740.41 548.912   2
   9  -6  -2 6548.42 457.227   2
  -9  -6   2 7256.71 642.333   2
  -9  -6   2 7789.80 728.777   3
  -8  -6   2 5558.65 564.358   2
   8  -6  -2 5199.83 419.408   2
  -8  -6   2 4916.75 582.230   3
   7  -6  -2 1776.60 258.976   2
  -7  -6   2 2680.16 450.815   3
  -7  -6   2 1787.79 335.564   2
   6  -6  -2 20996.0 859.458   2
  -6  -6   2 19779.0 1092.45   3
  -5  -6   2 1993.40 368.349   3
   5  -6  -2 1736.61 265.597   2
  -5  -6   2 1740.62 317.142   2
   4   6  -2 25956.2 1077.50   2
   4  -6  -2 27182.4 1035.48   2
  -4  -6   2 28285.5 1118.40   2
  -4  -6   2 25642.1 1234.52   3
   3  -6  -2 22070.9 945.343   2
   3   6  -2 21772.2 943.926   2
  -3  -6   2 22223.0 951.823   2
   2  -6  -2 5391.61 471.992   2
  -2  -6   2 5010.55 445.381   2
  -2   6   2 4426.63 403.734   2
  -1   6   2 25202.1 1007.96   2
  -1  -6   2 27139.3 998.411   2
   1  -6  -2 26303.2 1089.40   2
   0   6  -2 1485.73 222.708   2
   0  -6  -2 1373.06 258.710   2
   0   6   2 1371.48 245.132   2
   0  -6  -2 1647.02 249.476   1
   0  -6   2 1487.73 243.994   2
   1   6   2 36958.4 1248.45   2
  -1  -6  -2 34325.1 1085.16   1
  -1  -6  -2 33352.3 1275.33   2
   1  -6   2 39060.7 1066.86   2
  -2  -6  -2 702.181 173.619   1
  -2   6  -2 448.006 106.621   2
  -2  -6  -2 370.967 207.557   2
   2  -6   2 734.445 165.921   2
  -3  -6  -2 63034.4 1574.52   1
  -3  -6  -2 65175.6 1950.52   2
  -3   6  -2 65871.8 1358.65   2
   3  -6   2 67785.4 1397.27   2
  -4  -6  -2 381.977 208.312   2
  -4  -6  -2 490.607 153.981   1
  -5  -6  -2 11227.1 788.178   2
  -5  -6  -2 10089.5 570.146   1
  -6  -6  -2 6265.41 609.024   2
  -6  -6  -2 5806.95 425.874   1
  -7  -6  -2 24530.6 894.952   1
  -7  -6  -2 25920.8 1248.35   2
  -8  -6  -2 5467.43 587.855   2
  -8  -6  -2 4353.13 370.940   1
   8  -6   2 5841.24 480.427   3
  -9  -6  -2 19109.5 781.615   1
   9  -6   2 18935.1 840.891   3
  -9  -6  -2 18823.6 1089.15   2
  10  -6   2 4815.68 415.812   3
 -10  -6  -2 4880.28 564.549   2
 -11  -6  -2 18535.9 1120.62   2
  11  -6   2 18743.2 768.204   3
  12  -6   2 17537.5 707.751   3
 -12  -6  -2 18196.8 1131.97   2
 -13  -6  -2 3510.82 545.896   2
 -14  -6  -2 13871.5 1019.56   2
 -15  -6  -2 918.988 342.275   2
 -16  -6  -2 14951.2 1097.02   2
 -17  -6  -2 279.080 281.154   2
 -18  -6  -2 3496.41 571.179   2
 -18  -6  -2 3753.00 565.056   3
 -19  -6  -2-492.125 340.009   2
 -19  -6  -2-92.7720 217.472   3
 -20  -6  -2 15074.3 1116.05   3
 -15  -7   2 7590.60 811.131   3
 -14  -7   2 4124.22 610.246   3
 -13  -7   2 6767.85 765.889   3
 -12  -7   2 6844.90 754.447   3
 -11  -7   2 6910.41 758.982   3
 -10  -7   2 8154.25 802.010   3
  -9  -7   2 3354.02 532.371   3
   8  -7  -2 11794.2 676.550   2
  -8  -7   2 12050.5 959.037   3
  -7  -7   2 787.302 319.340   3
  -7  -7   2 892.115 282.816   2
   7  -7  -2 45.0667 160.506   2
  -6  -7   2 777.267 230.003   2
   6  -7  -2 807.431 230.024   2
  -6  -7   2 689.627 264.652   3
   5  -7  -2 1102.48 263.109   2
  -5  -7   2 1539.10 379.068   3
  -5  -7   2 955.175 261.095   2
   4  -7  -2 11322.6 722.878   2
  -4  -7   2 11069.1 882.429   3
  -4  -7   2 10081.1 707.634   2
   3  -7  -2 7124.53 587.547   2
  -3  -7   2 6666.28 558.158   2
  -3  -7   2 7483.37 728.388   3
  -2  -7   2 39973.0 1652.05   3
   2  -7  -2 38284.6 1415.62   2
  -2  -7   2 39955.4 1352.99   2
   1  -7  -2 522.973 247.073   2
  -1  -7   2 156.605 215.142   3
  -1  -7   2 121.858 146.377   2
   0  -7   2 17588.8 1052.68   3
   0  -7   2 18621.3 845.359   2
   1  -7   2-138.106 223.125   3
   1  -7   2 227.297 122.520   2
  -1  -7  -2 307.760 192.762   2
  -2  -7  -2 21274.1 1114.52   2
   2  -7   2 20039.7 1101.20   3
  -3  -7  -2 863.749 274.117   2
   3  -7   2 588.919 262.890   3
   4  -7   2 14535.1 902.877   3
  -4  -7  -2 14295.4 934.038   2
  -5  -7  -2 1399.99 340.278   2
   5  -7   2 1519.97 322.445   3
   6  -7   2 12255.5 804.004   3
  -6  -7  -2 10685.2 842.469   2
  -7  -7  -2 10711.2 849.678   2
   7  -7   2 10613.3 730.339   3
   8  -7   2 12763.0 785.206   3
  -8  -7  -2 13618.1 986.149   2
   9  -7   2 8885.90 638.881   3
  -9  -7  -2 8716.53 800.451   2
  10  -7   2 11449.4 699.022   3
 -10  -7  -2 10035.6 867.346   2
 -11  -7  -2 5209.83 642.366   2
 -12  -7  -2 13726.5 1034.62   2
 -13  -7  -2 12040.7 988.073   2
 -14  -7  -2 610.550 279.017   2
 -15  -7  -2 35907.6 1770.60   2
 -10  -8   2 1240.38 422.268   3
  -9  -8   2 2139.24 482.392   3
  -8  -8   2 380.596 261.144   3
  -7  -8   2 3410.14 586.037   3
  -6  -8   2-21.1478 226.943   3
  -5  -8   2 421.939 319.590   3
  -4  -8   2 185.267 203.697   3
   3  -8  -2 392.649 220.359   2
  -3  -8   2 906.651 330.188   3
  -2  -8   2 901.158 321.167   3
   2  -8  -2 542.386 237.218   2
   1  -8  -2 318.673 200.434   2
  -1  -8   2 601.767 252.809   3
   0  -8  -2-162.649 174.557   2
   0  -8   2-76.8118 202.415   3
  -1  -8  -2-20.4988 188.067   2
   1  -8   2 770.332 275.854   3
   2  -8   2 953.218 323.253   3
  -2  -8  -2-6.51893 188.942   2
  -3  -8  -2-109.300 216.072   2
   3  -8   2 38.2569 219.076   3
  -4  -8  -2 478.084 259.637   2
   4  -8   2 818.403 311.959   3
  -5  -8  -2-271.065 265.013   2
   5  -8   2-132.374 211.850   3
  -6  -8  -2-67.6425 233.215   2
   6  -8   2 711.608 264.104   3
  -7  -8  -2 1865.83 414.531   2
   7  -8   2 1571.80 319.662   3
   8  -8   2 972.329 269.405   3
  -8  -8  -2 1181.16 359.322   2
  -9  -8  -2-108.978 236.321   2
 -10  -8  -2-156.273 222.791   2
 -11  -8  -2 1211.61 348.143   2
 -12  -8  -2 551.733 322.032   2
  -2  -9   2 3827.19 609.168   3
  -1  -9   2 1347.89 373.915   3
   0  -9   2 5287.47 697.622   3
   1  -9   2 130.465 322.976   3
   2  -9   2 2589.65 499.137   3
  -3  -9  -2 100.896 246.027   2
   3  -9   2 46.8319 220.854   3
  -4  -9  -2 2171.24 455.943   2
   4  -9   2 1694.10 409.744   3
  -5  -9  -2 124.097 263.214   2
   5  -9   2-153.721 206.802   3
  -6  -9  -2 9758.66 884.579   2
  -7  -9  -2 1148.82 369.682   2
  -8  -9  -2 1059.20 323.662   2
  27   0  -3 85.0244 224.481   1
  26   0  -3-28.4893 277.096   1
  25   0  -3 29.2207 244.306   1
  24   0  -3 17.8554 224.344   1
  23   0  -3 52.7586 233.935   1
  22   0  -3 193.388 176.324   1
  21   0  -3-189.221 192.665   1
  20   0  -3-211.102 240.678   1
  19   0  -3 10.7072 155.519   1
  18   0  -3 28.8231 172.023   1
  17   0  -3 110.541 142.035   1
  17   0  -3-73.4464 126.436   3
  16   0  -3 246.854 179.232   2
  16   0  -3 179.107 135.903   3
  16   0  -3 280.792 207.157   1
  15   0  -3 36.2237 97.6877   3
  15   0  -3-15.3382 156.487   1
  15   0  -3-56.0630 125.962   2
  14   0  -3 53.9568 118.090   1
  14   0  -3 88.6917 135.387   2
  14   0  -3 31.1263 89.1923   3
  13   0  -3-41.9994 110.011   1
  13   0  -3 10.1067 99.7119   2
  13   0  -3 114.151 99.3365   3
  12   0  -3-60.4506 75.9362   3
  12   0  -3-41.7739 103.102   1
  11   0  -3-4.38073 97.9908   1
  11   0  -3-38.4365 85.2863   3
  10   0  -3 162.509 128.780   1
  10   0  -3-73.0025 87.6252   3
   9   0  -3 124.528 113.623   1
   8   0  -3 184.682 88.9057   1
   7   0  -3 57.6558 89.5597   1
   6   0  -3 127.404 87.9573   1
   5   0  -3-44.8237 59.5895   1
   4   0  -3-10.5914 55.3908   1
   3   0  -3-14.3476 46.9083   1
   2   0  -3-3.86485 40.7218   1
   1   0  -3 118.566 48.8891   1
  -1   0   3-12.5030 30.4968   1
   0   0  -3 251.303 54.2024   1
   0   0   3-9.78259 29.8787   1
  -1   0  -3 33.0748 32.9487   1
   1   0   3-7.90010 32.3109   1
  -2   0  -3-13.2045 51.8713   2
   2   0   3 10.5839 27.0383   1
  -3   0  -3 80.2977 63.4699   2
   3   0   3 19.8414 42.5689   2
  -4   0  -3-37.6141 55.1433   2
   4   0   3 65.1548 55.1084   2
  -5   0  -3-3.51109 58.3084   2
   5   0   3-22.2533 48.4319   2
   6   0   3-90.0053 80.2537   2
  -6   0  -3-9.49920 58.1168   2
   7   0   3-49.8191 75.4699   2
  -7   0  -3 47.2525 79.8247   2
  -8   0  -3 23.4025 75.8821   2
   8   0   3-2.98538 59.8103   2
  -9   0  -3-22.9178 84.9531   2
   9   0   3 6.61175 71.5156   2
 -10   0  -3-30.9537 90.1180   2
  10   0   3-50.6688 87.1932   2
 -11   0  -3 49.5835 94.3706   2
  11   0   3 93.5363 94.2821   2
  12   0   3-61.3139 98.1206   2
 -12   0  -3 78.9196 104.214   2
 -13   0  -3-165.203 117.008   2
  13   0   3 70.2363 108.412   2
 -14   0  -3-44.5187 109.120   2
 -14   0  -3 14.1599 56.8693   3
  14   0   3 9.63977 112.036   2
  15   0   3-58.7326 118.293   2
 -15   0  -3-71.7369 128.383   2
 -15   0  -3 62.2053 70.0824   3
 -16   0  -3-163.336 134.674   2
  16   0   3-57.1381 112.710   2
 -16   0  -3-51.1444 60.1395   3
 -17   0  -3-107.580 157.673   2
  17   0   3 69.0258 151.939   2
 -17   0  -3 9.80648 67.6789   3
 -18   0  -3-105.486 137.102   2
  18   0   3 184.213 157.191   2
  19   0   3-16.1255 140.960   1
  20   0   3-43.7071 146.770   1
  21   0   3 145.656 186.787   1
  22   0   3-22.5413 197.782   1
  23   0   3 226.133 229.506   1
  24   0   3 92.7179 201.254   1
  25   0   3 78.6691 219.136   1
  26   0   3 558.261 298.625   1
  27   0   3-286.719 261.345   1
  28   0   3-132.115 235.415   1
  27   1  -3 898.311 368.521   1
  26  -1  -3 5610.83 740.467   1
  26   1  -3 4468.06 629.796   1
  25   1  -3-71.1462 260.628   1
  25  -1  -3-502.127 324.207   1
  24  -1  -3 9335.58 897.403   1
  24   1  -3 9520.61 854.158   1
  23   1  -3 579.956 279.935   1
  23  -1  -3 721.809 331.370   1
  22   1  -3 11212.3 887.527   1
  22  -1  -3 10941.4 917.474   1
  21  -1  -3 3440.50 510.971   1
  21   1  -3 2668.41 439.623   1
  20  -1  -3 17844.8 1095.18   1
  20   1  -3 18163.4 1064.03   1
  19   1  -3 17415.2 1037.22   1
  19  -1  -3 19830.8 1131.06   1
  19  -1  -3 20360.5 829.888   3
  18  -1  -3 5033.55 565.735   1
  18  -1  -3 4790.53 389.082   3
  18   1  -3 5718.97 570.872   1
  17  -1  -3-9.76798 120.469   1
  17   1  -3 404.274 194.203   1
  17  -1  -3 693.323 178.261   3
  17  -1  -3 574.902 193.958   2
  16  -1  -3 3024.56 360.124   2
  16   1  -3 2257.27 363.486   1
  16  -1  -3 2557.47 275.790   3
  16  -1  -3 2848.09 402.816   1
  15   1  -3 35896.3 1325.49   1
  15  -1  -3 36988.5 1383.66   1
  15  -1  -3 34988.6 1033.75   3
  14   1  -3 30837.2 1181.46   1
  14  -1  -3 32449.3 1248.01   1
  14  -1  -3 31627.7 945.547   3
  14   1  -3 33426.1 1243.85   2
  13   1  -3 44116.6 1392.79   1
  13   1  -3 44464.1 1301.70   3
  13   1  -3 46178.1 1434.02   2
  13  -1  -3 42731.5 1418.21   1
  12   1  -3 546.385 186.520   2
  12   1  -3 186.095 126.705   1
 -12  -1   3 338.977 141.925   1
  12  -1  -3 500.284 192.438   1
  12   1  -3 280.329 136.751   3
  11   1  -3 21186.4 876.938   1
 -11  -1   3 21746.7 877.832   1
  11   1  -3 22075.5 841.179   3
  11  -1  -3 21921.4 913.388   1
  10   1  -3 4385.77 381.314   1
 -10  -1   3 4486.17 374.241   1
  10   1  -3 4646.81 367.927   3
  10  -1  -3 4897.52 409.752   1
   9   1  -3 46691.2 1258.30   1
   9   1  -3 48582.1 1240.52   3
   9  -1  -3 47502.2 1316.40   1
   8  -1  -3 280.183 128.097   1
   8   1  -3 493.256 125.977   3
   8   1  -3 427.214 125.246   1
   7  -1  -3 128961. 2249.01   1
   7   1  -3 126074. 2194.56   3
   7   1  -3 128042. 2215.10   1
   6  -1  -3 27450.6 832.005   1
   6   1  -3 28244.7 831.645   1
   5  -1  -3 116468. 1960.15   1
   5   1  -3 116734. 1959.37   1
   4   1  -3 249.490 93.4867   1
   4  -1  -3 323.762 90.8332   1
   3   1  -3 80404.3 1461.32   1
   3  -1  -3 82993.7 1393.17   1
   2  -1  -3 568.222 89.5957   1
   2   1  -3 576.694 109.853   1
   1   1  -3 969.495 128.213   1
   1  -1  -3 726.625 84.3483   1
   0   1  -3 2365.77 190.444   1
   0  -1  -3 2534.27 130.788   1
   0  -1  -3 2610.14 203.812   2
  -1  -1  -3 446284. 5484.84   2
  -2  -1  -3 208776. 2881.27   2
  -3  -1  -3 34132.2 834.051   2
  -3   1  -3 32544.5 609.034   2
  -4   1  -3 158615. 2046.95   2
  -4  -1  -3 161949. 2415.78   2
  -5   1  -3 443.811 67.4477   2
   5  -1   3 374.833 66.6751   2
  -5  -1  -3 401.913 106.171   2
  -6  -1  -3 48661.8 1155.68   2
   6  -1   3 49149.5 869.130   2
  -6   1  -3 50304.3 888.180   2
   6   1   3 47617.0 1136.04   2
  -7   1  -3 2807.80 190.708   2
   7  -1   3 2525.73 174.775   2
   7   1   3 2528.36 246.257   2
  -7  -1  -3 2548.28 258.222   2
   8   1   3 139003. 2409.67   2
  -8  -1  -3 141720. 2435.35   2
   8  -1   3 142925. 2043.21   2
  -8   1  -3 141762. 2068.36   2
  -9  -1  -3 12222.6 601.732   2
   9   1   3 12497.1 601.027   2
   9  -1   3 12105.1 450.758   2
  -9   1  -3 12200.3 459.929   2
 -10  -1  -3 107350. 2119.37   2
 -10   1  -3 107700. 1795.66   2
  10  -1   3 105310. 1778.87   2
  10   1   3 108208. 2129.34   2
 -11  -1  -3 26982.0 960.734   2
  11   1   3 25260.0 939.670   2
  11  -1   3 24861.8 747.925   2
  11   1   3 26169.5 801.720   1
 -11   1  -3 25939.9 760.210   2
  12   1   3 28035.3 1033.13   2
  12  -1   3 29400.4 863.837   2
  12   1   3 29225.6 895.037   1
 -12  -1  -3 29732.9 1043.41   2
 -12   1  -3 30833.5 866.053   2
 -13   1  -3 7695.70 434.219   2
  13   1   3 8042.68 566.311   2
 -13  -1  -3 7639.37 534.369   2
  13  -1   3 6790.87 419.578   2
  13   1   3 7013.90 446.177   1
 -14  -1  -3 43849.4 1371.01   2
  14  -1   3 43334.9 1182.35   2
  14   1   3 44765.1 1416.23   2
  14   1   3 43164.1 1227.38   1
 -14   1  -3 45814.6 1179.96   2
  15  -1   3 408.468 138.596   2
  15   1   3 687.221 197.371   2
  15   1   3 652.451 167.436   1
 -15  -1  -3 164.324 140.067   2
 -16  -1  -3 15572.9 662.808   3
  16  -1   3 15692.0 738.651   2
  16   1   3 14970.7 856.683   2
 -16  -1  -3 16421.2 854.196   2
  16   1   3 16201.0 775.439   1
 -17  -1  -3 3178.39 408.306   2
  17   1   3 4246.57 403.407   1
  17  -1   3 3222.90 353.683   2
 -17  -1  -3 3228.24 306.733   3
  18   1   3 6784.64 543.952   1
  18  -1   3 8025.59 553.291   2
 -18  -1  -3 7795.58 473.221   3
 -18  -1  -3 7061.96 591.079   2
  19  -1   3 45405.1 1437.18   2
 -19  -1  -3 49417.5 1638.88   2
 -19  -1  -3 49397.7 1278.07   3
  19   1   3 48251.3 1556.60   1
  20  -1   3 3053.84 378.578   2
  20   1   3 3536.94 430.228   1
 -20  -1  -3 2802.04 391.567   2
 -20  -1  -3 3056.70 313.488   3
  21   1   3 3562.36 448.012   1
 -21  -1  -3 4858.47 386.207   3
 -22  -1  -3 3415.97 328.552   3
  22   1   3 3951.31 481.495   1
  23   1   3 6006.64 605.936   1
  24   1   3 1092.22 312.491   1
  24  -1   3 800.346 332.707   1
  25   1   3 23117.4 1254.51   1
  25  -1   3 21628.6 1290.83   1
  26   1   3 1579.73 369.092   1
  26  -1   3 1752.94 398.480   1
  27  -1   3 13403.0 1057.59   1
  27   1   3 12205.6 953.058   1
  28  -1   3 880.415 337.167   1
  27   2  -3 8983.39 874.245   1
  26   2  -3 4922.21 647.846   1
  26  -2  -3 6577.99 786.811   1
  25  -2  -3 12043.9 1063.18   1
  25   2  -3 11034.1 940.441   1
  24  -2  -3 2860.21 531.968   1
  24   2  -3 1515.60 397.833   1
  23  -2  -3 13648.6 1070.47   1
  23   2  -3 13666.1 1003.82   1
  22  -2  -3 3199.19 541.909   1
  22   2  -3 2602.60 443.264   1
  21  -2  -3 12608.8 984.617   1
  21   2  -3 13228.4 927.021   1
  20  -2  -3 11544.6 921.701   1
  20   2  -3 10228.5 795.442   1
  19  -2  -3 18771.4 748.457   3
  19  -2  -3 20721.1 1181.06   1
  19   2  -3 19206.6 1065.99   1
  18  -2  -3 5685.24 396.348   3
  18   2  -3 5436.09 561.756   1
  18  -2  -3 5568.68 616.544   1
  17  -2  -3 11055.5 549.026   3
  17  -2  -3 11717.7 841.748   1
  17   2  -3 11574.7 785.087   1
  17  -2  -3 11126.0 679.284   2
  16   2  -3 8375.86 642.899   1
  16  -2  -3 9823.39 755.351   1
  15   2  -3 6949.77 570.813   1
  14   2  -3 42564.0 1425.11   1
 -14  -2   3 47542.4 1479.33   1
  13   2  -3 16225.5 828.501   1
 -13  -2   3 14808.6 782.702   1
  13   2  -3 16616.4 887.127   2
 -12  -2   3 87550.7 2025.03   1
 -12  -2   3 89402.9 2021.49   3
  12   2  -3 86027.8 2014.61   1
 -11  -2   3 30773.8 1074.89   3
  11   2  -3 31265.8 1087.97   1
 -11  -2   3 31010.2 1079.78   1
 -10  -2   3 40589.7 1226.80   3
  10   2  -3 39410.3 1204.06   1
 -10  -2   3 42081.0 1252.25   1
  -9  -2   3 19244.8 806.013   3
   9   2  -3 18505.0 780.959   1
  -9  -2   3 19008.5 786.068   1
  -8  -2   3 69295.1 1574.09   1
   8   2  -3 68082.4 1569.38   1
  -8  -2   3 70683.9 1628.95   3
   7   2  -3 32294.6 998.519   1
  -7  -2   3 33057.8 1028.10   3
  -7  -2   3 33861.1 1009.48   1
  -6  -2   3 63501.6 1480.77   3
  -6  -2   3 65715.7 1451.39   1
   6   2  -3 65830.4 1459.76   1
   6   2  -3 66637.5 1505.39   2
   5   2  -3 2898.60 268.476   1
  -5  -2   3 2979.50 291.609   3
   5   2  -3 3063.26 272.188   2
   4   2  -3 27134.4 824.805   1
  -4  -2   3 28160.1 869.930   3
   4   2  -3 26858.7 816.943   2
   3  -2  -3 18465.0 626.829   2
   3   2  -3 20634.4 691.649   1
  -3  -2   3 19357.5 690.437   3
   3   2  -3 18779.4 636.175   2
   2   2  -3 35411.1 921.096   1
  -2  -2   3 35414.4 936.467   3
   2  -2  -3 34057.9 880.416   2
   2   2  -3 34633.5 845.804   2
  -1  -2   3 24816.1 741.604   3
   1   2  -3 22713.9 728.593   3
   1   2  -3 23431.7 641.468   2
   1  -2  -3 22996.3 707.793   2
   0   2  -3 34227.1 880.810   3
   0  -2  -3 34179.0 887.983   2
   0  -2   3 33577.9 854.258   3
   1  -2   3 17078.8 560.037   3
  -1  -2  -3 17027.8 614.692   2
  -1   2  -3 17002.3 574.689   3
   2  -2   3 52217.4 1050.82   3
  -2  -2  -3 53505.3 1195.97   2
  -3  -2  -3 88433.7 1700.59   2
  -4  -2  -3 12235.0 549.893   2
  -5  -2  -3 95183.7 1843.27   2
  -6  -2  -3 28563.0 929.799   2
   6   2   3 27680.4 503.103   1
  -7  -2  -3 76736.8 1702.49   2
   7   2   3 76975.8 1145.08   1
  -8  -2  -3 2968.86 318.046   2
   8   2   3 2781.19 174.775   1
   8  -2   3 2296.23 119.283   2
  -9  -2  -3 83124.2 1877.33   2
   9   2   3 83631.5 1361.65   1
   9  -2   3 77840.4 1171.90   2
  10   2   3 7766.65 362.582   1
  10   2   3 7614.92 531.319   2
  10  -2   3 7481.49 289.040   2
 -10  -2  -3 7733.64 552.969   2
 -11  -2  -3 6254.46 508.088   2
  11   2   3 6557.98 360.189   1
  11   2   3 6755.12 522.766   2
  11  -2   3 6805.22 300.905   2
  12   2   3 4754.11 455.509   2
  12   2   3 4845.38 330.890   1
 -12  -2  -3 4576.46 453.294   2
  12  -2   3 4549.09 263.212   2
  13   2   3 29463.3 902.451   1
  13   2   3 31792.3 1222.23   2
  13  -2   3 30998.1 797.447   2
 -13  -2  -3 29922.7 1171.91   2
  14   2   3 10624.6 542.652   1
  14  -2   3 10870.1 470.003   2
 -14  -2  -3 10596.5 704.403   2
  15   2   3 31416.3 1023.18   1
  15  -2   3 31665.5 893.487   2
 -15  -2  -3 30406.8 1236.23   2
  16   2   3 35457.2 1137.48   1
  16  -2   3 34716.2 994.136   2
 -16  -2  -3 33336.7 1326.44   2
  17   2   3 22873.1 930.036   1
  17  -2   3 21837.0 801.731   2
 -17  -2  -3 24899.8 1153.14   2
  18   2   3 20568.9 910.714   1
  18  -2   3 19438.1 780.229   2
 -18  -2  -3 19226.1 872.084   3
 -18  -2  -3 17848.9 1006.01   2
  19   2   3 14706.9 793.911   1
  19  -2   3 13750.6 674.699   2
 -19  -2  -3 12277.1 706.944   3
 -19  -2  -3 14563.4 915.641   2
  20   2   3 18960.7 932.965   1
 -20  -2  -3 18608.3 878.146   3
 -20  -2  -3 19709.5 1091.25   2
  21   2   3 597.822 202.704   1
 -21  -2  -3 356.615 145.507   3
 -21  -2  -3 497.895 225.448   2
  22   2   3 8459.32 663.784   1
 -22  -2  -3 8471.82 596.279   3
 -22  -2  -3 8468.55 754.396   2
  23   2   3 3190.35 439.516   1
 -23  -2  -3 3883.85 417.946   3
  24   2   3 15820.4 951.208   1
  25   2   3 1097.47 315.221   1
  27   3  -3 2.22514 249.762   1
  26   3  -3 1206.19 408.741   1
  25   3  -3 136.083 239.351   1
  24   3  -3 5097.91 645.040   1
  24  -3  -3 6285.51 785.736   1
  23   3  -3 5643.49 661.588   1
  23  -3  -3 5649.67 732.261   1
  22   3  -3 754.393 306.732   1
  22  -3  -3 510.207 302.001   1
  21  -3  -3 9130.15 868.941   1
  21   3  -3 8926.56 775.829   1
  20   3  -3 877.981 284.335   1
  19   3  -3 6880.41 647.039   1
  18   3  -3 16001.0 966.896   1
  17   3  -3 349.994 170.076   1
  16   3  -3 1158.12 245.200   1
 -16  -3   3 1793.02 332.083   3
  15   3  -3 16279.1 895.869   1
 -15  -3   3 16064.3 890.049   3
  14   3  -3 317.778 189.363   1
 -14  -3   3 106.371 141.607   3
  13   3  -3 340.982 169.725   1
 -13  -3   3 358.533 151.212   1
 -13  -3   3 563.359 216.160   3
 -12  -3   3-23.0380 104.917   1
 -12  -3   3-58.6246 162.673   3
  12   3  -3 2.04913 125.068   1
  11   3  -3 4243.72 460.370   2
 -11  -3   3 3954.15 395.298   1
  11   3  -3 4210.77 408.662   1
 -11  -3   3 4004.65 425.048   3
 -10  -3   3 254.265 107.210   1
 -10  -3   3 509.574 194.636   3
  10   3  -3 287.441 151.980   2
  10   3  -3 130.361 132.490   1
   9   3  -3 6521.34 487.200   1
  -9  -3   3 6344.79 469.774   1
  -9  -3   3 6822.71 522.711   3
   8   3  -3 10552.9 598.927   1
  -8  -3   3 10620.9 640.315   3
  -8  -3   3 11287.3 608.401   1
   7   3  -3 47142.2 1302.29   1
  -7  -3   3 49590.6 1402.02   3
  -7  -3   3 46713.2 1291.21   1
   6   3  -3 17399.1 736.345   1
   6  -3  -3 17401.4 669.731   2
  -6  -3   3 19098.0 760.361   1
  -6  -3   3 17639.4 791.680   3
  -5  -3   3 3207.59 305.481   1
   5   3  -3 2576.50 273.196   1
  -5  -3   3 2847.15 315.857   3
   5  -3  -3 2575.18 254.955   2
   4   3  -3 1198.14 199.840   1
  -4  -3   3 983.815 191.395   3
   4  -3  -3 778.350 158.318   2
  -4  -3   3 579.297 132.208   1
   4   3  -3 1009.15 174.935   2
   3  -3  -3 23712.9 778.661   2
  -3  -3   3 24710.7 846.427   1
   3   3  -3 21723.7 765.284   2
  -3  -3   3 24074.1 870.091   3
  -2  -3   3 2044.02 246.309   3
  -2  -3   3 2100.49 250.192   1
   2  -3  -3 2143.32 229.835   2
   2   3  -3 2461.55 245.926   2
  -1   3   3 4505.48 332.061   2
   1  -3  -3 4637.58 341.656   2
  -1  -3   3 4916.83 365.650   3
   1   3  -3 4278.50 291.760   2
   0  -3  -3 107666. 1993.67   2
   0  -3   3 106426. 1991.15   3
   0   3   3 109840. 1995.09   2
   0   3  -3 108630. 1775.17   2
  -1  -3  -3 4679.24 355.018   2
   1  -3   3 4069.41 318.254   3
   1   3   3 3806.10 317.079   2
  -1   3  -3 4410.24 256.276   2
  -2   3  -3 147.662 58.3473   2
   2   3   3 13.6914 31.3158   2
   2  -3   3 56.3839 81.2407   3
  -3  -3  -3 1559.35 124.775   1
  -3  -3  -3 1492.68 229.084   2
  -3   3  -3 1435.28 105.216   2
   3  -3   3 1506.15 181.387   3
   4  -3   3 127.136 75.0013   3
  -4  -3  -3 186.177 48.4932   1
  -4  -3  -3 239.301 143.356   2
   5  -3   3 9202.74 405.532   3
  -5  -3  -3 8646.34 285.875   1
  -5  -3  -3 9027.08 548.444   2
  -6  -3  -3 130.747 140.535   2
  -6  -3  -3 251.609 58.3844   1
   6  -3   3 112.001 61.0874   3
   7  -3   3 843.949 114.767   3
  -7  -3  -3 833.641 200.675   2
  -7  -3  -3 577.411 84.0939   1
  -8  -3  -3 130.268 60.3379   1
   8   3   3 99.5516 51.6921   1
   9   3   3 3750.52 231.193   1
  -9  -3  -3 3062.42 393.230   2
 -10  -3  -3 18359.0 913.207   2
  10   3   3 18496.4 568.872   1
 -11  -3  -3 607.044 219.927   2
  11   3   3 665.263 215.899   2
  11   3   3 730.367 122.514   1
  12   3   3 16309.6 597.242   1
 -12  -3  -3 16052.3 892.804   2
  13   3   3 19872.8 692.927   1
  13  -3   3 18633.9 392.581   2
 -13  -3  -3 17674.3 951.076   2
  14   3   3 15573.6 643.671   1
 -14  -3  -3 14902.0 901.821   2
  14  -3   3 15443.3 410.108   2
 -15  -3  -3 1056.86 279.816   2
  15   3   3 990.668 187.808   1
  15  -3   3 898.795 110.392   2
  16  -3   3 8294.28 356.115   2
  16   3   3 8318.98 511.663   1
 -16  -3  -3 8576.16 709.105   2
 -17  -3  -3 1004.82 282.677   2
  17   3   3 827.761 194.578   1
  17  -3   3 802.658 124.425   2
 -18  -3  -3 3082.60 456.367   2
  18   3   3 2617.54 315.498   1
  19   3   3 1551.52 268.567   1
 -19  -3  -3 1867.78 326.918   3
 -19  -3  -3 1853.36 383.399   2
  20   3   3 16732.9 854.288   1
 -20  -3  -3 15484.8 891.228   3
 -20  -3  -3 17163.5 1082.77   2
  21   3   3 707.037 223.550   1
 -21  -3  -3 558.701 208.690   3
 -21  -3  -3 533.354 251.359   2
  22   3   3 2464.53 352.385   1
 -22  -3  -3 2591.58 400.455   3
 -22  -3  -3 2872.41 481.348   2
  23   3   3-54.3332 167.562   1
 -23  -3  -3-100.595 221.134   2
 -23  -3  -3-171.363 166.587   3
 -24  -3  -3 626.270 260.128   3
  26   4  -3 709.012 322.502   1
  25   4  -3 7270.43 773.969   1
  24   4  -3 455.411 279.085   1
  23  -4  -3 1857.38 495.163   1
  23   4  -3 1346.46 380.341   1
  22   4  -3 215.845 263.683   1
  21   4  -3 1976.56 411.545   1
  20   4  -3 12999.3 938.017   1
  19   4  -3 11121.8 849.782   1
 -19  -4   3 11877.5 885.380   3
  18   4  -3 6179.97 625.261   1
 -18  -4   3 5474.58 602.521   3
  17   4  -3 28633.3 1293.20   1
 -17  -4   3 26403.0 1285.20   3
 -16  -4   3 337.525 192.798   3
  16   4  -3 117.513 170.311   1
 -15  -4   3 1375.15 315.554   3
  15   4  -3 798.399 233.917   1
  14   4  -3 3987.57 456.878   1
 -14  -4   3 4022.94 484.657   3
  13   4  -3 15615.5 870.090   1
 -13  -4   3 16623.7 948.331   3
  12   4  -3 14423.4 811.100   1
 -12  -4   3 13469.2 843.567   3
 -11  -4   3 10553.3 677.640   1
  11  -4  -3 10084.5 560.589   2
  11   4  -3 11258.6 698.562   1
 -11  -4   3 10344.3 725.213   3
 -10  -4   3 38458.5 1403.37   3
  10  -4  -3 36388.6 1107.28   2
  10   4  -3 36498.6 1282.74   1
 -10  -4   3 37142.8 1268.90   1
   9  -4  -3 262.582 117.567   2
   9   4  -3 367.377 211.167   2
  -9  -4   3 398.623 205.234   3
   9   4  -3 390.865 169.769   1
  -9  -4   3 881.876 223.792   1
   8   4  -3 34434.3 1190.51   1
  -8  -4   3 34194.8 1175.76   1
   8   4  -3 35535.4 1313.50   2
   8  -4  -3 34313.1 1036.95   2
  -8  -4   3 35413.2 1302.51   3
   7   4  -3 1213.35 224.754   1
  -7  -4   3 1125.23 256.715   3
   7  -4  -3 1349.77 210.386   2
  -7  -4   3 1026.50 203.270   1
   6   4  -3 11953.3 666.465   1
  -6  -4   3 13225.7 741.968   3
  -6  -4   3 11711.2 652.656   1
   6  -4  -3 12775.7 603.143   2
  -5  -4   3 638.742 202.491   3
   5  -4  -3 618.926 149.758   2
  -5  -4   3 807.951 192.891   1
   4   4  -3 17592.4 786.893   2
   4  -4  -3 17640.6 729.557   2
  -4  -4   3 17217.4 838.266   3
  -4  -4   3 17229.1 779.764   1
  -3  -4   3 18673.6 785.354   1
   3  -4  -3 20788.4 766.813   2
  -3  -4   3 20157.3 857.366   3
   2   4  -3 322.457 139.612   2
  -2  -4   3 80.0518 82.6242   1
   2  -4  -3 220.942 132.157   2
  -2  -4   3 315.443 161.925   3
  -1  -4   3 80258.6 1825.81   1
   1   4  -3 80642.1 1644.40   2
   1  -4  -3 80153.7 1774.76   2
  -1  -4   3 80627.5 1863.83   3
  -1   4   3 81598.5 1755.61   2
   0   4  -3 93224.5 1699.45   2
   0  -4  -3 91257.8 1935.69   2
   0  -4   3 93111.4 1991.23   3
   0  -4   3 89296.7 1969.71   1
   0   4   3 90951.7 1916.47   2
   1  -4   3 115.631 102.305   1
  -1  -4  -3 187.390 118.009   2
  -1   4  -3 271.856 91.2309   2
   2  -4   3 40055.6 1158.05   3
  -2   4  -3 39534.9 852.323   2
  -2  -4  -3 39069.9 900.387   1
  -2  -4  -3 40548.6 1234.93   2
  -3  -4  -3 240.098 82.4620   1
  -3  -4  -3 266.326 166.296   2
  -3   4  -3 292.188 67.7931   2
   3  -4   3 346.253 147.580   3
  -4  -4  -3 2281.42 319.780   2
  -4  -4  -3 3494.77 229.952   1
  -4   4  -3 3062.51 152.860   2
   4  -4   3 3496.75 311.076   3
   5   4   3 45918.4 1409.83   2
  -5  -4  -3 47307.3 964.128   1
  -5  -4  -3 46534.0 1443.13   2
   5  -4   3 47850.5 1184.75   3
  -6  -4  -3 6829.37 314.878   1
   6   4   3 7310.07 545.596   2
   6  -4   3 6151.21 383.965   3
  -7  -4  -3 42315.6 907.125   1
  -7  -4  -3 40976.0 1413.32   2
   7   4   3 43034.2 1408.43   2
   7  -4   3 41455.6 1034.92   3
  -8  -4  -3 1183.06 145.747   1
  -8  -4  -3 1228.16 279.839   2
   8  -4   3 967.186 144.783   3
  -9  -4  -3 4695.99 285.035   1
  -9  -4  -3 4622.21 497.186   2
   9  -4   3 4716.54 279.582   3
 -10  -4  -3-227.735 215.007   2
 -10  -4  -3-3.72709 62.7018   1
 -11  -4  -3 32950.9 1366.47   2
  11   4   3 32752.9 857.650   1
 -12  -4  -3 2442.17 400.298   2
  12   4   3 2239.07 227.376   1
  13   4   3 22510.8 776.023   1
 -13  -4  -3 22447.4 1149.52   2
  14   4   3 12898.6 587.014   1
 -14  -4  -3 12138.5 854.049   2
  15   4   3 9337.62 529.030   1
 -15  -4  -3 9558.50 786.870   2
  16   4   3 12164.4 615.131   1
 -16  -4  -3 10914.9 843.046   2
  17   4   3 4965.34 407.123   1
 -17  -4  -3 5593.27 640.893   2
  18   4   3 15474.5 764.973   1
 -18  -4  -3 16007.8 1064.58   2
  19   4   3 7711.04 553.270   1
 -19  -4  -3 6904.46 713.864   2
 -20  -4  -3 6303.02 629.356   3
 -20  -4  -3 6490.10 705.961   2
 -21  -4  -3 103.797 175.377   2
 -21  -4  -3 291.230 226.135   3
 -22  -4  -3 5651.94 706.875   2
 -22  -4  -3 6326.26 647.950   3
 -23  -4  -3 1326.78 419.267   2
 -23  -4  -3 561.124 209.948   3
 -24  -4  -3 1316.73 304.195   3
  24   5  -3 24139.3 1395.65   1
  23   5  -3 1515.71 420.909   1
  22   5  -3 26110.3 1396.82   1
  21   5  -3 2109.73 424.683   1
 -21  -5   3 2322.68 473.408   3
 -20  -5   3 10616.5 892.641   3
  20   5  -3 12210.2 926.118   1
 -19  -5   3 8198.76 792.534   3
  19   5  -3 5908.11 638.032   1
  18   5  -3 8087.32 734.150   1
 -18  -5   3 8591.88 799.794   3
  17  -5  -3 31586.0 1110.94   2
 -17  -5   3 30637.1 1477.87   3
  17   5  -3 28115.0 1341.05   1
  16   5  -3 4151.57 513.952   1
  16  -5  -3 2993.14 345.089   2
 -16  -5   3 4054.54 536.489   3
 -15  -5   3 39522.4 1644.53   3
  15   5  -3 38588.5 1526.01   1
  15  -5  -3 39877.1 1248.67   2
  14   5  -3 2278.79 379.968   1
  14  -5  -3 2001.74 273.733   2
 -14  -5   3 2676.38 451.037   3
  13   5  -3 10129.0 736.545   1
 -13  -5   3 11154.0 843.244   3
  13  -5  -3 10244.6 597.017   2
  12   5  -3 18942.1 987.071   1
  12  -5  -3 20774.1 848.732   2
 -12  -5   3 21385.4 1148.79   3
 -11  -5   3 46342.7 1702.48   3
  11  -5  -3 45567.4 1285.78   2
  11   5  -3 42103.9 1490.58   1
 -10  -5   3 1157.88 292.653   3
  10  -5  -3 987.978 199.470   2
  10   5  -3 770.660 227.769   1
   9  -5  -3 69572.7 1650.18   2
  -9  -5   3 71452.0 2112.66   3
   9   5  -3 73100.7 1963.11   1
   8  -5  -3 1423.78 234.648   2
  -8  -5   3 671.352 254.971   3
   7   5  -3 41229.6 1460.16   2
   7  -5  -3 38406.2 1180.36   2
  -7  -5   3 38759.2 1471.68   3
   6   5  -3 16121.2 868.961   2
   6  -5  -3 16062.3 734.592   2
  -6  -5   3 14882.7 889.530   3
   5   5  -3 89766.4 2148.35   2
   5  -5  -3 94457.9 1998.71   2
  -5  -5   3 87760.7 2118.50   1
  -5  -5   3 89097.7 2294.72   3
   4  -5  -3 1619.84 260.442   2
  -4  -5   3 1507.11 263.859   1
   3  -5  -3 76208.7 1804.53   2
  -3  -5   3 75390.4 1905.49   1
  -3  -5   3 78128.7 2050.11   3
   2   5  -3 4042.57 367.632   2
   2  -5  -3 3694.01 381.958   2
  -2  -5   3 3651.66 383.600   1
  -1  -5   3 20507.8 895.829   1
  -1  -5   3 20053.3 927.053   3
   1  -5  -3 20059.8 850.233   2
   0   5  -3 47696.6 1190.12   2
   0   5   3 47871.4 1401.52   2
   0  -5   3 47769.2 1487.18   3
   0  -5  -3 48644.5 1446.95   2
  -1  -5  -3 15095.6 788.853   2
  -1   5  -3 13974.0 570.688   2
   1   5   3 13579.2 726.079   2
   1  -5   3 15738.9 806.452   3
  -2  -5  -3 30094.8 882.141   1
  -2   5  -3 29355.2 793.884   2
   2  -5   3 31241.7 1129.65   3
   2   5   3 31517.2 1147.72   2
  -2  -5  -3 31275.4 1180.66   2
  -3  -5  -3 9394.90 661.532   2
  -3  -5  -3 9597.71 466.897   1
   3   5   3 9108.71 617.201   2
  -3   5  -3 9192.29 377.857   2
   3  -5   3 9836.91 614.546   3
  -4  -5  -3 40663.9 1425.78   2
  -4  -5  -3 39136.7 1006.33   1
   4  -5   3 39475.3 1244.02   3
   4   5   3 40855.0 1382.51   2
  -4   5  -3 40476.4 797.696   2
  -5  -5  -3 21906.0 1056.96   2
  -5  -5  -3 23405.1 736.651   1
   5  -5   3 23506.5 909.777   3
  -6  -5  -3 80064.6 2174.09   2
  -6  -5  -3 81640.1 1549.56   1
   6  -5   3 82545.4 1819.88   3
  -7  -5  -3 2848.81 420.695   2
  -7  -5  -3 3047.61 250.167   1
   7  -5   3 2817.54 294.348   3
   8  -5   3 29087.9 931.136   3
  -8  -5  -3 28241.8 808.188   1
  -8  -5  -3 25289.8 1208.01   2
  -9  -5  -3 4097.66 502.206   2
   9  -5   3 4366.42 331.975   3
  -9  -5  -3 4228.04 300.730   1
 -10  -5  -3 20518.7 1112.10   2
  10  -5   3 21569.1 717.583   3
 -10  -5  -3 20062.5 693.997   1
 -11  -5  -3 1696.47 357.385   2
 -11  -5  -3 1392.33 183.905   1
  11  -5   3 1614.79 182.602   3
 -12  -5  -3 35163.0 976.974   1
 -12  -5  -3 35195.8 1525.28   2
 -13  -5  -3 4023.56 525.474   2
 -14  -5  -3 83804.0 2508.58   2
 -15  -5  -3 422.274 260.009   2
  16   5   3 32318.1 1047.44   1
 -16  -5  -3 33437.4 1571.55   2
 -17  -5  -3 2002.18 430.665   2
 -18  -5  -3 10001.6 888.331   2
 -19  -5  -3 10762.4 944.683   2
 -20  -5  -3 8837.32 849.271   2
 -20  -5  -3 9383.01 830.588   3
 -21  -5  -3 24567.9 1460.76   2
 -21  -5  -3 21496.9 1263.10   3
 -22  -5  -3 5631.93 669.819   3
 -23  -5  -3 14528.2 1044.90   3
 -24  -5  -3 13.6084 227.016   3
  22   6  -3 1608.82 405.462   1
  21   6  -3 3191.86 515.541   1
  20   6  -3 3554.42 524.853   1
  19   6  -3 2545.40 455.061   1
 -19  -6   3 2063.85 458.840   3
  18   6  -3 2561.27 451.086   1
 -18  -6   3 3360.81 558.085   3
 -17  -6   3 2807.74 493.484   3
  17   6  -3 2423.99 442.733   1
  16   6  -3 1806.99 390.260   1
 -16  -6   3 1834.64 427.699   3
  15   6  -3 2539.79 424.816   1
 -15  -6   3 2291.67 449.748   3
  14   6  -3 2555.41 409.213   1
 -14  -6   3 2331.59 465.580   3
 -13  -6   3 542.506 240.850   3
  13  -6  -3 693.010 187.517   2
  12  -6  -3 10874.2 627.041   2
 -12  -6   3 11409.3 901.700   3
 -11  -6   3 538.420 274.815   3
  11  -6  -3 182.363 140.823   2
  10  -6  -3 5274.94 441.598   2
 -10  -6   3 6298.57 653.589   3
  -9  -6   3 1310.12 333.535   3
   9  -6  -3 1365.73 246.133   2
   8  -6  -3 1131.34 241.270   2
  -8  -6   3 819.568 253.198   3
   7  -6  -3 2808.23 331.468   2
  -7  -6   3 2784.13 445.123   3
   6  -6  -3 6065.36 493.924   2
  -6  -6   3 7192.81 662.809   3
   5  -6  -3 294.745 168.368   2
  -5  -6   3 440.894 238.077   3
   4   6  -3 125.776 148.501   2
   4  -6  -3 85.0204 143.013   2
   3  -6  -3 1824.73 303.305   2
   3   6  -3 1867.29 272.079   2
  -3  -6   3 2431.63 406.857   3
  -2  -6   3 707.694 250.561   3
   2  -6  -3 324.932 188.708   2
   1  -6  -3 7969.48 611.914   2
  -1   6   3 6787.94 536.303   2
  -1  -6   3 7827.19 656.083   3
   0  -6  -3 10097.5 709.556   2
   0   6  -3 9446.48 532.064   2
   0  -6   3 9924.91 730.141   3
  -1  -6  -3 3317.26 319.650   1
  -1  -6  -3 3520.90 432.481   2
   1  -6   3 4395.38 477.612   3
  -2  -6  -3 858.482 166.933   1
  -2  -6  -3 314.164 195.504   2
  -2   6  -3 771.540 141.700   2
   2  -6   3 312.117 182.900   3
   3  -6   3 308.198 179.168   3
  -3  -6  -3 179.263 196.799   2
  -3   6  -3 199.267 77.6048   2
  -3  -6  -3 246.282 130.028   1
  -4  -6  -3 361.299 197.655   2
  -4  -6  -3 74.6706 96.0813   1
  -4   6  -3 100.811 59.6297   2
   4  -6   3 155.043 160.849   3
  -5  -6  -3 8765.29 498.838   1
  -5  -6  -3 8331.77 704.202   2
   5  -6   3 9028.72 633.062   3
  -6  -6  -3 990.894 292.971   2
  -6  -6  -3 644.171 144.419   1
   6  -6   3 702.104 217.976   3
  -7  -6  -3 4285.70 535.007   2
  -7  -6  -3 4649.67 351.512   1
   7  -6   3 4577.23 425.089   3
  -8  -6  -3-357.870 240.556   2
  -8  -6  -3-59.1516 71.4229   1
   9  -6   3 2581.40 302.888   3
  -9  -6  -3 1985.72 396.543   2
 -10  -6  -3 3745.70 527.326   2
  10  -6   3 4249.07 368.710   3
 -11  -6  -3 706.453 273.296   2
  11  -6   3 1039.34 187.263   3
 -12  -6  -3 653.147 296.085   2
 -13  -6  -3 3295.74 509.639   2
 -14  -6  -3 5800.26 681.497   2
 -15  -6  -3 199.627 264.472   2
 -16  -6  -3 444.440 244.531   2
 -17  -6  -3 2303.36 476.976   2
 -18  -6  -3 2490.15 506.220   2
 -20  -6  -3 173.366 307.909   3
 -15  -7   3 2206.63 508.424   3
 -14  -7   3 340.426 322.602   3
 -13  -7   3 2077.52 446.749   3
 -12  -7   3 975.173 326.108   3
 -11  -7   3 4607.42 630.519   3
 -10  -7   3 1399.63 374.667   3
  -9  -7   3 13927.2 1044.14   3
   9  -7  -3 13532.3 754.664   2
   8  -7  -3 2245.50 334.440   2
  -8  -7   3 1879.84 430.698   3
   7  -7  -3 11148.1 711.693   2
  -7  -7   3 10397.3 883.005   3
   6  -7  -3 565.581 218.030   2
  -6  -7   3 380.164 285.689   3
   5  -7  -3 1673.05 314.057   2
  -5  -7   3 1181.75 332.076   3
   4  -7  -3 4663.05 485.760   2
  -4  -7   3 3985.99 539.016   3
   3  -7  -3 2856.84 398.753   2
  -3  -7   3 2339.56 405.980   3
   2  -7  -3 1850.26 330.624   2
  -2  -7   3 2455.68 423.215   3
  -1  -7   3 8141.81 726.122   3
   1  -7  -3 7822.91 672.649   2
   0  -7  -3 2209.38 388.102   2
   0  -7   3 1321.61 335.156   3
  -1  -7  -3 503.484 261.088   2
   1  -7   3 304.300 184.714   3
  -2  -7  -3 7845.96 714.502   2
   2  -7   3 7526.76 677.874   3
  -3  -7  -3 1860.58 374.678   2
   3  -7   3 1350.94 290.376   3
   4  -7   3 2323.67 374.797   3
  -4  -7  -3 1957.79 405.622   2
  -5  -7  -3 922.221 290.645   2
   5  -7   3 763.482 251.591   3
  -6  -7  -3 9843.25 829.478   2
   6  -7   3 10812.7 745.517   3
  -7  -7  -3 383.237 205.740   2
   7  -7   3 375.054 183.178   3
  -8  -7  -3 5702.38 655.454   2
   8  -7   3 5678.40 517.811   3
  -9  -7  -3 102.671 217.511   2
   9  -7   3 145.978 141.427   3
 -10  -7  -3 1051.67 341.959   2
 -11  -7  -3 516.560 289.209   2
 -12  -7  -3 333.562 210.969   2
 -13  -7  -3 705.612 358.397   2
 -14  -7  -3 10944.1 966.491   2
 -15  -7  -3 711.228 360.984   2
  -9  -8   3 520.668 309.556   3
  -8  -8   3 8741.39 882.562   3
  -7  -8   3 157.364 273.960   3
  -6  -8   3 6790.55 742.833   3
  -5  -8   3 7076.63 769.483   3
   4  -8  -3 9613.91 749.459   2
  -4  -8   3 7721.12 793.999   3
   3  -8  -3 2677.53 408.385   2
  -3  -8   3 2951.03 517.188   3
   2  -8  -3 11041.2 828.249   2
  -2  -8   3 10791.7 914.067   3
   1  -8  -3 7980.52 723.869   2
  -1  -8   3 8317.01 799.951   3
   0  -8  -3 20329.3 1160.69   2
   0  -8   3 21146.2 1251.12   3
   1  -8   3 6585.86 702.238   3
  -1  -8  -3 7464.37 732.379   2
  -2  -8  -3 7591.21 740.006   2
   2  -8   3 6662.83 678.618   3
   3  -8   3 7543.09 718.789   3
  -3  -8  -3 7703.83 745.226   2
  -4  -8  -3 713.060 314.070   2
   4  -8   3 364.424 220.409   3
   5  -8   3 13180.8 905.571   3
  -5  -8  -3 12122.6 961.949   2
  -6  -8  -3-15.5509 220.532   2
   6  -8   3 195.454 206.825   3
  -7  -8  -3 6544.40 734.726   2
   7  -8   3 6633.32 614.083   3
  -8  -8  -3 507.142 321.730   2
  -9  -8  -3 6663.60 763.248   2
 -10  -8  -3-66.6996 267.135   2
 -11  -8  -3 4560.70 654.191   2
  -2  -9   3 4655.83 637.163   3
  -1  -9   3 1204.32 378.725   3
   0  -9   3-187.462 267.718   3
   1  -9   3 1089.07 344.773   3
  -2  -9  -3 2681.00 504.061   2
   2  -9   3 1898.89 438.596   3
  -3  -9  -3 1352.34 335.128   2
   3  -9   3 2540.17 473.550   3
  -4  -9  -3 2157.24 475.005   2
   4  -9   3 2768.36 503.627   3
  -5  -9  -3 237.851 242.762   2
  -6  -9  -3 4559.97 633.510   2
  -7  -9  -3 2250.25 492.329   2
  26   0  -4 2873.96 560.701   1
  25   0  -4 12121.9 1019.25   1
  24   0  -4 3529.94 554.633   1
  23   0  -4 2488.84 471.454   1
  22   0  -4 2840.53 484.005   1
  21   0  -4 46034.2 1839.71   1
  20   0  -4 2597.73 433.443   1
  19   0  -4 13122.9 910.727   1
  19   0  -4 13643.0 761.338   3
  18   0  -4 13875.1 917.202   1
  18   0  -4 14633.8 778.748   3
  17   0  -4 23027.7 958.359   3
  17   0  -4 25852.5 1221.39   1
  16   0  -4 34173.4 1373.84   1
  16   0  -4 31863.9 1115.52   3
  15   0  -4 85798.7 2235.82   1
  15   0  -4 86096.9 1940.19   3
  15   0  -4 86083.6 2117.82   2
  14   0  -4 106.246 119.275   3
  14   0  -4 8.10585 107.853   1
  13   0  -4 35767.4 1289.71   1
  13   0  -4 34862.6 1106.36   3
  12   0  -4 4972.72 453.662   1
  12   0  -4 6217.16 429.196   3
  11   0  -4 1077.42 178.632   3
  11   0  -4 959.184 213.331   1
  10   0  -4 24394.5 943.170   1
   9   0  -4 1844.82 254.694   1
   8   0  -4 37128.5 1111.53   1
   7   0  -4 110062. 2053.59   1
   6   0  -4 1307.65 186.770   1
   5   0  -4 40961.9 1020.25   1
  -4   0   4 109744. 1862.26   1
   4   0  -4 108444. 1832.46   1
  -3   0   4 2189.89 196.374   1
   3   0  -4 2137.27 199.395   1
   2   0  -4 40172.6 882.578   1
  -2   0   4 41006.4 898.841   1
   1   0  -4 2926.82 203.234   1
  -1   0   4 2802.01 199.639   1
   0   0  -4 122690. 1774.26   1
   0   0   4 118290. 1764.63   1
  -1   0  -4 24250.7 571.110   1
   1   0   4 23321.3 571.357   1
   2   0   4 51365.2 929.175   1
  -2   0  -4 53069.9 1053.15   2
   3   0   4 414.011 71.9138   1
  -3   0  -4 648.039 117.365   2
  -4   0  -4 85399.6 1473.17   2
   4   0   4 83192.9 1469.03   2
  -5   0  -4 158.050 77.4676   2
   5   0   4 274.987 89.6505   2
  -6   0  -4 11316.2 464.608   2
   6   0   4 10852.0 462.382   2
  -7   0  -4 1506.73 179.942   2
   7   0   4 1247.12 165.662   2
  -8   0  -4 4952.10 336.850   2
   8   0   4 5751.02 353.102   2
  -9   0  -4 10265.3 506.408   2
   9   0   4 9949.79 493.999   2
 -10   0  -4 48511.0 1232.52   2
  10   0   4 49958.0 1230.42   2
 -11   0  -4 121911. 2231.83   2
  11   0   4 119171. 2204.35   2
  12   0   4 22411.5 854.636   2
 -12   0  -4 22478.6 845.783   2
 -13   0  -4 42989.1 1236.96   2
  13   0   4 41210.6 1224.87   2
  14   0   4 4743.41 418.295   2
 -14   0  -4 3999.74 380.123   2
 -15   0  -4 34209.0 1148.23   2
  15   0   4 33901.9 1165.70   2
 -16   0  -4 7702.51 369.341   3
 -16   0  -4 7736.86 549.026   2
  16   0   4 7364.42 543.421   2
 -17   0  -4 33766.5 1197.43   2
  17   0   4 33325.1 1221.43   2
 -17   0  -4 32806.6 819.636   3
 -18   0  -4 392.663 101.256   3
  18   0   4 340.314 156.492   2
 -18   0  -4 232.874 159.938   2
 -19   0  -4 53589.7 1087.45   3
 -19   0  -4 52300.3 1602.88   2
 -20   0  -4 217.376 149.526   2
  21   0   4 32705.2 1370.45   1
  22   0   4 1200.01 310.504   1
  23   0   4 16865.2 1030.02   1
  24   0   4 7716.05 719.889   1
  25   0   4 8460.99 775.763   1
  26   0   4 15023.4 1046.93   1
  27   0   4 14066.9 1031.33   1
  28   0   4 3947.95 580.628   1
  26   1  -4 1946.88 432.832   1
  26  -1  -4 1916.44 445.141   1
  25  -1  -4 1012.24 351.267   1
  25   1  -4 750.356 361.157   1
  24  -1  -4 6141.68 754.999   1
  24   1  -4 6613.00 725.568   1
  23  -1  -4 2161.25 456.412   1
  23   1  -4 2731.17 487.158   1
  22   1  -4 15340.7 1056.19   1
  22  -1  -4 13699.2 1036.84   1
  21  -1  -4 2816.74 487.622   1
  21   1  -4 2592.89 457.541   1
  20   1  -4 7915.44 723.011   1
  20  -1  -4 7734.90 547.318   3
  20  -1  -4 7635.51 744.832   1
  19   1  -4 3063.42 454.804   1
  19  -1  -4 3755.14 514.052   1
  19  -1  -4 4099.37 389.377   3
  18  -1  -4 560.314 265.800   1
  18   1  -4 220.077 165.652   1
  18  -1  -4 349.944 153.875   3
  17   1  -4 3813.44 468.621   1
  17  -1  -4 4119.79 375.573   3
  17  -1  -4 3869.87 490.464   1
  16  -1  -4 82758.0 2280.93   1
  16   1  -4 81018.9 2203.23   1
  16   1  -4 84579.3 2061.78   3
  16  -1  -4 80812.0 1816.79   3
  15   1  -4 26.7342 152.641   1
  15  -1  -4 96.8056 108.958   3
  15  -1  -4 97.7418 151.549   1
  15   1  -4 190.387 135.611   3
  14   1  -4 15166.9 842.731   1
  14  -1  -4 15353.9 869.756   1
  14   1  -4 15132.2 775.383   3
  13   1  -4 13218.0 752.667   1
 -13  -1   4 12002.7 720.022   1
  13  -1  -4 13065.8 768.274   1
  13   1  -4 12829.2 697.401   3
  13   1  -4 13157.2 748.914   2
  12  -1  -4 15341.2 810.683   1
 -12  -1   4 14702.0 769.881   1
  12   1  -4 15672.0 750.951   3
  12   1  -4 13609.6 755.308   1
  11   1  -4 28119.5 1046.17   1
  11  -1  -4 26268.2 1042.25   1
  11   1  -4 27533.4 986.055   3
  10  -1  -4 8865.96 572.202   1
  10   1  -4 10480.8 578.050   3
  10   1  -4 9323.58 577.940   1
   9  -1  -4 6050.60 450.951   1
   9   1  -4 5439.13 409.054   3
   9   1  -4 5984.19 439.760   1
   8  -1  -4 13589.0 654.312   1
   8   1  -4 13783.1 636.875   3
   8   1  -4 14768.2 670.945   1
   7  -1  -4 14163.9 634.806   1
   7   1  -4 14257.7 636.657   1
   6  -1  -4 29760.2 899.947   1
   6   1  -4 26867.4 870.702   1
   5   1  -4 31115.9 917.839   1
   5  -1  -4 32933.8 912.316   1
   4   1  -4 3564.46 285.123   1
   4  -1  -4 3366.28 257.549   1
   3   1  -4 76271.8 1474.30   1
   3  -1  -4 75820.8 1377.69   1
   2   1  -4 42998.1 1006.02   1
   2  -1  -4 43197.0 886.042   1
   1   1  -4 17692.1 586.102   1
   1  -1  -4 17873.9 477.744   1
  -1   1   4 16278.3 471.357   1
   0   1  -4 14481.7 521.883   1
   0  -1  -4 15743.6 567.425   2
   0  -1   4 14719.8 523.378   1
   0   1   4 15795.9 409.364   1
   0  -1  -4 15290.4 396.097   1
   1  -1   4 95215.6 1621.60   1
  -1  -1  -4 97376.9 1300.12   1
  -1  -1  -4 96851.8 1700.36   2
   1   1   4 94700.0 1321.92   1
   2  -1   4 63097.4 1253.59   1
  -2  -1  -4 66865.6 1329.69   2
   2   1   4 66374.6 926.109   1
  -2  -1  -4 66771.9 908.489   1
  -3  -1  -4 30151.3 837.537   2
   3   1   4 29795.3 481.030   1
  -3   1  -4 30068.5 669.985   2
   4   1   4 3806.58 139.233   1
  -4  -1  -4 3802.26 286.809   2
  -4   1  -4 3938.47 219.172   2
   4   1   4 3583.09 282.384   2
  -5  -1  -4 12547.4 544.999   2
   5   1   4 12170.2 537.550   2
  -5   1  -4 12644.6 403.017   2
  -6  -1  -4 11422.5 534.468   2
   6  -1   4 12440.6 416.926   2
   6   1   4 12234.4 559.914   2
  -6   1  -4 11597.3 399.495   2
  -7   1  -4 31428.0 741.017   2
  -7  -1  -4 32528.7 968.078   2
   7   1   4 32139.3 966.115   2
   7  -1   4 32076.8 744.874   2
  -8   1  -4 15565.8 523.677   2
  -8  -1  -4 17041.3 693.575   2
   8   1   4 15504.8 668.888   2
   8  -1   4 15516.0 511.602   2
  -9   1  -4 106373. 1801.47   2
   9   1   4 109901. 2133.24   2
   9  -1   4 111471. 1788.33   2
  -9  -1  -4 107846. 2117.50   2
 -10  -1  -4 4201.56 387.682   2
  10   1   4 3999.45 361.784   2
  10  -1   4 4054.57 281.791   2
 -10   1  -4 4192.28 295.351   2
 -11  -1  -4 14311.5 708.038   2
 -11   1  -4 12759.8 544.069   2
  11   1   4 14212.3 703.985   2
  11  -1   4 13507.0 541.683   2
 -12  -1  -4 9671.37 595.268   2
  12   1   4 9798.51 603.183   2
  12  -1   4 9580.34 483.825   2
 -12   1  -4 9823.69 485.682   2
 -13   1  -4 50.8855 99.8637   2
  13   1   4 233.594 152.210   2
  13  -1   4 269.423 104.030   2
 -13  -1  -4 219.290 151.768   2
  14  -1   4 20752.1 785.730   2
  14   1   4 22864.2 834.023   1
  14   1   4 22373.1 979.933   2
 -14  -1  -4 22697.1 979.894   2
 -14   1  -4 22238.2 793.128   2
 -15  -1  -4 4264.18 431.741   2
  15   1   4 5346.93 486.447   2
 -15   1  -4 4688.72 370.861   2
  15  -1   4 4548.73 371.506   2
  15   1   4 4442.24 381.608   1
 -16   1  -4 15562.2 703.320   2
  16  -1   4 14633.1 697.706   2
  16   1   4 15512.8 741.407   1
 -16  -1  -4 13796.1 800.959   2
 -17  -1  -4 1197.07 258.419   2
  17   1   4 1701.46 268.766   1
  17  -1   4 1594.72 249.670   2
  18   1   4 16210.7 816.231   1
  18  -1   4 15945.6 784.851   2
 -18  -1  -4 15724.9 683.464   3
 -18  -1  -4 15032.4 869.735   2
 -19  -1  -4 63.1563 154.150   2
  19  -1   4 410.962 141.673   2
 -19  -1  -4 513.386 152.494   3
  19   1   4 533.928 188.098   1
 -20  -1  -4 459.322 149.306   3
  20   1   4 432.099 220.037   1
 -20  -1  -4 593.905 258.549   2
  21   1   4 690.103 218.032   1
 -21  -1  -4 1038.48 181.730   3
 -21  -1  -4 1218.46 315.626   2
  22   1   4 9347.14 714.830   1
 -22  -1  -4 10383.3 786.750   2
  23   1   4 2260.63 371.340   1
  24   1   4 12655.7 884.184   1
  25  -1   4 3451.15 545.410   1
  25   1   4 3578.05 498.881   1
  26  -1   4 8327.11 812.179   1
  26   1   4 8503.17 756.531   1
  27  -1   4 5683.38 717.107   1
  28  -1   4 6463.69 759.257   1
  26   2  -4 1538.62 401.429   1
  25  -2  -4 1086.75 352.740   1
  25   2  -4 897.507 340.611   1
  24   2  -4 522.773 284.777   1
  24  -2  -4 1072.09 365.550   1
  23   2  -4 2268.82 448.696   1
  23  -2  -4 3537.38 564.722   1
  22   2  -4 5768.42 666.134   1
  22  -2  -4 5158.11 660.260   1
  21  -2  -4 2587.95 481.225   1
  21   2  -4 1814.78 397.607   1
  20  -2  -4 6339.82 693.024   1
  20   2  -4 7966.76 713.283   1
  19  -2  -4 3966.72 532.492   1
  19   2  -4 3695.22 501.871   1
  19  -2  -4 4113.79 369.030   3
  18   2  -4 199.292 182.036   1
  18  -2  -4 435.386 227.653   1
  18  -2  -4 102.366 101.499   3
  17  -2  -4 9878.41 801.787   1
  17   2  -4 9773.51 744.283   1
  16  -2  -4 6004.23 604.834   1
  16   2  -4 5800.12 563.050   1
  15   2  -4 706.857 228.805   1
  15  -2  -4 531.825 224.556   1
  14   2  -4 294.220 184.095   1
  14  -2  -4 257.644 206.419   1
  13  -2  -4 4071.91 459.038   1
  13   2  -4 3277.74 399.777   1
 -13  -2   4 3552.92 395.997   1
  12  -2  -4 198.210 127.567   1
 -12  -2   4 78.3744 107.002   1
  12   2  -4 101.938 126.466   1
  11   2  -4 1893.74 282.785   1
 -11  -2   4 2368.45 308.095   1
  11  -2  -4 1965.54 302.168   1
  11   2  -4 2304.89 319.287   3
  10   2  -4 1754.27 265.114   1
  10   2  -4 1442.02 252.661   3
 -10  -2   4 2163.52 289.164   1
   9   2  -4 864.443 196.511   1
   9   2  -4 975.016 205.205   3
  -9  -2   4 648.931 167.544   1
   8   2  -4 1052.92 200.724   1
   7   2  -4 1433.51 205.649   2
   7   2  -4 1183.55 203.834   1
   6   2  -4 11282.6 578.460   1
   5   2  -4 8129.68 473.902   1
   4   2  -4 14875.6 631.110   1
   3   2  -4 6856.11 416.339   1
   2   2  -4 24698.3 808.572   1
   2   2  -4 26790.1 854.763   3
   2  -2  -4 25898.4 812.964   2
   1   2  -4 2974.71 267.004   1
   1  -2  -4 2896.85 264.091   2
   1   2  -4 2999.43 269.726   3
   0   2  -4 36795.0 964.930   3
   0  -2  -4 36804.0 716.176   1
   0  -2  -4 35613.6 986.446   2
  -1  -2  -4 1347.12 95.6383   1
  -1   2  -4 1232.97 162.753   3
  -1  -2  -4 1062.35 168.492   2
  -2  -2  -4 21034.5 746.207   2
  -2   2  -4 21824.7 671.959   3
  -3  -2  -4 4184.51 329.316   2
  -3   2  -4 3975.61 265.990   3
  -4   2  -4 86172.4 1220.09   2
  -4   2  -4 83458.7 1457.48   3
  -4  -2  -4 83372.1 1738.59   2
  -5  -2  -4 4252.75 354.789   2
  -5   2  -4 4455.29 252.960   3
  -5   2  -4 4479.76 179.590   2
  -6   2  -4 463.570 63.8662   2
  -6  -2  -4 388.228 141.816   2
  -6   2  -4 450.647 76.4296   3
  -7   2  -4 6258.13 230.628   2
  -7  -2  -4 5686.18 431.832   2
   7   2   4 6001.36 180.107   1
  -8  -2  -4 1291.48 230.770   2
   8   2   4 1547.29 235.198   2
   8   2   4 1582.33 114.294   1
  -8   2  -4 1633.92 123.603   2
  -9   2  -4 578.331 84.5510   2
  -9  -2  -4 765.851 197.186   2
   9   2   4 692.361 184.646   2
   9   2   4 635.450 92.4457   1
  10   2   4 1100.56 132.619   1
 -10  -2  -4 911.334 218.437   2
  10   2   4 1119.27 215.503   2
  10  -2   4 984.192 109.965   2
 -10   2  -4 1136.78 119.464   2
 -11  -2  -4 3757.43 404.171   2
  11   2   4 3831.04 396.536   2
  11  -2   4 3481.61 216.396   2
 -11   2  -4 3891.91 226.898   2
  11   2   4 4021.43 267.780   1
 -12  -2  -4-109.263 154.804   2
  12   2   4 53.4985 64.7453   1
  12  -2   4 95.6853 69.2569   2
  12   2   4-31.0570 142.598   2
 -13  -2  -4 4121.77 446.983   2
  13   2   4 4606.70 324.363   1
  13  -2   4 4748.76 289.580   2
  13   2   4 5186.58 486.677   2
  14   2   4 5446.98 370.366   1
  14  -2   4 5216.86 322.432   2
 -14  -2  -4 5051.27 504.128   2
 -15  -2  -4 3769.58 452.345   2
  15  -2   4 3887.34 296.852   2
  15   2   4 4372.21 357.902   1
 -16  -2  -4 1936.98 333.746   2
  16   2   4 2559.95 288.878   1
  16  -2   4 2125.15 229.235   2
 -17  -2  -4 1043.00 290.227   2
  17   2   4 758.282 179.972   1
  17  -2   4 899.553 167.019   2
  18   2   4 11902.6 662.378   1
  18  -2   4 10860.8 573.495   2
 -18  -2  -4 11794.8 821.658   2
 -19  -2  -4 4194.96 512.620   2
  19   2   4 4629.35 438.294   1
 -20  -2  -4 1933.60 361.093   2
  20   2   4 2119.17 310.107   1
 -20  -2  -4 2429.32 332.225   3
  21   2   4 15380.8 853.280   1
 -21  -2  -4 12963.7 735.664   3
 -21  -2  -4 14359.1 962.050   2
  22   2   4 6991.33 591.568   1
 -22  -2  -4 5555.39 487.213   3
 -22  -2  -4 5711.61 645.459   2
  23   2   4 60.0893 186.269   1
 -23  -2  -4 141.885 229.649   2
 -24  -2  -4 997.660 325.098   2
  24   2   4 1840.70 340.881   1
  26   3  -4 4471.01 639.851   1
  25   3  -4 4057.60 615.540   1
  24   3  -4 2137.52 463.043   1
  24  -3  -4 3000.96 556.102   1
  23   3  -4 6045.02 707.217   1
  23  -3  -4 5761.65 753.802   1
  22  -3  -4 11161.4 1001.62   1
  22   3  -4 9753.73 858.810   1
  21  -3  -4 2390.29 484.303   1
  21   3  -4 2042.79 415.636   1
  20   3  -4 32974.6 1512.71   1
  20  -3  -4 34514.9 1664.00   1
  19   3  -4 496.697 259.933   1
  19  -3  -4 871.566 325.179   1
  18   3  -4 59365.0 1982.18   1
  18  -3  -4 62213.6 2165.91   1
  17   3  -4-129.668 167.682   1
  16   3  -4 40610.4 1530.12   1
  15   3  -4 1661.21 334.093   1
  14   3  -4 23806.5 1104.64   1
  13   3  -4 16144.1 878.223   1
  12   3  -4 51300.6 1591.82   1
 -12  -3   4 51909.5 1627.57   3
  11   3  -4 21649.0 973.436   1
 -11  -3   4 23659.4 1006.84   1
 -11  -3   4 24453.2 1055.27   3
  10   3  -4 34435.1 1220.42   1
 -10  -3   4 39210.9 1336.88   3
  10   3  -4 37745.1 1346.86   2
 -10  -3   4 37572.1 1266.17   1
  -9  -3   4 12106.1 678.811   1
   9   3  -4 13432.8 726.476   1
   9   3  -4 13066.4 749.524   2
  -9  -3   4 13182.2 740.821   3
   8   3  -4 44742.2 1341.05   1
  -8  -3   4 44140.0 1393.40   3
  -8  -3   4 47005.7 1367.54   1
   7   3  -4 63861.0 1643.91   1
  -7  -3   4 69624.2 1687.16   1
  -7  -3   4 67741.6 1738.10   3
   6   3  -4 65507.7 1610.94   1
   6  -3  -4 65146.4 1509.08   2
   6   3  -4 65455.3 1627.17   2
  -6  -3   4 64066.1 1587.63   1
  -6  -3   4 65092.6 1668.80   3
   5   3  -4 14091.5 666.134   1
  -5  -3   4 13774.4 657.880   1
  -5  -3   4 13392.6 675.918   3
   5  -3  -4 12910.8 592.475   2
   4   3  -4 5243.40 409.342   1
   4  -3  -4 5797.52 408.073   2
  -4  -3   4 4947.89 407.699   3
   4   3  -4 4499.76 362.388   2
   3   3  -4 27880.0 957.763   1
   3  -3  -4 27034.3 901.333   2
  -3  -3   4 25985.3 933.832   3
   3   3  -4 26484.2 864.865   2
   2   3  -4 24353.3 791.249   2
   2  -3  -4 26002.6 876.525   2
  -2  -3   4 24663.3 890.559   3
  -1  -3   4 215224. 3316.00   3
   1  -3  -4 207732. 3304.09   2
   1   3  -4 207936. 3061.86   2
   0   3  -4 29763.0 735.935   2
   0  -3  -4 27549.5 886.222   2
   0  -3   4 28839.6 874.730   3
   1  -3   4 50795.7 1236.88   3
  -1  -3  -4 50165.0 1316.03   2
   1   3   4 48410.8 1287.42   2
  -1   3  -4 51582.6 1034.64   2
  -2  -3  -4 5902.85 431.000   2
   2   3   4 5930.72 427.568   2
   2  -3   4 6309.95 390.379   3
  -2   3  -4 6219.53 284.681   2
  -3  -3  -4 55823.6 845.331   1
  -3  -3  -4 56522.2 1446.07   2
  -3   3  -4 58291.1 962.887   2
  -4  -3  -4 2564.13 310.024   2
  -4  -3  -4 2268.12 101.607   1
  -4   3  -4 2358.60 128.231   2
  -5  -3  -4 131122. 2533.96   2
  -6  -3  -4 31519.1 1108.63   2
  -7  -3  -4 89597.6 2066.12   2
  -8  -3  -4 10800.1 681.110   2
   9   3   4 49487.8 830.264   1
  -9  -3  -4 45705.3 1485.81   2
   9   3   4 49682.7 1526.93   2
  10   3   4 59962.5 1043.59   1
  10   3   4 60096.0 1739.48   2
 -10  -3  -4 59954.6 1751.89   2
 -11  -3  -4 4722.93 497.709   2
  11   3   4 4855.73 263.242   1
 -12  -3  -4 41181.2 1495.42   2
  12   3   4 44849.7 962.685   1
  13   3   4 44323.7 1009.67   1
 -13  -3  -4 39959.2 1506.19   2
  14   3   4 1268.05 175.622   1
 -14  -3  -4 566.638 244.014   2
  15   3   4 1520.00 203.105   1
 -15  -3  -4 1803.39 354.128   2
  15  -3   4 1546.40 121.248   2
  16   3   4 23851.0 833.690   1
  16  -3   4 24589.4 593.093   2
 -16  -3  -4 24194.9 1207.98   2
 -17  -3  -4 225.110 230.373   2
  17   3   4 44.1885 100.816   1
  18   3   4 58674.4 1504.70   1
 -18  -3  -4 56144.3 1972.79   2
 -19  -3  -4 7150.53 698.166   2
  19   3   4 7300.44 513.607   1
  20   3   4 23958.3 998.179   1
 -20  -3  -4 26841.2 1365.73   2
 -21  -3  -4 932.438 333.057   2
  21   3   4 634.432 201.855   1
 -21  -3  -4 624.748 219.345   3
 -22  -3  -4 19874.2 1217.08   2
 -22  -3  -4 21555.0 1067.74   3
 -23  -3  -4 8500.55 678.709   3
 -23  -3  -4 7983.99 798.563   2
 -24  -3  -4 17027.8 1193.92   2
 -25  -3  -4 2307.76 481.052   2
  25   4  -4 6383.82 745.598   1
  24   4  -4 238.662 215.153   1
  23   4  -4 9570.73 873.587   1
  23  -4  -4 12313.7 1090.62   1
  22   4  -4 3118.06 522.721   1
  22  -4  -4 4186.70 637.198   1
  21  -4  -4 7743.38 847.339   1
  21   4  -4 6467.63 692.727   1
  20   4  -4 291.224 247.309   1
  19   4  -4 7026.28 686.499   1
  18   4  -4 797.388 300.931   1
  17   4  -4 6786.48 657.460   1
 -16  -4   4 5503.61 594.832   3
  16   4  -4 4737.73 542.681   1
  15   4  -4 26259.0 1232.93   1
 -15  -4   4 27027.4 1285.10   3
  14   4  -4 1301.32 295.594   1
 -14  -4   4 849.967 261.494   3
  13   4  -4 21129.4 1049.81   1
 -13  -4   4 21833.5 1112.10   3
  12   4  -4 343.970 180.502   1
 -12  -4   4 218.941 166.164   3
  11   4  -4 7257.28 592.914   1
 -11  -4   4 6035.43 564.457   3
 -10  -4   4 1880.48 333.124   3
  10   4  -4 1952.23 322.052   1
  10  -4  -4 1798.69 265.876   2
   9   4  -4 34710.4 1254.08   1
  -9  -4   4 30812.5 1261.53   3
   9  -4  -4 32100.5 1074.55   2
   9   4  -4 32321.8 1299.26   2
   8   4  -4 30116.4 1142.11   1
  -8  -4   4 28792.9 1122.65   1
   8   4  -4 30338.3 1223.78   2
   8  -4  -4 28832.4 1007.66   2
  -8  -4   4 28130.6 1180.09   3
   7   4  -4 10252.3 656.950   1
  -7  -4   4 10153.5 640.074   1
   7  -4  -4 11033.0 602.999   2
   7   4  -4 9739.99 662.683   2
  -7  -4   4 11235.5 718.035   3
   6   4  -4 52620.3 1525.41   1
  -6  -4   4 56941.8 1652.95   3
  -6  -4   4 54905.7 1546.77   1
   6  -4  -4 53278.1 1417.16   2
  -5  -4   4 2028.46 304.501   3
   5  -4  -4 1731.78 252.674   2
  -5  -4   4 1966.77 276.236   1
   4  -4  -4 60352.3 1556.69   2
  -4  -4   4 66494.1 1697.36   1
  -4  -4   4 64595.5 1731.91   3
   4   4  -4 61673.4 1599.30   2
  -3  -4   4 1040.73 217.361   1
   3  -4  -4 1261.02 219.614   2
  -3  -4   4 1330.38 234.762   3
   2   4  -4 23169.7 850.081   2
  -2  -4   4 23256.0 945.485   1
   2  -4  -4 23238.9 901.357   2
  -2  -4   4 23370.2 956.694   3
   1   4  -4 2215.59 246.683   2
  -1  -4   4 2123.92 284.388   3
  -1  -4   4 1862.94 270.650   1
   1  -4  -4 1837.50 264.467   2
   0  -4   4 45349.8 1364.93   1
   0   4  -4 47577.3 1144.40   2
   0  -4  -4 46872.3 1345.06   2
   0  -4   4 45589.8 1322.54   3
  -1   4  -4 660.065 131.964   2
   1  -4   4 866.036 194.508   1
   1  -4   4 839.636 193.204   3
  -1  -4  -4 322.920 159.794   2
  -2  -4  -4 29080.5 1074.45   2
   2  -4   4 29058.6 986.969   3
  -2   4  -4 28962.8 728.575   2
  -3  -4  -4 18128.8 505.797   1
  -3   4  -4 17763.2 489.973   2
   3   4   4 18152.6 843.602   2
   3  -4   4 17347.2 733.159   3
  -3  -4  -4 17179.7 828.885   2
  -4  -4  -4 51043.5 1524.65   2
  -4  -4  -4 53775.6 948.405   1
  -4   4  -4 50078.9 812.858   2
   4   4   4 52124.9 1517.76   2
   4  -4   4 53043.6 1307.70   3
   5   4   4 53.6513 121.890   2
  -5  -4  -4 132.501 49.0826   1
  -5  -4  -4-11.4979 161.803   2
   5  -4   4 6.35384 79.7327   3
  -6  -4  -4 28586.6 613.484   1
  -6  -4  -4 30496.5 1196.33   2
   6   4   4 29474.9 1157.51   2
   6  -4   4 31467.2 899.919   3
  -7  -4  -4 11269.8 738.120   2
  -7  -4  -4 10675.1 339.147   1
  -8  -4  -4 35779.3 1358.28   2
  -8  -4  -4 35989.3 715.285   1
  -9  -4  -4 22832.6 1105.45   2
 -10  -4  -4 118.006 212.853   2
 -11  -4  -4 35562.3 1461.98   2
 -12  -4  -4 6767.68 635.739   2
 -13  -4  -4 14260.1 948.227   2
  13   4   4 15338.0 538.318   1
 -14  -4  -4 132.460 195.103   2
  14   4   4 321.683 107.260   1
  15   4   4 31151.7 895.177   1
 -15  -4  -4 30544.5 1426.67   2
 -16  -4  -4 914.152 356.732   2
  16   4   4 1245.92 194.565   1
 -17  -4  -4 20446.1 1191.92   2
  17   4   4 22460.2 815.052   1
  18   4   4-33.5904 114.350   1
 -18  -4  -4 280.910 215.458   2
 -19  -4  -4 10409.4 887.372   2
 -20  -4  -4 2223.96 465.600   2
 -21  -4  -4 12306.7 878.390   3
 -21  -4  -4 12028.1 985.360   2
 -22  -4  -4-492.309 309.123   2
 -22  -4  -4 45.3305 193.505   3
 -23  -4  -4 9194.67 760.775   3
 -23  -4  -4 9789.60 919.855   2
 -24  -4  -4 2029.63 381.759   3
  24   5  -4 1922.45 440.983   1
  23   5  -4 844.620 300.708   1
  22   5  -4 625.295 292.353   1
  21   5  -4 331.561 253.377   1
  20   5  -4-33.7327 184.518   1
  19   5  -4 1097.66 372.021   1
  18   5  -4 1345.67 344.926   1
 -18  -5   4 1512.45 355.960   3
  18  -5  -4 1561.52 289.083   2
  17   5  -4 680.500 238.309   1
 -17  -5   4 476.044 261.487   3
  17  -5  -4 337.830 169.606   2
 -16  -5   4 3533.15 524.467   3
  16   5  -4 2295.05 392.907   1
  16  -5  -4 3255.92 383.566   2
  15   5  -4 100.986 169.599   1
 -15  -5   4 340.645 247.884   3
  15  -5  -4 51.0880 127.908   2
  14   5  -4 5565.94 572.567   1
  14  -5  -4 5039.34 454.487   2
 -14  -5   4 6071.96 644.409   3
 -13  -5   4-12.8117 197.014   3
  13   5  -4 109.785 142.829   1
  13  -5  -4 66.3983 121.277   2
  12   5  -4 424.937 227.549   1
 -12  -5   4 665.865 301.211   3
  12  -5  -4 329.342 156.988   2
  11   5  -4 6093.77 568.955   1
  11  -5  -4 6323.86 501.031   2
 -11  -5   4 6067.82 623.971   3
  10   5  -4 221.173 189.132   1
 -10  -5   4-104.093 163.071   3
  10  -5  -4 196.095 142.709   2
   9   5  -4 5923.15 556.778   1
   9  -5  -4 5741.89 470.251   2
  -9  -5   4 6071.68 609.524   3
  -8  -5   4 784.101 257.718   3
   8  -5  -4 510.485 174.004   2
  -7  -5   4 6647.50 606.594   3
   7  -5  -4 6813.62 507.593   2
   6   5  -4 1051.80 255.740   2
   6  -5  -4 1026.08 205.098   2
  -6  -5   4 919.428 254.942   3
   5   5  -4 905.845 211.257   2
   5  -5  -4 764.191 188.514   2
  -5  -5   4 733.250 214.105   3
   4  -5  -4 1260.58 247.524   2
  -4  -5   4 1017.24 255.497   3
   3  -5  -4 891.182 242.172   2
  -3  -5   4 644.078 225.110   3
   2  -5  -4 3660.25 386.287   2
   2   5  -4 3002.73 330.576   2
  -2  -5   4 3620.58 414.554   3
   1  -5  -4 1094.17 254.302   2
  -1  -5   4 936.345 239.053   3
   0   5  -4 1664.50 219.684   2
   0  -5  -4 1956.07 311.250   2
   0  -5   4 1743.48 287.864   3
   0   5   4 1876.47 283.953   2
  -1   5  -4 5660.01 360.112   2
  -1  -5  -4 5975.80 523.039   2
   1  -5   4 5718.37 488.243   3
   1   5   4 6241.06 510.530   2
  -2  -5  -4 104.434 79.7815   1
  -2  -5  -4 138.337 153.760   2
  -2   5  -4 112.910 83.6605   2
   2  -5   4-4.84493 141.876   3
   2   5   4 45.1470 124.405   2
  -3  -5  -4 923.814 254.107   2
  -3  -5  -4 855.251 136.645   1
  -3   5  -4 875.305 119.754   2
   3  -5   4 844.709 197.100   3
   4  -5   4 316.472 110.346   3
  -4  -5  -4 217.351 186.269   2
  -4   5  -4 286.626 63.9111   2
  -4  -5  -4 584.599 118.373   1
   5  -5   4 5083.68 420.479   3
  -5  -5  -4 3955.80 465.266   2
  -5  -5  -4 4851.23 286.357   1
  -6  -5  -4 174.101 78.9125   1
   6  -5   4 115.001 110.717   3
  -7  -5  -4 474.336 242.554   2
   7  -5   4 204.991 113.257   3
  -7  -5  -4 223.329 70.5402   1
  -8  -5  -4 3075.67 462.112   2
   8  -5   4 3648.60 321.661   3
  -8  -5  -4 3475.90 228.913   1
  -9  -5  -4-62.9297 200.675   2
  -9  -5  -4 16.8702 55.8169   1
 -10  -5  -4 3953.62 510.490   2
 -10  -5  -4 3718.13 244.064   1
 -11  -5  -4 564.289 269.080   2
 -12  -5  -4 245.279 234.455   2
 -13  -5  -4 4121.19 537.904   2
 -14  -5  -4 947.435 326.088   2
 -15  -5  -4 517.643 252.659   2
 -16  -5  -4-155.556 228.618   2
 -17  -5  -4 3289.94 525.677   2
 -18  -5  -4-331.768 254.417   2
 -19  -5  -4 705.809 321.224   2
 -20  -5  -4 1506.04 418.897   2
 -21  -5  -4 72.6878 211.163   3
 -22  -5  -4 3903.75 564.106   3
 -23  -5  -4 265.187 232.475   3
  22   6  -4-259.603 260.761   1
  21   6  -4 14466.2 1078.68   1
  20   6  -4 8221.36 798.757   1
  19   6  -4 3343.21 530.422   1
 -19  -6   4 3080.11 533.462   3
  18   6  -4 2833.16 512.392   1
 -18  -6   4 1996.35 466.734   3
  17   6  -4 7562.24 751.949   1
 -17  -6   4 7145.61 784.287   3
  16   6  -4 783.924 296.967   1
 -16  -6   4 465.206 262.860   3
  15   6  -4 19093.7 1141.93   1
 -15  -6   4 20952.8 1278.86   3
  14  -6  -4-127.441 140.907   2
 -14  -6   4-133.760 260.436   3
  13   6  -4 11044.9 842.204   1
 -13  -6   4 12557.4 975.936   3
  13  -6  -4 11479.8 697.551   2
  12  -6  -4 3576.28 393.834   2
 -12  -6   4 3522.47 525.885   3
  11  -6  -4 7670.59 573.739   2
 -11  -6   4 8370.82 781.304   3
 -10  -6   4 5617.50 638.540   3
  10  -6  -4 4548.17 442.769   2
  -9  -6   4 20342.4 1170.13   3
   9  -6  -4 21100.6 954.335   2
   8  -6  -4 22382.3 992.617   2
  -8  -6   4 21931.5 1211.84   3
   7  -6  -4 14400.4 793.173   2
  -7  -6   4 14492.4 966.831   3
   6  -6  -4 25782.0 1082.56   2
  -6  -6   4 27281.5 1308.80   3
   5  -6  -4 18732.9 920.148   2
  -5  -6   4 18392.8 1054.49   3
   4   6  -4 42262.6 1420.07   2
   4  -6  -4 43854.6 1454.60   2
  -4  -6   4 41381.2 1605.94   3
   3   6  -4 3720.09 406.410   2
  -3  -6   4 4020.51 505.115   3
   2  -6  -4 85985.0 2175.09   2
  -2  -6   4 79986.6 2240.74   3
   1  -6  -4 15177.8 861.026   2
  -1  -6   4 14499.3 885.217   3
   0  -6  -4 9474.93 694.919   2
   0   6  -4 8603.60 502.175   2
   0  -6   4 9455.51 693.841   3
  -1  -6  -4 8798.75 494.668   1
  -1  -6  -4 10047.1 713.291   2
  -2  -6  -4 12818.2 594.818   1
  -2  -6  -4 13527.1 860.924   2
  -2   6  -4 14194.9 563.458   2
   2  -6   4 14095.4 824.435   3
  -3  -6  -4 8770.77 705.343   2
  -3  -6  -4 7628.05 447.288   1
  -3   6  -4 8556.74 390.164   2
   3  -6   4 8740.37 638.863   3
  -4  -6  -4 14408.3 928.635   2
  -4  -6  -4 15729.4 632.533   1
  -4   6  -4 15054.2 455.956   2
   4  -6   4 16229.0 851.303   3
   5  -6   4 1375.67 258.287   3
  -5  -6  -4 1082.55 297.923   2
  -5  -6  -4 1948.31 222.090   1
  -6  -6  -4 18353.8 1075.36   2
  -6  -6  -4 18475.7 658.852   1
  -7  -6  -4 3536.78 510.652   2
   7  -6   4 2934.18 344.794   3
   8  -6   4 18847.5 826.855   3
  -8  -6  -4 17385.0 1096.19   2
  -9  -6  -4 18739.9 1152.70   2
   9  -6   4 18572.1 798.006   3
 -10  -6  -4 9218.61 822.024   2
  10  -6   4 10738.9 572.656   3
 -11  -6  -4 20652.2 1231.51   2
 -12  -6  -4 3793.55 540.094   2
 -13  -6  -4 53017.8 2063.27   2
 -14  -6  -4 15139.1 1104.36   2
 -15  -6  -4 15210.1 1126.02   2
 -16  -6  -4-27.3517 194.104   2
 -17  -6  -4 5633.13 733.282   2
 -14  -7   4 6259.02 748.846   3
 -13  -7   4 1195.70 390.634   3
 -12  -7   4 4428.67 621.864   3
 -11  -7   4 10184.7 921.442   3
  10  -7  -4 21655.5 1015.20   2
 -10  -7   4 21152.1 1307.75   3
   9  -7  -4 7661.80 603.274   2
  -9  -7   4 8368.49 819.754   3
   8  -7  -4 15016.3 856.837   2
  -8  -7   4 14771.0 1056.94   3
   7  -7  -4 5394.33 525.772   2
  -7  -7   4 5463.37 649.170   3
   6  -7  -4 5034.67 511.519   2
  -6  -7   4 6063.28 667.716   3
   5  -7  -4 1623.79 334.591   2
  -5  -7   4 2374.18 443.334   3
   4  -7  -4 3507.32 458.468   2
  -4  -7   4 4665.58 585.184   3
   3  -7  -4 49927.2 1706.22   2
  -3  -7   4 48193.2 1846.14   3
   2  -7  -4 448.522 237.121   2
  -2  -7   4 101.256 185.956   3
  -1  -7   4 34248.3 1501.96   3
   1  -7  -4 35658.8 1463.39   2
   0  -7  -4 479.792 250.770   2
   0  -7   4 777.908 273.728   3
  -1  -7  -4 12915.6 900.215   2
   1  -7   4 15364.7 960.386   3
   2  -7   4 379.739 215.762   3
  -2  -7  -4 446.547 254.687   2
  -3  -7  -4 10540.2 854.353   2
   3  -7   4 11919.0 822.466   3
  -4  -7  -4 433.488 252.755   2
   4  -7   4 514.218 214.653   3
  -5  -7  -4 9716.15 839.724   2
   5  -7   4 9939.13 711.655   3
  -6  -7  -4 2207.35 438.453   2
   6  -7   4 1950.44 327.382   3
   7  -7   4 12315.8 754.765   3
  -7  -7  -4 10713.0 900.268   2
  -8  -7  -4 2835.77 505.846   2
   8  -7   4 3143.60 387.091   3
   9  -7   4 9740.37 638.018   3
  -9  -7  -4 11278.6 946.208   2
 -10  -7  -4 2519.00 477.588   2
 -11  -7  -4 11403.5 977.519   2
 -12  -7  -4 7159.22 789.988   2
 -13  -7  -4 9415.03 908.090   2
 -14  -7  -4 16124.1 1195.60   2
  -9  -8   4 5633.55 735.374   3
  -8  -8   4 1237.42 384.775   3
  -7  -8   4 6169.38 738.022   3
  -6  -8   4 1614.66 396.883   3
   5  -8  -4 860.379 279.446   2
  -5  -8   4 1058.89 318.823   3
   4  -8  -4 1627.18 363.089   2
  -4  -8   4 987.478 354.766   3
   3  -8  -4 1400.68 322.224   2
  -3  -8   4 1057.00 358.092   3
   2  -8  -4 480.381 251.441   2
  -2  -8   4 148.431 219.555   3
   1  -8  -4 1029.16 360.561   2
  -1  -8   4 223.647 248.536   3
   0  -8  -4 908.833 323.082   2
   0  -8   4 695.542 284.422   3
  -1  -8  -4 58.2379 206.375   2
   1  -8   4 270.196 232.057   3
  -2  -8  -4 304.332 268.329   2
   2  -8   4-203.716 222.048   3
  -3  -8  -4-147.391 236.011   2
   3  -8   4-294.540 237.595   3
  -4  -8  -4 1262.95 346.846   2
   4  -8   4 718.574 226.491   3
  -5  -8  -4 2211.90 465.515   2
   5  -8   4 2434.95 403.628   3
  -6  -8  -4 625.909 316.792   2
   6  -8   4 662.350 244.227   3
  -7  -8  -4 1537.58 388.905   2
  -8  -8  -4 780.745 351.897   2
  -9  -8  -4 1939.96 438.965   2
 -10  -8  -4 45.0145 313.903   2
  -1  -9   4 4417.91 629.492   3
   0  -9   4 134.909 221.646   3
   1  -9   4 4448.64 622.498   3
  -1  -9  -4 6361.45 711.220   2
  -2  -9  -4 1043.24 361.691   2
   2  -9   4 1226.33 363.671   3
  -3  -9  -4 1617.24 412.700   2
   3  -9   4 837.903 328.949   3
  -4  -9  -4 691.517 344.429   2
  -5  -9  -4 8814.52 884.806   2
  26   0  -5 143.374 248.243   1
  25   0  -5-385.219 270.469   1
  24   0  -5 59.6395 249.237   1
  23   0  -5 462.078 316.419   1
  22   0  -5-3.85269 225.757   1
  21   0  -5-16.4569 191.415   1
  20   0  -5 147.429 231.238   1
  19   0  -5 75.5380 159.234   1
  18   0  -5 189.397 158.016   1
  17   0  -5 102.571 156.151   1
  17   0  -5 10.7724 133.221   3
  16   0  -5 51.0825 193.551   1
  16   0  -5-107.935 135.902   3
  15   0  -5-234.988 206.350   1
  15   0  -5 179.775 96.6167   3
  14   0  -5 20.7094 153.386   1
  14   0  -5-17.7305 102.109   3
  13   0  -5 69.5577 128.302   1
  13   0  -5 135.863 119.926   3
  12   0  -5-98.9450 126.957   1
  11   0  -5 72.2849 139.970   1
  10   0  -5 99.1902 115.776   1
   9   0  -5 78.2224 109.636   1
   8   0  -5-22.7099 87.3946   1
  -7   0   5 124.796 60.1794   1
   7   0  -5 20.8137 82.1567   1
   6   0  -5 111.278 95.2184   1
  -6   0   5 20.1293 63.6690   1
  -5   0   5 49.4381 76.7075   1
   5   0  -5-15.4710 81.3514   1
   4   0  -5-20.4273 73.5303   1
  -4   0   5 21.7402 54.3997   1
   3   0  -5 39.0592 57.7800   1
  -3   0   5 164.107 94.5271   1
  -2   0   5 31.2826 53.4418   1
   2   0  -5 51.2467 60.4830   1
  -1   0   5-34.8571 44.4122   1
   1   0  -5 13.8007 52.8279   1
   0   0   5-3.47445 45.8672   1
   0   0  -5 95.2628 68.0190   1
  -1   0  -5 9.77042 49.3052   1
   1   0   5 48.0006 51.7369   1
   2   0   5 1.40448 38.9081   1
  -2   0  -5-17.3970 59.3435   2
   3   0   5 54.5143 49.5327   1
  -3   0  -5-22.2624 86.5316   2
   4   0   5 24.6388 38.7196   1
  -4   0  -5-57.9949 80.3079   2
  -5   0  -5 84.4412 91.5805   2
   5   0   5 76.9826 60.0604   2
  -6   0  -5-8.94880 78.2486   2
   6   0   5-51.6250 72.5560   2
  -7   0  -5 22.1389 86.1455   2
   7   0   5 31.2274 79.3108   2
  -8   0  -5 29.6571 77.4090   2
   8   0   5 62.8422 78.6718   2
  -9   0  -5 21.6905 92.9782   2
   9   0   5-58.2797 85.2770   2
 -10   0  -5-15.9621 101.356   2
  10   0   5 68.4037 97.7417   2
 -11   0  -5-93.5373 116.049   2
  11   0   5 33.6976 91.7727   2
 -12   0  -5 58.7722 134.512   2
  12   0   5 59.5034 101.007   2
 -13   0  -5 90.1128 123.062   2
  13   0   5 72.2563 94.7172   2
 -14   0  -5 153.514 123.881   2
  14   0   5-109.532 142.341   2
  15   0   5 150.575 132.613   2
 -15   0  -5-102.754 150.995   2
 -16   0  -5 31.3556 143.172   2
  16   0   5 175.319 134.264   2
 -17   0  -5 40.3914 147.869   2
  17   0   5-231.823 175.511   2
 -18   0  -5-106.700 170.974   2
 -18   0  -5 2.69310 67.6971   3
 -19   0  -5-30.8523 134.834   2
 -19   0  -5-28.3335 70.2724   3
 -20   0  -5 163.144 175.325   2
 -21   0  -5-87.5870 184.799   2
  22   0   5 23.2995 166.545   1
  23   0   5 133.074 218.695   1
  24   0   5-11.4564 184.262   1
  25   0   5-331.380 258.998   1
  26   0   5 421.143 223.204   1
  26   1  -5-27.6837 249.786   1
  25  -1  -5 15934.7 1218.79   1
  25   1  -5 15183.7 1139.64   1
  24  -1  -5 413.264 295.291   1
  24   1  -5 125.778 210.006   1
  23  -1  -5 22611.3 1381.29   1
  23   1  -5 21250.3 1303.35   1
  22  -1  -5 171.302 255.712   1
  22   1  -5 336.287 235.407   1
  21  -1  -5 23689.2 1350.07   1
  21   1  -5 24887.0 1352.62   1
  20  -1  -5 1828.48 395.456   1
  20   1  -5 1224.26 324.368   1
  19  -1  -5 17430.2 850.069   3
  19  -1  -5 17245.6 1096.00   1
  19   1  -5 17463.5 1071.61   1
  18  -1  -5 9681.09 621.345   3
  18  -1  -5 8129.36 744.781   1
  18   1  -5 9738.64 787.274   1
  17   1  -5 19366.1 1074.44   1
  17  -1  -5 19128.1 859.119   3
  17  -1  -5 20302.7 1125.89   1
  16  -1  -5 1161.68 289.756   1
  16  -1  -5 975.840 198.230   3
  16   1  -5 793.018 232.506   1
  15   1  -5 35276.6 1377.38   1
  15   1  -5 35924.3 1300.30   3
  15  -1  -5 37919.4 1466.73   1
  14   1  -5 47357.0 1473.60   3
  14  -1  -5 44788.4 1573.27   1
  14   1  -5 46474.4 1564.59   1
  13   1  -5 27137.1 1068.82   3
  13  -1  -5 26677.2 1151.22   1
  13   1  -5 26574.7 1128.44   1
 -12  -1   5 46144.0 1449.23   1
  12   1  -5 44102.3 1365.33   3
  12  -1  -5 44342.3 1461.75   1
  12   1  -5 45038.9 1458.61   1
  11   1  -5 9038.01 576.300   3
  11  -1  -5 8148.73 592.347   1
  11   1  -5 8425.70 589.917   1
  10   1  -5 41145.3 1258.16   3
  10  -1  -5 42528.2 1324.33   1
  10   1  -5 38969.9 1267.25   1
   9  -1  -5 737.844 172.094   1
   9   1  -5 603.838 181.961   1
   9   1  -5 614.236 154.386   3
   8  -1  -5 125559. 2391.37   1
   8   1  -5 118608. 2342.04   1
   8   1  -5 121862. 2327.47   3
   7  -1  -5 989.099 192.427   1
   7   1  -5 1167.13 198.382   1
   6   1  -5 25337.7 892.754   1
   6  -1  -5 27771.0 891.158   1
   5   1  -5 5871.57 409.024   1
   5  -1  -5 6639.03 397.221   1
   4  -1  -5 110204. 1911.22   1
   4   1  -5 109301. 2013.14   1
   3  -1  -5 9584.90 430.936   1
   3   1  -5 10158.2 491.680   1
  -3   1   5 10745.5 462.757   1
   2   1  -5 93780.0 1720.44   1
  -2   1   5 92072.8 1571.71   1
  -2  -1   5 90664.3 1712.73   1
   2  -1  -5 91217.4 1546.69   1
   1   1  -5 102.951 80.4529   1
   1  -1  -5 280.715 76.6993   1
  -1   1   5 151.001 64.2784   1
  -1  -1   5 141.216 70.1366   1
   0   1  -5 73090.2 1445.02   1
   0  -1   5 76074.6 1471.33   1
   0  -1  -5 75011.7 1211.11   1
   0   1   5 76016.1 1243.39   1
   0  -1  -5 74683.0 1535.95   2
   1  -1   5 43796.6 1041.17   1
  -1  -1  -5 43095.9 787.310   1
   1   1   5 45383.3 814.616   1
  -1  -1  -5 43267.7 1100.56   2
   2   1   5 62947.6 980.565   1
   2  -1   5 59988.2 1268.92   1
  -2  -1  -5 61924.0 1360.26   2
  -2  -1  -5 62772.7 960.362   1
   3  -1   5 86503.5 1577.35   1
  -3  -1  -5 87177.1 1683.83   2
   3   1   5 83050.9 1193.22   1
  -3   1  -5 82070.3 1454.23   2
   3   1   5 81077.1 1669.89   2
   4   1   5 5013.70 194.959   1
  -4  -1  -5 5217.20 369.296   2
  -4   1  -5 5117.31 292.007   2
   4   1   5 4853.00 353.693   2
   5   1   5 35848.8 644.519   1
  -5  -1  -5 37519.1 1038.45   2
  -5   1  -5 35345.3 841.700   2
   5   1   5 36396.9 1036.74   2
  -6  -1  -5 8762.16 483.360   2
  -6   1  -5 8934.09 384.431   2
   6   1   5 8285.79 480.884   2
  -7  -1  -5 11753.6 579.431   2
  -7   1  -5 11957.8 459.466   2
   7   1   5 11828.9 591.725   2
  -8   1  -5 6453.88 359.066   2
  -8  -1  -5 6616.76 456.219   2
   8   1   5 6278.64 437.879   2
   8  -1   5 6571.52 355.007   2
  -9   1  -5 27781.9 790.507   2
  -9  -1  -5 26995.8 955.388   2
   9   1   5 26757.6 966.188   2
   9  -1   5 28078.2 785.318   2
 -10   1  -5 677.241 137.236   2
 -10  -1  -5 795.935 205.678   2
  10   1   5 640.761 173.196   2
  10  -1   5 588.024 127.327   2
 -11   1  -5 33578.2 945.464   2
 -11  -1  -5 32936.1 1139.85   2
  11   1   5 34770.5 1163.84   2
  11  -1   5 33357.6 933.406   2
 -12  -1  -5 6857.43 522.128   2
  12   1   5 7197.85 527.747   2
  12  -1   5 6821.50 414.929   2
 -12   1  -5 7077.81 430.310   2
 -13  -1  -5 21458.5 965.113   2
  13   1   5 22574.0 970.773   2
  13  -1   5 22011.8 796.492   2
 -13   1  -5 21548.0 785.137   2
 -14  -1  -5 15401.9 819.602   2
  14   1   5 14811.3 806.096   2
  14  -1   5 15678.6 682.268   2
 -14   1  -5 15891.6 680.008   2
  15  -1   5 32966.0 1054.16   2
  15   1   5 32729.4 1054.33   1
 -15   1  -5 30098.6 1003.26   2
 -15  -1  -5 32250.9 1231.38   2
 -16   1  -5 1587.78 245.096   2
 -16  -1  -5 1384.39 291.781   2
  16  -1   5 847.647 210.870   2
  16   1   5 1484.33 249.338   1
  17  -1   5 29608.8 1063.64   2
  17   1   5 31465.5 1100.93   1
 -17   1  -5 30155.1 1048.14   2
 -17  -1  -5 28112.8 1197.32   2
 -18  -1  -5 4944.96 506.036   2
  18   1   5 4712.97 438.646   1
  18  -1   5 3767.08 380.234   2
 -18   1  -5 4085.24 381.548   2
 -19  -1  -5 685.372 234.294   2
  19  -1   5 512.317 172.947   2
  20   1   5 7826.59 613.573   1
 -20  -1  -5 7367.10 478.160   3
 -20  -1  -5 7577.53 647.445   2
 -21  -1  -5 3018.83 436.311   2
  21   1   5 3997.56 451.979   1
 -21  -1  -5 3496.01 329.583   3
 -22  -1  -5 6094.75 624.744   2
  22   1   5 7484.28 627.857   1
  23   1   5 7970.89 667.721   1
 -23  -1  -5 7455.64 684.096   2
  24   1   5 3679.89 477.221   1
  26  -1   5 5923.04 680.269   1
  27  -1   5 786.387 338.302   1
  26   2  -5 9149.24 919.153   1
  25  -2  -5 44.2242 263.017   1
  25   2  -5 131.450 245.913   1
  24   2  -5 15928.1 1151.46   1
  24  -2  -5 17495.5 1270.88   1
  23  -2  -5 2672.99 520.882   1
  23   2  -5 1945.56 440.010   1
  22   2  -5 18344.6 1174.83   1
  22  -2  -5 18365.4 1248.65   1
  21   2  -5 3768.62 549.126   1
  21  -2  -5 2588.34 462.917   1
  20   2  -5 6376.91 662.065   1
  20  -2  -5 6228.95 704.224   1
  19  -2  -5 10002.9 875.869   1
  19  -2  -5 10265.4 622.883   3
  19   2  -5 9005.61 780.509   1
  18   2  -5 961.133 293.077   1
  18  -2  -5 1843.35 384.625   1
  17  -2  -5 62353.4 2080.33   1
  17   2  -5 60464.6 1955.80   1
  16   2  -5 33392.4 1395.26   1
  16  -2  -5 36531.6 1510.20   1
  15  -2  -5 1007.40 289.074   1
  15   2  -5 1310.46 291.894   1
  14  -2  -5 7196.14 630.611   1
  14   2  -5 7939.72 634.894   1
  13  -2  -5 49762.3 1637.91   1
  13   2  -5 44720.0 1520.19   1
  12   2  -5 1045.23 239.241   1
  12  -2  -5 948.526 242.301   1
  12   2  -5 1549.40 288.629   3
  11  -2  -5 50069.5 1546.13   1
  11   2  -5 47413.0 1489.85   1
 -11  -2   5 49711.2 1523.97   1
  11   2  -5 52004.1 1559.71   3
  11   2  -5 49802.1 1545.64   2
  10   2  -5 535.210 193.682   1
  10   2  -5 765.119 188.734   3
  10  -2  -5 636.001 193.877   1
 -10  -2   5 472.247 152.329   1
  10   2  -5 403.274 160.886   2
   9   2  -5 77553.3 1874.09   1
   9  -2  -5 79153.0 1887.32   1
   9   2  -5 77751.5 1909.28   3
   8  -2  -5 224.896 130.903   1
   8   2  -5 300.811 149.284   1
   7   2  -5 26922.6 988.257   1
   7  -2  -5 26876.1 955.578   1
   6   2  -5 5353.69 417.202   1
   6  -2  -5 5300.92 399.504   1
   5   2  -5 59151.2 1469.58   1
   5  -2  -5 60112.9 1380.45   1
   4   2  -5 13244.7 626.853   1
   4  -2  -5 12148.5 533.262   1
   3   2  -5 49644.3 1164.68   1
   3  -2  -5 49900.3 988.149   1
   2   2  -5 30003.2 930.131   1
   2  -2  -5 32338.6 963.092   2
   2  -2  -5 30707.9 754.144   1
   1   2  -5 76319.9 1643.45   1
   1   2  -5 81695.7 1665.11   3
   1  -2  -5 79798.0 1339.90   1
   1  -2  -5 78234.2 1674.37   2
   0  -2  -5 72140.4 1164.32   1
   0  -2  -5 72371.7 1591.40   2
   0   2  -5 70549.1 1508.17   3
  -1  -2  -5 42367.7 1150.59   2
  -1   2  -5 39402.4 1033.16   3
  -1  -2  -5 40198.8 693.329   1
  -2   2  -5 112033. 1537.51   3
  -2  -2  -5 111849. 1752.88   2
  -3  -2  -5 60296.8 1296.60   2
  -3   2  -5 58201.9 1067.37   3
  -4  -2  -5 62374.5 1504.86   2
  -4   2  -5 62341.8 1264.74   3
  -4   2  -5 62718.0 1087.92   2
  -5  -2  -5 15158.5 702.338   2
  -5   2  -5 15521.9 446.030   2
  -5   2  -5 15410.2 535.636   3
  -6  -2  -5 52930.7 1419.08   2
  -6   2  -5 53701.9 1075.60   3
  -6   2  -5 54677.6 952.235   2
  -7  -2  -5-59.4634 105.409   2
  -7   2  -5 118.082 57.4774   2
  -7   2  -5 102.591 55.4215   3
   7   2   5 123.412 100.661   2
  -8  -2  -5 86777.8 1978.00   2
  -8   2  -5 86605.8 1359.08   2
   8   2   5 86922.0 1988.15   2
  -8   2  -5 86813.9 1381.11   3
  -9   2  -5 82.0893 68.1963   2
  -9  -2  -5 29.3597 152.219   2
  -9   2  -5 8.90300 37.0044   3
   9   2   5 20.4621 28.8457   1
 -10  -2  -5 53355.1 1564.51   2
  10   2   5 55471.7 965.050   1
 -10   2  -5 53146.7 1036.25   2
  10   2   5 54846.0 1575.01   2
 -11   2  -5 676.451 115.482   2
 -11  -2  -5 1052.60 243.316   2
  11   2   5 672.909 106.257   1
  11   2   5 754.629 200.858   2
 -12  -2  -5 31636.7 1233.38   2
  12   2   5 32764.9 809.522   1
  12   2   5 31542.9 1225.63   2
 -12   2  -5 32246.4 801.342   2
  12  -2   5 31341.4 791.703   2
 -13  -2  -5 8125.73 639.790   2
  13   2   5 8458.33 420.374   1
 -13   2  -5 9621.46 420.974   2
  13  -2   5 8793.89 412.313   2
 -14  -2  -5 46521.6 1598.41   2
  14   2   5 48602.9 1166.66   1
  14  -2   5 46668.2 1095.54   2
 -14   2  -5 51000.2 1107.02   2
  15   2   5 8070.64 467.961   1
  15  -2   5 8210.27 439.353   2
 -15  -2  -5 7487.11 627.095   2
  16   2   5 33439.7 1032.09   1
  16  -2   5 32548.4 950.393   2
 -16  -2  -5 34379.4 1387.20   2
  17   2   5 17744.2 760.716   1
  17  -2   5 17045.3 684.973   2
 -17  -2  -5 16341.9 969.581   2
  18   2   5 29205.8 1035.35   1
 -18  -2  -5 29185.6 1317.33   2
  19   2   5 14523.8 756.107   1
 -19  -2  -5 15302.1 970.977   2
 -20  -2  -5 6155.08 639.705   2
  20   2   5 7345.97 552.159   1
  21   2   5 13801.0 782.199   1
 -21  -2  -5 12688.7 732.201   3
 -21  -2  -5 13496.1 943.550   2
 -22  -2  -5 491.648 265.781   2
  22   2   5 912.001 240.390   1
 -22  -2  -5 527.571 191.386   3
 -23  -2  -5 19558.9 1179.18   2
 -24  -2  -5 3690.65 539.550   2
 -25  -2  -5 20040.2 1232.59   2
  25   3  -5 3411.31 582.242   1
  24   3  -5 72.8075 268.858   1
  24  -3  -5 755.287 369.443   1
  23   3  -5 2421.33 468.977   1
  23  -3  -5 2416.19 508.342   1
  22   3  -5 3663.20 567.013   1
  22  -3  -5 3959.66 615.786   1
  21   3  -5 514.444 302.814   1
  21  -3  -5 203.950 234.271   1
  20   3  -5 1390.14 354.107   1
  20  -3  -5 1435.15 388.466   1
  19   3  -5 386.338 215.845   1
  19  -3  -5 80.5328 229.835   1
  18   3  -5 3776.85 497.165   1
  18  -3  -5 3814.64 550.219   1
  17   3  -5 708.932 288.976   1
  17  -3  -5 760.675 284.176   1
  16  -3  -5 2046.76 389.080   1
  16   3  -5 2143.66 383.856   1
  15  -3  -5 722.987 271.413   1
  15   3  -5 935.247 269.045   1
  14  -3  -5 3935.71 496.559   1
  14   3  -5 4591.90 516.011   1
  13   3  -5-66.8709 148.728   1
  13  -3  -5-88.1557 195.705   1
  12   3  -5 5826.97 536.748   1
  11   3  -5 5340.67 502.841   1
  10   3  -5 3234.32 395.884   2
  10   3  -5 2514.05 341.492   1
   9   3  -5 62.2199 127.740   1
   9   3  -5 183.827 131.464   2
  -9  -3   5-174.026 139.369   1
   8   3  -5 22182.8 957.767   1
  -8  -3   5 20616.4 920.818   1
   8   3  -5 22394.8 968.444   2
   7   3  -5 2575.62 324.277   1
  -7  -3   5 2687.51 321.195   1
  -6  -3   5 662.068 166.427   1
   6   3  -5 693.566 206.243   1
   6  -3  -5 519.797 169.439   2
   5   3  -5 5308.91 441.776   1
   5  -3  -5 5428.83 419.292   2
   5   3  -5 5077.15 409.250   2
   4   3  -5 1693.25 253.677   1
   4  -3  -5 1975.83 265.781   2
   3   3  -5 1927.85 277.581   1
   3  -3  -5 1907.34 253.372   2
   3   3  -5 1705.13 226.841   2
   2   3  -5-7.59194 84.7141   2
   2  -3  -5 10.3402 112.334   2
   1   3  -5 6887.40 479.432   3
   1  -3  -5 7164.06 490.761   2
   1   3  -5 6857.25 399.864   2
   0  -3  -5 1412.41 237.004   2
   0   3  -5 1029.63 153.994   2
  -1  -3  -5 2344.55 292.319   2
  -1  -3  -5 2187.31 155.498   1
  -1   3  -5 2094.09 197.611   2
  -2  -3  -5 5091.41 195.326   1
  -2  -3  -5 5343.35 424.861   2
  -2   3  -5 4860.19 278.312   2
  -3  -3  -5 169.910 114.607   2
  -4  -3  -5 116.523 132.536   2
  -4   3  -5-18.8976 36.3101   2
  -5  -3  -5 12331.5 681.009   2
  -5   3  -5 11471.7 313.629   2
  -5   3  -5 11663.2 322.569   2
  -6  -3  -5-86.5711 123.961   2
  -7  -3  -5 8006.43 577.833   2
  -8  -3  -5 14437.3 801.776   2
   8   3   5 15050.6 812.881   2
  -9  -3  -5 9550.00 674.436   2
 -10  -3  -5 1489.25 310.181   2
  11   3   5 9922.08 296.053   1
 -11  -3  -5 8958.07 688.329   2
 -12  -3  -5 134.890 168.337   2
  12   3   5 296.690 66.5896   1
 -13  -3  -5-23.4728 205.978   2
  13   3   5 202.415 68.1015   1
 -14  -3  -5-157.609 179.821   2
  14   3   5 62.7358 57.0180   1
  15   3   5 8296.81 414.068   1
 -15  -3  -5 6186.87 618.701   2
  16   3   5 368.318 110.668   1
 -16  -3  -5 788.432 271.166   2
 -17  -3  -5-31.8509 223.574   2
  17   3   5 29.8658 111.746   1
 -18  -3  -5 1825.36 402.428   2
  18   3   5 1217.55 208.433   1
 -19  -3  -5 1097.16 351.462   2
  19   3   5 746.740 183.127   1
 -20  -3  -5 2670.75 463.945   2
 -21  -3  -5 23.9845 209.579   2
 -22  -3  -5 4572.77 605.080   2
 -22  -3  -5 4510.34 500.159   3
 -23  -3  -5 1955.53 406.585   2
 -24  -3  -5 952.746 337.328   2
  24   4  -5 2289.14 483.161   1
  23   4  -5-185.288 259.307   1
  22  -4  -5 8199.78 894.055   1
  22   4  -5 6512.46 745.372   1
  21  -4  -5 153.872 277.904   1
  21   4  -5-238.156 217.299   1
  20  -4  -5 3978.97 610.493   1
  20   4  -5 3226.91 509.956   1
  19   4  -5 8186.46 770.216   1
  19  -4  -5 8938.64 867.136   1
  18   4  -5 14069.5 988.323   1
  18  -4  -5 13593.9 1040.77   1
  17   4  -5 4128.60 534.937   1
  16   4  -5 1977.01 389.911   1
  15   4  -5 3471.45 475.631   1
  14   4  -5 833.661 237.705   1
  13   4  -5 7840.86 667.058   1
  12   4  -5 3000.10 419.908   1
 -12  -4   5 3636.80 474.533   3
  11   4  -5 35953.8 1393.74   1
 -11  -4   5 34341.2 1402.50   3
  10   4  -5 3864.34 449.306   1
  10  -4  -5 3067.82 370.326   2
   9   4  -5 42407.6 1460.04   1
  -9  -4   5 46053.8 1581.33   3
   9  -4  -5 41324.8 1326.02   2
   8   4  -5 2003.73 348.308   2
   8   4  -5 1753.21 305.146   1
  -8  -4   5 1206.60 289.741   3
   8  -4  -5 1821.97 278.032   2
   7   4  -5 9670.66 660.011   1
   7   4  -5 8883.10 628.508   2
   7  -4  -5 8680.03 584.009   2
  -7  -4   5 10284.3 708.417   3
   6   4  -5 17826.3 893.721   1
   6  -4  -5 18242.5 836.447   2
  -6  -4   5 17982.0 912.339   3
  -5  -4   5 27560.6 1100.74   1
   5  -4  -5 27033.9 1027.70   2
  -5  -4   5 27887.5 1125.52   3
  -4  -4   5-41.0174 84.1382   1
   4  -4  -5 269.891 159.647   2
  -4  -4   5 121.111 168.415   3
  -3  -4   5 31332.7 1152.89   1
   3  -4  -5 28867.1 1068.93   2
  -3  -4   5 31569.7 1155.52   3
   3   4  -5 29205.2 1013.56   2
  -2  -4   5 4885.89 443.949   1
   2  -4  -5 3999.07 399.074   2
  -2  -4   5 4065.20 411.292   3
  -1  -4   5 6969.99 530.223   1
   1  -4  -5 7236.98 529.018   2
  -1  -4   5 6949.26 514.266   3
   1   4  -5 6605.03 429.283   2
   0  -4   5 45810.4 1352.81   3
   0  -4   5 43451.8 1379.65   1
   0  -4  -5 43174.4 1354.95   2
   0   4  -5 42476.1 1099.48   2
   1  -4   5 15926.1 804.194   1
   1  -4   5 16425.8 758.294   3
  -1  -4  -5 15259.2 789.826   2
   1   4   5 14541.4 762.738   2
  -1   4  -5 16267.1 601.962   2
  -2   4  -5 32091.0 813.862   2
   2  -4   5 30574.4 1136.18   1
  -2  -4  -5 29852.7 1139.14   2
   2   4   5 31552.9 1149.25   2
   3  -4   5 6278.04 511.920   1
  -3   4  -5 6696.32 318.719   2
  -3  -4  -5 6803.88 258.741   1
  -3  -4  -5 6608.55 532.065   2
   3   4   5 7264.83 543.338   2
  -4   4  -5 28344.2 604.603   2
  -4  -4  -5 28669.0 1132.98   2
  -4  -4  -5 28454.8 527.090   1
   4   4   5 28429.0 1127.79   2
  -5  -4  -5 397.257 210.709   2
  -6  -4  -5 38530.1 1376.02   2
  -7  -4  -5 427.093 181.990   2
  -8  -4  -5 8597.92 674.548   2
  -9  -4  -5 2835.89 423.491   2
 -10  -4  -5 9603.57 744.541   2
 -11  -4  -5 5625.88 598.200   2
 -12  -4  -5 53937.4 1879.93   2
 -13  -4  -5 3209.24 476.972   2
 -14  -4  -5 514.718 248.012   2
  15   4   5 4664.54 272.436   1
 -15  -4  -5 4197.46 563.401   2
 -16  -4  -5 2738.94 472.668   2
 -17  -4  -5 5904.70 658.345   2
 -18  -4  -5 5540.94 654.141   2
 -19  -4  -5 15896.3 1109.18   2
 -20  -4  -5 5757.82 695.144   2
 -21  -4  -5 5922.67 709.497   2
 -22  -4  -5 1163.52 401.864   2
 -23  -4  -5 11513.1 861.190   3
  23   5  -5 16151.4 1186.84   1
  22   5  -5 6129.72 700.722   1
  21  -5  -5 10257.9 1016.60   1
  21   5  -5 7762.76 795.093   1
  20  -5  -5 2473.51 512.387   1
  20   5  -5 1881.92 405.982   1
  19   5  -5 4404.15 598.791   1
  18   5  -5 4397.37 608.357   1
  18  -5  -5 4930.32 506.308   2
  17   5  -5 7890.26 768.181   1
  17  -5  -5 9009.28 675.936   2
  16   5  -5 13702.5 974.708   1
  16  -5  -5 15455.0 868.440   2
  15   5  -5 1329.84 329.132   1
 -15  -5   5 1807.59 394.135   3
  15  -5  -5 1868.38 310.267   2
  14   5  -5 20864.9 1159.47   1
  14  -5  -5 21685.1 1014.70   2
 -14  -5   5 22544.9 1254.87   3
  13   5  -5 9357.48 761.773   1
 -13  -5   5 10303.9 836.778   3
  13  -5  -5 9274.47 652.932   2
  12   5  -5 27782.2 1288.79   1
 -12  -5   5 26930.3 1338.57   3
  12  -5  -5 26291.7 1108.74   2
  11   5  -5 8112.61 679.843   1
  11  -5  -5 7824.81 594.009   2
 -11  -5   5 7266.03 689.147   3
  10   5  -5 40657.6 1539.84   1
  10  -5  -5 39872.5 1368.83   2
 -10  -5   5 41939.9 1636.64   3
  -9  -5   5 1200.43 316.063   3
   9  -5  -5 823.783 217.161   2
   8  -5  -5 17643.5 870.442   2
  -8  -5   5 17260.8 1003.24   3
   7  -5  -5 8028.20 592.442   2
  -7  -5   5 8733.88 703.898   3
   6   5  -5 14531.9 843.706   2
   6  -5  -5 15034.9 805.165   2
  -6  -5   5 15607.8 927.073   3
   5   5  -5 18907.3 945.436   2
   5  -5  -5 18994.5 911.230   2
  -5  -5   5 19443.3 1014.22   3
   4  -5  -5 48928.3 1503.52   2
  -4  -5   5 47539.5 1605.56   3
   3  -5  -5 8824.73 621.085   2
  -3  -5   5 8590.00 656.699   3
   2   5  -5 62395.6 1608.82   2
   2  -5  -5 61786.1 1744.00   2
  -2  -5   5 62195.3 1808.08   3
   1   5  -5 177.152 85.6044   2
   1  -5  -5 801.585 267.814   2
  -1  -5   5 693.252 212.604   3
   0   5  -5 8497.73 489.674   2
   0  -5  -5 7609.15 600.831   2
   0  -5   5 7966.72 593.338   3
  -1   5  -5 21286.6 735.791   2
  -1  -5  -5 21905.1 1022.65   2
   1  -5   5 20603.5 947.549   3
  -2  -5  -5 4232.89 276.547   1
  -2   5  -5 4819.00 307.789   2
  -2  -5  -5 4180.38 488.275   2
   2  -5   5 4478.26 424.146   3
  -3  -5  -5 30654.9 757.285   1
  -3  -5  -5 30658.6 1267.27   2
  -3   5  -5 30667.5 734.852   2
   3  -5   5 32566.2 1145.79   3
  -4  -5  -5 35159.8 1382.49   2
  -4  -5  -5 34735.9 768.100   1
  -4   5  -5 33906.5 669.971   2
   4  -5   5 34872.4 1167.83   3
  -5  -5  -5 41279.3 1515.00   2
   5  -5   5 41471.3 1257.77   3
  -5  -5  -5 40095.7 793.877   1
  -6  -5  -5 9570.87 739.282   2
  -6  -5  -5 9155.40 307.181   1
  -7  -5  -5 28857.7 1322.08   2
  -8  -5  -5 455.812 254.964   2
  -9  -5  -5 21801.5 1186.30   2
 -10  -5  -5-186.830 257.398   2
 -11  -5  -5 38778.9 1652.67   2
 -12  -5  -5 449.960 285.778   2
 -13  -5  -5 22683.6 1297.33   2
 -14  -5  -5 24128.7 1353.79   2
 -15  -5  -5 33079.2 1613.46   2
 -16  -5  -5 8427.94 821.240   2
 -17  -5  -5 27616.6 1489.46   2
 -18  -5  -5 2810.53 512.154   2
 -19  -5  -5 748.528 311.360   2
 -20  -5  -5 8521.96 868.916   2
 -23  -5  -5 485.719 264.923   3
  21   6  -5 11275.5 978.308   1
  20   6  -5 123.018 259.705   1
  19   6  -5 3162.94 544.453   1
  18   6  -5 3415.25 553.602   1
  17   6  -5 1642.28 398.692   1
  16   6  -5 2679.73 468.667   1
 -16  -6   5 1601.88 399.398   3
  15   6  -5 1889.76 415.943   1
  15  -6  -5 2147.35 346.493   2
 -15  -6   5 2539.64 513.366   3
  14   6  -5 293.238 196.939   1
 -14  -6   5 152.578 229.261   3
  14  -6  -5-96.8310 148.442   2
 -13  -6   5 982.104 358.712   3
  13  -6  -5 1172.00 273.476   2
  13   6  -5 1376.99 341.787   1
  12  -6  -5 384.392 196.362   2
 -12  -6   5 37.1052 219.505   3
 -11  -6   5 3861.99 545.781   3
  11  -6  -5 3603.18 421.413   2
  10  -6  -5 3999.51 439.373   2
 -10  -6   5 4332.03 587.487   3
   9  -6  -5 6152.95 551.259   2
  -9  -6   5 7860.14 740.482   3
   8  -6  -5 3385.57 413.100   2
  -8  -6   5 4067.16 545.541   3
  -7  -6   5 6560.38 663.591   3
   7  -6  -5 7988.43 615.493   2
   6  -6  -5 2344.87 366.245   2
  -6  -6   5 1866.34 385.337   3
   5  -6  -5 953.613 249.542   2
  -5  -6   5 819.573 296.587   3
   4   6  -5 2911.91 373.150   2
   4  -6  -5 3398.91 433.894   2
  -4  -6   5 3446.32 466.878   3
   3   6  -5 2546.87 335.250   2
   3  -6  -5 2061.20 338.713   2
  -3  -6   5 2614.93 410.270   3
   2  -6  -5 11081.3 766.446   2
  -2  -6   5 11700.0 815.274   3
   1  -6  -5 12429.8 810.497   2
  -1  -6   5 11885.9 812.329   3
   0  -6  -5 1378.98 315.542   2
   0   6  -5 1647.70 240.712   2
   0  -6   5 1639.16 320.045   3
  -1  -6  -5 1969.02 236.856   1
  -1  -6  -5 2209.03 374.133   2
   1  -6   5 1917.27 335.779   3
  -2  -6  -5 1953.42 221.310   1
  -2  -6  -5 2543.86 418.914   2
  -2   6  -5 1838.59 203.146   2
   2  -6   5 2015.68 323.467   3
  -3  -6  -5 4477.56 311.250   1
  -3  -6  -5 4236.07 504.767   2
  -3   6  -5 5431.55 296.695   2
   3  -6   5 4808.94 480.211   3
  -4  -6  -5 162.088 208.756   2
   4  -6   5 25.7275 139.668   3
  -5  -6  -5 5893.37 616.672   2
   5  -6   5 5943.54 509.112   3
  -6  -6  -5 4323.25 542.588   2
   6  -6   5 4685.53 447.515   3
  -7  -6  -5 96.6144 184.540   2
  -8  -6  -5 9429.44 826.544   2
  -9  -6  -5 994.465 337.053   2
 -10  -6  -5 16557.3 1130.25   2
 -11  -6  -5 523.897 317.727   2
 -12  -6  -5 10166.4 891.416   2
 -13  -6  -5-85.1449 280.830   2
 -14  -6  -5 2554.08 495.433   2
 -15  -6  -5 1536.12 424.764   2
 -16  -6  -5 3728.71 604.507   2
 -17  -6  -5 6981.72 796.450   2
 -13  -7   5 995.300 358.769   3
 -12  -7   5 3961.43 616.779   3
 -11  -7   5 18.7678 260.136   3
  10  -7  -5 312.039 208.141   2
 -10  -7   5 464.727 257.867   3
   9  -7  -5 3968.88 472.144   2
  -9  -7   5 4655.27 618.577   3
   8  -7  -5 7531.23 636.414   2
  -8  -7   5 6903.42 757.360   3
   7  -7  -5 3298.75 433.345   2
  -7  -7   5 4984.60 632.586   3
   6  -7  -5 1980.53 372.053   2
  -6  -7   5 1746.53 390.444   3
   5  -7  -5 3507.28 470.794   2
  -5  -7   5 3365.03 503.104   3
   4  -7  -5 108.152 170.777   2
  -4  -7   5 301.523 254.484   3
  -3  -7   5 2413.86 422.326   3
   3  -7  -5 2658.08 412.887   2
   2  -7  -5 6943.70 660.813   2
  -2  -7   5 6444.37 661.147   3
   1  -7  -5 858.588 289.789   2
  -1  -7   5 1120.01 319.691   3
   0  -7  -5 4254.86 547.675   2
   0  -7   5 3950.02 514.393   3
  -1  -7  -5 2828.62 456.671   2
   1  -7   5 2232.22 401.861   3
  -2  -7  -5 5151.77 617.043   2
   2  -7   5 4233.62 515.086   3
  -3  -7  -5 3225.47 487.638   2
   3  -7   5 2945.56 425.434   3
  -4  -7  -5 2988.13 490.279   2
   4  -7   5 2941.74 406.020   3
  -5  -7  -5 2025.59 410.070   2
   5  -7   5 1478.16 315.329   3
  -6  -7  -5 1127.32 334.891   2
   6  -7   5 466.123 200.324   3
  -7  -7  -5 358.922 286.792   2
   7  -7   5 298.965 176.260   3
  -8  -7  -5 522.860 310.078   2
  -9  -7  -5 16059.8 1159.51   2
 -10  -7  -5 1893.32 416.622   2
 -11  -7  -5 5394.56 673.461   2
 -12  -7  -5 4262.64 647.484   2
 -13  -7  -5 8837.36 911.108   2
  -8  -8   5 774.697 333.002   3
  -7  -8   5 10892.4 974.929   3
   6  -8  -5 1236.38 309.645   2
  -6  -8   5 1086.52 318.117   3
  -5  -8   5 2457.86 479.732   3
   5  -8  -5 2078.32 395.687   2
   4  -8  -5 3407.29 496.702   2
  -4  -8   5 3001.36 529.203   3
   3  -8  -5 11153.7 880.645   2
  -3  -8   5 11766.8 968.518   3
   2  -8  -5 6961.99 702.695   2
  -2  -8   5 6837.57 761.444   3
   1  -8  -5 1218.09 328.831   2
  -1  -8   5 163.161 190.411   3
   0  -8  -5 14996.8 1049.69   2
   0  -8   5 13604.0 996.519   3
  -1  -8  -5 6193.12 705.227   2
   1  -8   5 5696.96 646.479   3
  -2  -8  -5 7338.84 779.077   2
   2  -8   5 7718.80 731.208   3
  -3  -8  -5 5567.70 677.772   2
   3  -8   5 5430.45 591.973   3
  -4  -8  -5 8239.72 835.328   2
   4  -8   5 10265.6 807.431   3
   5  -8   5 1081.14 294.308   3
  -5  -8  -5 1316.35 377.854   2
  -6  -8  -5 8407.19 858.944   2
  -7  -8  -5 2097.07 470.759   2
  -8  -8  -5 16566.5 1225.66   2
  -9  -8  -5 861.679 363.850   2
   0  -9   5 1037.37 345.653   3
  -1  -9  -5 2373.12 472.524   2
   1  -9   5 3492.11 558.516   3
  -2  -9  -5 1167.97 360.422   2
   2  -9   5 947.001 322.365   3
  -3  -9  -5 3514.20 569.926   2
  25   0  -6 2058.91 487.697   1
  24   0  -6 5477.37 696.101   1
  23   0  -6 4081.30 623.528   1
  22   0  -6 16956.7 1167.84   1
  21   0  -6 920.940 327.377   1
  20   0  -6 45736.4 1865.53   1
  19   0  -6 173.939 180.870   1
  18   0  -6 98651.5 2719.71   1
  17   0  -6 10244.1 801.200   1
  16   0  -6 6504.97 623.874   1
  15   0  -6 11623.8 810.029   1
  15   0  -6 11874.6 707.513   3
  14   0  -6 40108.3 1481.51   1
  14   0  -6 42003.3 1351.24   3
  13   0  -6 7032.43 598.861   1
  12   0  -6 60021.8 1751.96   1
  11   0  -6 12545.9 731.300   1
 -11   0   6 12705.6 730.238   1
  10   0  -6 29421.2 1107.94   1
 -10   0   6 29625.7 1108.42   1
   9   0  -6 20223.2 882.687   1
   8   0  -6 27674.3 1005.94   1
   7   0  -6 1070.26 199.736   1
  -7   0   6 1456.66 221.424   1
  -6   0   6 429.142 138.024   1
   6   0  -6 106687. 1722.71   1
  -5   0   6 45700.5 1343.14   1
   5   0  -6 143990. 2066.07   1
  -4   0   6 36896.7 1030.65   1
   4   0  -6 34783.9 998.013   1
  -3   0   6 147072. 2412.22   1
   3   0  -6 145455. 2395.71   1
  -2   0   6 9707.41 462.554   1
   2   0  -6 10140.1 471.389   1
   1   0  -6 277493. 3755.54   1
  -1   0   6 274249. 3768.54   1
   0   0  -6 6805.02 361.409   1
   0   0   6 6231.19 348.460   1
  -1   0  -6 170673. 2506.66   1
   1   0   6 173022. 2534.23   1
   2   0   6 48605.9 1049.93   1
  -2   0  -6 50190.9 1196.75   2
   3   0   6 48223.4 1024.92   1
  -3   0  -6 48092.3 1165.38   2
   4   0   6 69308.3 1301.11   1
  -4   0  -6 70434.0 1479.14   2
   5   0   6 170819. 2495.64   1
  -5   0  -6 171722. 2720.71   2
  -6   0  -6 10362.2 511.056   2
  -7   0  -6 91131.5 1792.44   2
   7   0   6 89743.4 1809.93   2
  -8   0  -6 8574.10 485.466   2
   8   0   6 8422.50 490.810   2
  -9   0  -6 55943.7 1376.26   2
   9   0   6 57034.9 1403.88   2
 -10   0  -6 37385.2 1123.70   2
  10   0   6 37888.5 1134.85   2
 -11   0  -6 54657.1 1441.26   2
  11   0   6 54668.2 1431.04   2
 -12   0  -6 140532. 2658.28   2
  12   0   6 142062. 2640.15   2
 -13   0  -6 9650.35 616.224   2
  13   0   6 9949.09 606.332   2
 -14   0  -6 32207.2 1146.21   2
  14   0   6 32327.6 1145.97   2
  15   0   6 11201.5 674.801   2
 -15   0  -6 12466.8 707.699   2
  16   0   6 41430.8 1378.39   2
 -16   0  -6 40544.1 1348.92   2
 -17   0  -6 3702.06 414.971   2
 -18   0  -6 43012.7 1451.69   2
 -19   0  -6 378.958 205.557   2
 -19   0  -6 798.025 137.031   3
 -20   0  -6 42260.7 1493.39   2
 -21   0  -6 6273.54 574.982   2
  22   0   6 37397.1 1491.20   1
 -22   0  -6 37920.3 1453.36   2
  23   0   6 36.6399 193.974   1
 -23   0  -6 309.452 205.422   2
  24   0   6 16190.7 1017.39   1
  25   0   6 2397.73 431.126   1
  25  -1  -6 2852.58 537.403   1
  25   1  -6 1556.69 389.224   1
  24  -1  -6 3113.64 599.800   1
  24   1  -6 1560.19 394.188   1
  23  -1  -6 1894.72 456.075   1
  23   1  -6 2782.29 497.755   1
  22   1  -6 4610.15 600.393   1
  22  -1  -6 6088.92 739.216   1
  21   1  -6 3354.83 529.672   1
  21  -1  -6 4210.47 602.037   1
  20   1  -6 480.693 277.379   1
  20  -1  -6 153.522 181.705   1
  19   1  -6 642.668 277.685   1
  19  -1  -6 543.167 267.920   1
  18   1  -6 2465.42 426.420   1
  18  -1  -6 2563.89 431.797   1
  17  -1  -6 23991.3 1252.87   1
  17   1  -6 25040.5 1249.70   1
  16   1  -6 2058.22 374.426   1
  16  -1  -6 3681.71 493.311   1
  15  -1  -6 22507.9 1131.89   1
  15   1  -6 21541.9 1098.03   1
  14   1  -6 2272.49 361.226   1
  14  -1  -6 2254.86 360.374   1
  13  -1  -6 5428.18 523.878   1
  13   1  -6 6091.39 513.543   3
  13   1  -6 6729.49 579.945   1
  12  -1  -6 8174.10 622.885   1
  12   1  -6 8160.24 582.216   3
  12   1  -6 7403.68 592.898   1
  11   1  -6 22228.0 955.587   3
 -11  -1   6 22135.3 991.288   1
  11  -1  -6 21355.9 985.174   1
  11   1  -6 21535.2 990.156   1
  10   1  -6 7546.44 536.802   3
  10  -1  -6 7036.29 540.002   1
  10   1  -6 7555.42 557.563   1
   9  -1  -6 27933.9 1049.06   1
   9   1  -6 26833.5 1031.76   1
   9   1  -6 26405.2 1007.34   3
   8  -1  -6 5648.52 443.565   1
   8   1  -6 4879.90 426.482   1
   7   1  -6 481.929 157.216   1
   7  -1  -6 442.856 161.107   1
   6  -1  -6 43888.5 1203.16   1
   6   1  -6 43499.4 1252.53   1
  -5  -1   6 21101.6 815.925   1
   5  -1  -6 20541.2 750.378   1
   5   1  -6 21538.5 822.216   1
  -5   1   6 20184.6 753.323   1
   4   1  -6 45174.8 1115.62   1
  -4   1   6 43679.1 1007.16   1
   4  -1  -6 42921.4 987.380   1
   3   1  -6 10726.1 525.269   1
  -3   1   6 10258.3 469.537   1
   3  -1  -6 10622.6 463.159   1
  -2  -1   6 1822.33 216.656   1
   2  -1  -6 1707.74 186.119   1
   2   1  -6 1776.19 227.013   1
  -2   1   6 1760.02 189.379   1
  -1  -1   6 4.97335 68.0772   1
   1  -1  -6-25.5831 55.1006   1
   1   1  -6 111.512 90.6992   1
  -1   1   6 41.6062 51.5492   1
   0   1  -6 37832.9 1011.98   1
   0  -1  -6 36657.3 814.947   1
   0  -1   6 36208.1 1006.53   1
   0   1   6 38204.9 854.023   1
   0  -1  -6 37660.0 1083.86   2
  -1  -1  -6 1811.29 153.472   1
   1   1   6 2177.88 172.849   1
   1  -1   6 1971.44 218.034   1
  -1  -1  -6 1970.42 238.091   2
  -2  -1  -6 33447.2 690.721   1
   2   1   6 34668.0 722.054   1
   2  -1   6 33062.2 932.096   1
  -2  -1  -6 32182.2 1002.50   2
   3  -1   6 7357.24 419.798   1
  -3  -1  -6 7569.78 464.117   2
   3   1   6 7774.89 292.310   1
  -3   1  -6 7664.48 400.141   2
   4  -1   6 3353.03 279.902   1
  -4  -1  -6 4518.09 364.137   2
   4   1   6 3905.16 201.327   1
  -4   1  -6 3534.64 272.342   2
  -5  -1  -6-65.5481 126.569   2
   5   1   6 3.71483 33.5129   1
  -5   1  -6 36.5854 66.4367   2
   5   1   6 75.4320 88.2930   2
   5  -1   6 72.5075 74.5474   1
   6   1   6 22153.3 523.319   1
  -6  -1  -6 21964.7 834.262   2
  -6   1  -6 20636.1 675.827   2
   6   1   6 21611.6 839.027   2
   7   1   6 4430.72 223.804   1
  -7  -1  -6 3755.14 354.025   2
  -7   1  -6 4207.24 297.099   2
   7   1   6 3568.62 345.707   2
  -8  -1  -6 38777.6 1185.05   2
  -8   1  -6 38750.8 986.451   2
   8   1   6 39699.3 1210.10   2
  -9   1  -6 1001.25 170.900   2
  -9  -1  -6 1209.68 220.999   2
   9   1   6 757.242 176.824   2
 -10   1  -6 26649.8 837.600   2
 -10  -1  -6 25918.5 997.920   2
  10   1   6 24496.0 975.336   2
  10  -1   6 25939.2 826.757   2
 -11   1  -6 2024.54 244.894   2
 -11  -1  -6 2103.17 295.786   2
  11   1   6 1422.10 253.185   2
  11  -1   6 1756.55 216.469   2
 -12   1  -6 2264.31 261.281   2
 -12  -1  -6 2187.59 314.729   2
  12   1   6 2196.09 303.230   2
  12  -1   6 2467.89 263.512   2
 -13   1  -6 57482.0 1418.12   2
 -13  -1  -6 59062.1 1707.61   2
  13   1   6 60185.9 1701.17   2
  13  -1   6 57150.7 1424.55   2
 -14  -1  -6 10422.3 697.434   2
  14  -1   6 10042.3 567.229   2
 -14   1  -6 10920.7 580.972   2
 -15   1  -6 1388.66 227.854   2
 -15  -1  -6 1903.26 330.283   2
  15  -1   6 1854.36 247.521   2
 -16   1  -6 1165.77 217.528   2
 -16  -1  -6 1144.51 277.350   2
 -16   1  -6 989.877 79.5940   3
  16  -1   6 1407.29 230.262   2
  17  -1   6 12509.0 685.025   2
  17   1   6 13317.5 693.662   1
 -17   1  -6 13395.6 692.390   2
 -17  -1  -6 14105.0 852.213   2
 -18   1  -6 941.823 213.696   2
  18   1   6 752.994 198.097   1
 -18  -1  -6 1029.31 283.332   2
  18  -1   6 897.107 203.712   2
  19   1   6 6980.53 536.189   1
 -19   1  -6 6231.78 509.567   2
 -19  -1  -6 7054.50 627.908   2
 -20  -1  -6 380.812 220.779   2
  20   1   6 552.083 193.721   1
 -20   1  -6 482.106 180.704   2
  21   1   6 7683.42 610.356   1
 -21  -1  -6 8444.97 719.123   2
 -22  -1  -6 486.479 235.627   2
  22   1   6 594.696 208.363   1
  23   1   6 5355.99 543.194   1
 -23  -1  -6 4281.68 540.948   2
 -24  -1  -6 2414.17 435.950   2
 -25  -1  -6 3834.50 532.329   2
  26  -1   6 1959.47 448.545   1
  25   2  -6 824.619 331.841   1
  24  -2  -6 6076.88 765.261   1
  24   2  -6 4628.86 641.693   1
  23  -2  -6 3641.75 595.177   1
  23   2  -6 3135.24 536.825   1
  22  -2  -6 933.653 316.372   1
  22   2  -6 714.077 303.495   1
  21  -2  -6 752.141 337.805   1
  21   2  -6 527.535 307.470   1
  20   2  -6 6595.04 706.956   1
  20  -2  -6 7394.25 767.655   1
  19   2  -6 4444.41 571.644   1
  19  -2  -6 5076.73 627.478   1
  18   2  -6 11151.5 863.384   1
  18  -2  -6 11829.6 930.615   1
  17   2  -6 8428.20 738.317   1
  17  -2  -6 7518.61 725.172   1
  16   2  -6 229.882 223.651   1
  16  -2  -6 80.3523 207.808   1
  15   2  -6 745.080 249.819   1
  15  -2  -6 735.228 243.463   1
  14   2  -6 2351.43 378.449   1
  14  -2  -6 2007.89 345.826   1
  13  -2  -6 9149.40 705.730   1
  13   2  -6 10085.4 715.393   1
  12  -2  -6 21100.0 1031.52   1
  12   2  -6 21931.0 1039.44   1
  11   2  -6 924.915 238.082   1
  11  -2  -6 946.447 247.366   1
  10  -2  -6 12975.2 758.731   1
  10   2  -6 12857.5 756.414   1
 -10  -2   6 13599.4 766.035   1
  10   2  -6 13128.9 766.806   3
   9  -2  -6 674.306 198.750   1
   9   2  -6 1379.26 255.415   3
   9   2  -6 1263.00 240.427   1
   8  -2  -6 2217.31 292.083   1
   8   2  -6 2749.56 341.308   1
   7  -2  -6 813.743 183.615   1
   7   2  -6 788.758 192.888   1
   6   2  -6 9994.89 596.754   1
   6  -2  -6 10793.9 573.688   1
   5   2  -6 7790.00 519.823   1
   5  -2  -6 7132.78 444.675   1
   4   2  -6 15533.8 730.187   1
   4  -2  -6 16242.4 643.399   1
   3   2  -6 25321.7 921.896   1
   3  -2  -6 25530.3 771.365   1
   2   2  -6 14657.7 676.554   1
   2  -2  -6 14277.7 521.789   1
   2   2  -6 13695.2 659.136   3
   2  -2  -6 14042.8 680.830   2
   1   2  -6 27374.1 899.771   1
   1  -2  -6 28000.4 645.940   1
  -1  -2   6 28035.7 921.452   1
   1  -2  -6 27728.4 926.278   2
   0  -2   6 2190.35 259.787   1
   0  -2  -6 1990.83 158.917   1
   0  -2  -6 1659.99 246.101   2
   1  -2   6 3431.41 321.170   1
  -1  -2  -6 3798.73 186.224   1
  -1   2  -6 2623.64 269.550   3
  -1  -2  -6 3364.09 341.986   2
  -2  -2  -6 10904.8 278.977   1
  -2  -2  -6 12004.0 622.789   2
  -2   2  -6 11765.1 547.437   3
   2  -2   6 10544.8 563.478   1
   3  -2   6 74930.0 1670.14   1
  -3  -2  -6 75937.7 1755.08   2
  -3   2  -6 78048.5 1568.71   3
   4  -2   6 4241.13 357.203   1
  -4  -2  -6 4471.87 402.274   2
  -4   2  -6 4447.27 315.737   3
  -4   2  -6 4349.97 274.143   2
  -5   2  -6 52675.3 1188.62   3
  -5  -2  -6 52383.1 1444.43   2
  -5   2  -6 53766.6 1070.32   2
  -6  -2  -6 10297.3 613.148   2
  -6   2  -6 10891.8 412.762   2
   6   2   6 10718.7 633.796   2
  -6   2  -6 10766.2 465.725   3
  -7  -2  -6 5768.90 467.636   2
  -7   2  -6 5589.75 289.439   2
   7   2   6 5210.96 451.315   2
  -7   2  -6 5160.27 308.688   3
  -8   2  -6 1031.55 130.071   2
  -8  -2  -6 1040.43 228.437   2
  -8   2  -6 937.135 138.160   3
   8   2   6 1013.72 219.824   2
  -9  -2  -6 10894.9 684.940   2
  -9   2  -6 11344.3 431.763   2
   9   2   6 11594.8 693.155   2
  -9   2  -6 11620.4 433.570   3
  10   2   6 1520.67 115.342   1
 -10   2  -6 1302.28 158.557   2
 -10  -2  -6 1716.99 293.591   2
 -10   2  -6 1353.62 138.963   3
  10   2   6 1553.13 273.399   2
 -11   2  -6 5947.31 334.275   2
 -11  -2  -6 7597.97 597.085   2
  11   2   6 6173.46 273.155   1
 -11   2  -6 5910.28 256.780   3
 -12   2  -6 52.0513 85.9549   2
 -12  -2  -6 196.776 183.467   2
  12   2   6 142.366 60.3704   1
 -13   2  -6 2273.37 222.299   2
 -13  -2  -6 1695.04 326.292   2
  13   2   6 2477.75 213.543   1
 -14  -2  -6 22897.1 1115.88   2
  14   2   6 23846.1 731.667   1
  14  -2   6 22347.8 737.638   2
 -14   2  -6 22459.9 732.784   2
 -15  -2  -6 1604.54 327.289   2
  15   2   6 1845.16 214.164   1
  15  -2   6 2003.86 225.563   2
 -15   2  -6 1991.43 223.563   2
 -16  -2  -6 10865.9 797.417   2
 -16   2  -6 12375.5 561.022   2
  16   2   6 12702.9 581.748   1
  16  -2   6 11784.8 558.503   2
 -17  -2  -6 3282.40 463.486   2
  17   2   6 3646.03 339.721   1
 -18  -2  -6 1175.45 318.195   2
  18   2   6 1591.20 235.784   1
 -19  -2  -6 964.712 300.131   2
  19   2   6 1771.10 265.116   1
  20   2   6 19999.9 880.196   1
 -20  -2  -6 18899.5 1117.81   2
 -21  -2  -6 5980.56 657.752   2
 -22  -2  -6 1587.95 367.724   2
 -23  -2  -6 2475.08 446.734   2
 -24  -2  -6 202.634 254.420   2
 -25  -2  -6-86.2595 245.833   2
 -26  -2  -6-153.156 224.093   2
  24   3  -6 18251.4 1278.61   1
  23  -3  -6 6513.34 795.309   1
  23   3  -6 6040.81 729.692   1
  22   3  -6 957.009 291.075   1
  22  -3  -6 1240.69 379.549   1
  21  -3  -6 9982.53 941.460   1
  21   3  -6 9670.37 868.056   1
  20   3  -6 1229.45 370.620   1
  20  -3  -6 810.905 305.269   1
  19  -3  -6 37358.0 1742.68   1
  19   3  -6 35095.8 1615.62   1
  18  -3  -6 1352.89 380.166   1
  18   3  -6 1867.00 404.589   1
  17  -3  -6 13980.3 995.749   1
  17   3  -6 13400.3 944.988   1
  16  -3  -6 2360.64 424.588   1
  16   3  -6 2941.25 463.151   1
  15  -3  -6 19034.7 1111.16   1
  15   3  -6 19757.9 1104.05   1
  14  -3  -6 264.311 201.891   1
  14   3  -6 68.3588 161.682   1
  13   3  -6 16433.5 960.365   1
  13  -3  -6 15767.6 950.801   1
  12   3  -6 388.351 197.559   1
  12  -3  -6 782.720 258.792   1
  11   3  -6 33388.3 1329.30   1
  11  -3  -6 34006.8 1327.52   1
  10   3  -6 13398.9 804.520   1
  10  -3  -6 13683.0 806.444   1
   9   3  -6 60643.8 1758.59   1
   9  -3  -6 56525.6 1657.80   1
   9   3  -6 60815.8 1752.65   2
   8   3  -6 35136.7 1285.28   1
   8  -3  -6 34328.2 1207.08   1
   8   3  -6 35570.9 1267.80   2
   7   3  -6 62434.4 1727.18   1
   7  -3  -6 59305.3 1595.50   1
  -7  -3   6 60446.6 1702.54   1
   7   3  -6 63668.4 1709.87   2
   6   3  -6 75830.8 1905.49   1
   6  -3  -6 73462.0 1740.03   1
  -6  -3   6 76228.5 1887.85   1
   6   3  -6 75528.8 1966.34   3
   6  -3  -6 73035.9 1818.27   2
   5   3  -6 26732.8 1043.89   1
   5  -3  -6 25288.9 912.422   1
   5   3  -6 26989.1 1093.76   3
   5  -3  -6 26349.6 1012.86   2
   4   3  -6 11479.6 670.456   1
   4  -3  -6 12519.4 585.317   1
   4  -3  -6 11301.9 651.883   2
   4   3  -6 12326.1 709.426   3
   3  -3  -6 739.732 154.338   1
   3  -3  -6 1320.33 257.054   2
   2  -3  -6 42910.7 1041.69   1
   2  -3  -6 44977.2 1346.20   2
   1  -3  -6 3074.98 347.145   2
   1  -3  -6 2675.16 218.835   1
   0  -3  -6 46432.8 1373.12   2
   0  -3  -6 47176.2 940.944   1
  -1  -3  -6 347.274 69.2384   1
  -1  -3  -6 353.947 163.477   2
  -1   3  -6 477.841 157.216   3
   2  -3   6 33011.0 1107.57   1
  -2  -3  -6 33794.2 1147.41   2
  -2  -3  -6 32135.4 496.473   1
   3  -3   6 11860.1 648.605   1
  -3  -3  -6 10843.8 648.975   2
   4  -3   6 51145.5 1456.70   1
  -4  -3  -6 51876.4 1503.20   2
  -4   3  -6 47386.9 1243.01   3
  -5  -3  -6 3253.08 371.758   2
  -5   3  -6 3902.01 216.944   2
  -5   3  -6 3613.38 312.003   3
  -6  -3  -6 43557.2 1419.83   2
  -6   3  -6 44299.8 803.151   2
   6   3   6 45781.3 1458.29   2
  -7  -3  -6 15817.5 853.540   2
  -7   3  -6 16524.1 399.791   2
  -8   3  -6 32227.6 577.460   2
  -8  -3  -6 34539.3 1303.43   2
  -9  -3  -6 54696.1 1705.01   2
 -10  -3  -6 28456.7 1221.68   2
 -11  -3  -6 19090.7 1022.97   2
 -12  -3  -6 13640.8 890.016   2
 -13  -3  -6 20891.3 1110.76   2
  13   3   6 21041.6 448.263   1
 -14  -3  -6 15942.2 996.078   2
  14   3   6 16763.9 472.290   1
 -15  -3  -6 21530.2 1161.32   2
  15   3   6 21649.6 612.351   1
 -16  -3  -6 2639.18 437.445   2
  16   3   6 1797.99 188.012   1
  17   3   6 20478.7 680.786   1
 -17  -3  -6 18708.2 1128.69   2
 -18  -3  -6 2244.13 432.569   2
 -19  -3  -6 38367.6 1671.36   2
 -20  -3  -6 9.17213 224.382   2
 -21  -3  -6 23049.3 1325.65   2
 -22  -3  -6 10149.7 894.304   2
 -23  -3  -6 4092.23 623.140   2
 -24  -3  -6 866.077 352.271   2
  23   4  -6 2010.11 476.495   1
  22  -4  -6 9691.94 970.823   1
  22   4  -6 9372.23 914.500   1
  21  -4  -6 459.811 330.715   1
  21   4  -6 80.5875 206.012   1
  20   4  -6 17974.0 1192.42   1
  20  -4  -6 15756.1 1197.68   1
  19   4  -6 37.9678 186.111   1
  19  -4  -6 234.186 259.322   1
  18   4  -6 16806.3 1106.41   1
  18  -4  -6 17405.4 1181.82   1
  17  -4  -6 745.243 308.658   1
  17   4  -6 823.014 314.176   1
  16  -4  -6 3308.83 507.858   1
  16   4  -6 3371.61 502.286   1
  15   4  -6 11255.9 859.393   1
  15  -4  -6 11960.8 915.130   1
  14   4  -6 28797.0 1347.73   1
  14  -4  -6 28911.1 1381.33   1
  13   4  -6 12205.6 857.854   1
  13  -4  -6 13551.0 922.148   1
  12   4  -6 4214.12 501.451   1
  11   4  -6 6921.99 624.298   1
  10   4  -6 20074.8 1039.87   1
  10  -4  -6 19844.4 951.009   2
   9   4  -6 15203.4 891.356   1
   9  -4  -6 13272.0 774.376   2
   8   4  -6 6496.31 569.071   1
   8  -4  -6 8501.27 609.977   2
   7   4  -6 47065.6 1548.01   1
   7   4  -6 46795.8 1516.59   2
   6   4  -6 432.645 183.810   2
   6   4  -6 165.345 145.786   1
   6  -4  -6 223.270 132.449   2
   5  -4  -6 62303.2 1724.87   2
   5   4  -6 65094.2 1832.98   1
   4  -4  -6 3947.55 416.469   2
   3  -4  -6 42133.0 1387.51   2
   3   4  -6 43680.7 1297.07   2
   2  -4  -6 5287.45 479.154   2
   2   4  -6 3542.00 343.074   2
   1   4  -6 239.579 84.2096   2
   1  -4  -6 11054.2 683.875   2
   0   4  -6 315.089 122.336   2
   0  -4  -6 201.943 146.128   2
  -1  -4  -6 26265.6 1086.05   2
  -1  -4  -6 25722.0 661.460   1
  -1   4  -6 24785.9 797.386   2
  -2   4  -6 1373.84 177.501   2
  -2  -4  -6 1434.42 125.353   1
  -2  -4  -6 1524.20 283.545   2
  -3  -4  -6 20340.5 973.558   2
  -3  -4  -6 20117.2 377.522   1
  -3   4  -6 20585.5 616.519   2
  -4  -4  -6 10867.5 715.694   2
  -4   4  -6 11335.3 402.959   2
  -5   4  -6 22483.4 501.822   2
  -5  -4  -6 22094.4 1054.79   2
  -5   4  -6 22492.8 481.924   2
  -6  -4  -6 7233.40 614.033   2
  -7  -4  -6 42271.3 1534.51   2
  -8  -4  -6 26923.9 1231.31   2
  -9  -4  -6 4987.69 547.859   2
 -10  -4  -6 18626.8 1064.11   2
 -11  -4  -6 1687.59 351.362   2
 -12  -4  -6 3375.58 473.422   2
 -13  -4  -6 385.210 248.873   2
 -14  -4  -6 19115.5 1158.47   2
 -15  -4  -6 13887.8 1010.25   2
 -16  -4  -6 16761.2 1124.07   2
 -17  -4  -6 8274.57 789.787   2
 -18  -4  -6 5257.10 646.725   2
 -19  -4  -6 489.409 302.909   2
 -20  -4  -6 10344.7 923.437   2
 -21  -4  -6 302.250 237.445   2
  21   5  -6 368.110 213.498   1
  20  -5  -6 1714.30 439.212   1
  20   5  -6 1026.35 349.597   1
  19   5  -6 426.853 224.175   1
  19  -5  -6 892.580 388.268   1
  18  -5  -6 917.928 316.062   1
  18   5  -6 635.679 297.761   1
  18  -5  -6 1655.20 331.091   2
  17   5  -6 284.142 264.850   1
  17  -5  -6 383.320 287.377   1
  17  -5  -6-4.20801 191.070   2
  16   5  -6 722.991 282.011   1
  16  -5  -6 477.723 199.441   2
  15   5  -6-181.246 226.503   1
  15  -5  -6 25.3113 149.945   2
  14   5  -6 152.767 179.633   1
  14  -5  -6-117.247 172.217   2
  13   5  -6 270.441 219.322   1
  13  -5  -6-57.2652 146.615   2
  12   5  -6-110.872 160.741   1
  12  -5  -6-129.957 164.881   2
  11   5  -6 300.131 225.033   1
  11  -5  -6 474.754 208.608   2
  10   5  -6 570.392 256.779   1
  10  -5  -6 711.334 213.737   2
   9   5  -6 3003.93 428.641   1
   9  -5  -6 2769.57 388.897   2
  -8  -5   6-79.2955 227.062   3
   8  -5  -6 9.48461 158.036   2
  -7  -5   6 2807.01 427.935   3
   7  -5  -6 3495.22 414.068   2
   6  -5  -6 3622.40 430.639   2
  -6  -5   6 4434.30 511.316   3
   5   5  -6-80.3104 178.793   2
  -5  -5   6 193.135 171.010   3
   5  -5  -6 175.721 169.873   2
   4   5  -6 7690.90 581.848   2
   4  -5  -6 7218.34 595.804   2
  -4  -5   6 7340.41 626.441   3
   3  -5  -6 20387.5 997.299   2
  -3  -5   6 21362.7 1065.20   3
   2  -5  -6 1531.03 284.087   2
  -2  -5   6 1386.77 292.653   3
   1   5  -6 3860.75 360.079   2
   1  -5  -6 3644.00 438.451   2
   0   5  -6 3.04592 35.4218   2
   0  -5  -6 6947.84 597.003   2
  -1   5  -6 234.540 118.794   2
  -1  -5  -6 492.133 195.306   2
  -2  -5  -6 534.060 93.4348   1
  -2   5  -6 592.724 137.108   2
  -2  -5  -6 733.030 248.296   2
  -3   5  -6 1303.40 149.783   2
  -3  -5  -6 1647.67 325.192   2
  -3  -5  -6 1101.42 114.534   1
  -4  -5  -6 1368.03 300.856   2
  -4   5  -6 1227.66 119.857   2
  -4  -5  -6 1208.34 94.4094   1
  -5  -5  -6 213.171 224.017   2
  -6  -5  -6 454.217 240.909   2
  -7  -5  -6 2768.78 426.803   2
  -8  -5  -6 9633.82 796.202   2
  -9  -5  -6 216.663 212.187   2
 -10  -5  -6 1425.31 377.387   2
 -11  -5  -6 4153.06 587.153   2
 -12  -5  -6 3689.84 545.680   2
 -13  -5  -6 2262.86 437.309   2
 -14  -5  -6 230.816 232.107   2
 -15  -5  -6 5706.62 677.342   2
 -16  -5  -6 59.5397 209.196   2
 -17  -5  -6-369.295 259.581   2
 -18  -5  -6 702.518 296.915   2
 -19  -5  -6-150.686 240.465   2
  19   6  -6 3853.00 573.421   1
  18   6  -6 9911.26 899.967   1
  17   6  -6 579.731 311.102   1
  16   6  -6 15526.5 1112.03   1
  15   6  -6 3206.72 535.360   1
  15  -6  -6 3225.68 428.544   2
  14   6  -6 26065.4 1407.43   1
  14  -6  -6 24448.4 1160.81   2
  13  -6  -6 11205.5 781.924   2
  13   6  -6 10240.4 870.249   1
  12  -6  -6 20748.4 1067.92   2
 -12  -6   6 20663.9 1267.14   3
 -11  -6   6 219.564 236.636   3
  11  -6  -6 646.702 266.544   2
 -10  -6   6 3721.62 554.743   3
  10  -6  -6 4676.90 512.212   2
   9  -6  -6 3108.89 410.812   2
  -9  -6   6 2911.35 499.585   3
  -8  -6   6 1969.04 402.613   3
   8  -6  -6 2038.84 351.184   2
   7  -6  -6 12041.9 798.888   2
  -7  -6   6 12143.7 903.587   3
   6  -6  -6 829.517 239.790   2
  -6  -6   6 1034.56 309.111   3
   5  -6  -6 20389.2 1060.51   2
  -5  -6   6 19694.7 1123.26   3
   4   6  -6 3424.09 416.467   2
   4  -6  -6 3152.65 432.982   2
  -4  -6   6 3250.91 477.431   3
   3   6  -6 4509.34 446.554   2
   3  -6  -6 4147.11 485.332   2
  -3  -6   6 4593.38 538.123   3
  -2  -6   6 530.232 244.712   3
   2  -6  -6 669.550 253.224   2
   1  -6  -6 41855.5 1574.02   2
  -1  -6   6 44053.1 1610.57   3
   0  -6   6 368.680 231.007   3
   0   6  -6-110.388 105.214   2
   0  -6  -6 116.463 192.304   2
  -1  -6  -6 22399.3 1159.38   2
   1  -6   6 21852.7 1077.29   3
  -2  -6  -6 1067.04 290.532   2
  -3  -6  -6 17727.0 1053.26   2
  -4  -6  -6 5727.54 622.794   2
  -5  -6  -6 22065.3 1219.52   2
  -6  -6  -6 180.758 254.179   2
  -7  -6  -6 16955.1 1102.94   2
  -8  -6  -6 15298.8 1068.86   2
  -9  -6  -6 6566.27 723.201   2
 -10  -6  -6 4116.09 582.667   2
 -11  -6  -6 616.530 329.065   2
 -12  -6  -6 7412.51 794.349   2
 -13  -6  -6 1080.39 382.875   2
 -14  -6  -6 10603.1 957.201   2
 -15  -6  -6-192.451 260.284   2
 -16  -6  -6 8924.34 907.700   2
 -12  -7   6 4645.67 645.308   3
  11  -7  -6 3583.99 478.086   2
 -11  -7   6 2721.81 498.881   3
  10  -7  -6 10619.5 787.962   2
 -10  -7   6 11265.7 979.035   3
   9  -7  -6 2504.53 405.759   2
  -9  -7   6 3869.63 580.070   3
  -8  -7   6 8147.32 813.760   3
   8  -7  -6 8086.08 702.325   2
   7  -7  -6 2657.77 415.722   2
  -7  -7   6 3002.49 529.635   3
   6  -7  -6 3970.13 493.369   2
  -6  -7   6 4535.03 597.911   3
   5  -7  -6 9541.84 762.387   2
  -5  -7   6 10595.5 878.406   3
   4  -7  -6 7083.68 679.880   2
  -4  -7   6 5254.62 617.411   3
   3  -7  -6 6441.84 653.822   2
  -3  -7   6 5782.49 646.325   3
   2  -7  -6 4360.90 556.047   2
  -2  -7   6 4737.51 582.525   3
  -1  -7   6 5395.32 605.550   3
   1  -7  -6 5235.34 600.213   2
   0  -7   6 21784.3 1175.23   3
   0  -7  -6 21099.2 1201.53   2
  -1  -7  -6 496.263 296.301   2
   1  -7   6 643.161 269.981   3
  -2  -7  -6 18864.8 1162.47   2
   2  -7   6 18258.2 1050.44   3
  -3  -7  -6 239.322 244.281   2
  -4  -7  -6 9324.67 847.798   2
  -5  -7  -6 890.590 328.437   2
  -6  -7  -6 2357.81 467.476   2
  -7  -7  -6 9231.73 882.825   2
  -8  -7  -6 5703.70 711.944   2
  -9  -7  -6 6209.22 751.823   2
 -10  -7  -6 5455.72 722.806   2
 -11  -7  -6 4355.27 651.371   2
 -12  -7  -6 4573.30 653.439   2
  -7  -8   6 801.758 345.529   3
   6  -8  -6 200.256 233.283   2
  -6  -8   6-61.0433 229.290   3
   5  -8  -6 1746.46 385.546   2
  -5  -8   6 2350.55 497.547   3
   4  -8  -6 6180.50 662.824   2
  -4  -8   6 6507.30 739.314   3
   3  -8  -6 4020.79 559.578   2
  -3  -8   6 4172.30 581.272   3
   2  -8  -6 1463.16 378.407   2
  -2  -8   6 1730.09 427.295   3
   1  -8  -6 1644.65 401.143   2
  -1  -8   6 1118.36 334.303   3
   0  -8  -6 2129.24 435.482   2
   0  -8   6 1696.69 389.428   3
   1  -8   6 200.319 189.366   3
  -1  -8  -6-2.03034 225.904   2
  -2  -8  -6 4.16147 236.927   2
   2  -8   6 7.00124 190.617   3
  -3  -8  -6 379.627 287.518   2
  -4  -8  -6-63.4150 234.226   2
  -5  -8  -6-73.8421 281.637   2
  -6  -8  -6 700.413 357.280   2
  -7  -8  -6 916.630 350.914   2
  24   0  -7-69.4549 283.525   1
  23   0  -7 83.9104 188.411   1
  22   0  -7-73.6356 253.690   1
  21   0  -7-132.156 276.882   1
  20   0  -7 432.137 266.495   1
  19   0  -7 115.700 229.868   1
  18   0  -7 150.892 246.574   1
  17   0  -7-144.561 202.352   1
  16   0  -7-170.554 237.452   1
  15   0  -7 232.221 182.033   1
  14   0  -7 190.264 206.554   1
  13   0  -7-246.072 160.818   1
  12   0  -7 153.598 143.642   1
 -11   0   7 63.4212 136.645   1
  11   0  -7 110.130 178.657   1
 -10   0   7-132.417 135.148   1
  10   0  -7-144.656 145.018   1
  -9   0   7 63.0756 105.764   1
   9   0  -7-89.2463 118.753   1
   8   0  -7 182.955 144.408   1
   7   0  -7 29.9420 105.703   1
   6   0  -7 15.8654 87.8124   1
  -5   0   7 29.0692 77.4069   1
   5   0  -7 87.0042 113.371   1
  -4   0   7-55.9048 46.6464   1
   4   0  -7 30.4734 80.3750   1
  -3   0   7 117.586 75.4453   1
   3   0  -7-37.4304 96.1104   1
   2   0  -7 2.40151 77.3246   1
  -2   0   7 18.9909 66.8507   1
   1   0  -7-15.2138 76.1245   1
  -1   0   7 94.4745 79.1724   1
   0   0  -7 424.030 111.889   1
   0   0   7 372.026 116.241   1
   1   0   7 30.3273 68.6940   1
  -1   0  -7 6.55868 71.6065   1
  -2   0  -7-111.127 106.889   2
   2   0   7-24.8040 58.6925   1
  -3   0  -7 94.6689 97.8122   2
   3   0   7 25.7658 60.0493   1
   4   0   7 103.921 69.3801   1
  -4   0  -7 27.1520 115.297   2
   5   0   7 1.00766 58.2665   1
  -5   0  -7 526.880 151.616   2
   6   0   7 33.6200 57.0127   1
  -6   0  -7 86.1115 106.349   2
   7   0   7 528.809 125.927   1
  -7   0  -7 347.648 146.048   2
  -8   0  -7-164.247 141.952   2
  -9   0  -7 100.662 115.775   2
   9   0   7-18.2298 114.631   2
 -10   0  -7 179.485 124.330   2
  10   0   7-147.577 125.162   2
 -11   0  -7 9.49792 116.784   2
  11   0   7 185.973 116.995   2
 -12   0  -7 21.1919 139.368   2
  12   0   7-72.9336 122.411   2
 -13   0  -7 312.795 182.252   2
  13   0   7 11.9525 109.803   2
 -14   0  -7-76.3848 140.277   2
  14   0   7-21.0461 132.416   2
 -15   0  -7 194.526 170.987   2
  15   0   7-133.170 114.407   2
 -16   0  -7 141.492 174.059   2
 -17   0  -7-20.7736 153.976   2
 -18   0  -7-224.670 182.434   2
 -19   0  -7 22.2371 165.500   2
 -20   0  -7-153.128 200.544   2
 -21   0  -7-97.5012 175.615   2
 -22   0  -7 48.5414 168.198   2
  23   0   7 142.184 211.013   1
 -23   0  -7-420.240 237.947   2
  24  -1  -7 14548.9 1168.61   1
  24   1  -7 14975.0 1164.03   1
  23  -1  -7 7638.39 819.348   1
  23   1  -7 6989.49 795.139   1
  22  -1  -7 3861.21 597.939   1
  22   1  -7 3099.43 518.991   1
  21  -1  -7 5637.77 675.819   1
  21   1  -7 6248.85 703.990   1
  20  -1  -7 13099.1 1026.45   1
  20   1  -7 12740.2 983.051   1
  19  -1  -7 13178.3 993.507   1
  19   1  -7 12970.8 973.447   1
  18  -1  -7 14359.6 1008.99   1
  18   1  -7 15836.0 1046.28   1
  17   1  -7 2413.96 427.086   1
  17  -1  -7 2456.04 420.668   1
  16  -1  -7 13628.4 924.076   1
  16   1  -7 13345.2 919.668   1
  15  -1  -7 32882.0 1416.61   1
  15   1  -7 31631.0 1382.26   1
  14   1  -7 4933.66 547.211   1
  14  -1  -7 4072.90 490.265   1
  13  -1  -7 33636.2 1367.08   1
  13   1  -7 33158.7 1340.85   1
  12  -1  -7 12892.8 796.687   1
  12   1  -7 13348.2 821.496   1
  11  -1  -7 45235.9 1491.32   1
  11   1  -7 42320.2 1453.20   1
  10  -1  -7 10514.6 683.400   1
  10   1  -7 11573.6 716.975   1
  10   1  -7 11232.6 682.759   3
 -10  -1   7 9671.85 671.431   1
   9  -1  -7 42186.8 1354.39   1
   9   1  -7 41891.0 1379.46   1
  -9  -1   7 44536.7 1420.39   1
   8   1  -7 2730.32 343.554   1
   8  -1  -7 2412.10 303.343   1
  -8  -1   7 2409.94 321.759   1
   7  -1  -7 55134.5 1471.46   1
   7   1  -7 52799.0 1485.76   1
  -6   1   7 1062.53 197.925   1
   6  -1  -7 1397.22 223.134   1
   6   1  -7 1195.21 222.685   1
   5   1  -7 12325.5 646.912   1
   5  -1  -7 12524.5 589.619   1
   4   1  -7 11345.9 606.784   1
  -4   1   7 12410.3 584.084   1
   4  -1  -7 11552.6 557.977   1
   3   1  -7 53993.3 1385.56   1
  -3   1   7 57244.3 1307.87   1
   3  -1  -7 51215.0 1222.23   1
  -3  -1   7 54543.0 1396.75   1
  -2   1   7 70232.7 1428.92   1
   2   1  -7 69884.6 1565.44   1
   2  -1  -7 67004.7 1380.84   1
   1   1  -7 50320.3 1152.96   1
   1  -1  -7 49359.0 952.955   1
  -1   1   7 52972.3 1025.90   1
   0   1  -7 45246.7 1079.74   1
   0  -1  -7 44282.3 848.419   1
   0   1   7 44420.9 887.981   1
   0  -1  -7 44734.3 1181.19   2
  -1  -1  -7 24846.7 604.370   1
   1   1   7 23190.7 611.854   1
  -1  -1  -7 24005.9 857.401   2
   2   1   7 29176.8 654.694   1
  -2  -1  -7 30132.0 965.274   2
  -2  -1  -7 28647.7 621.359   1
   3   1   7 448.917 86.2579   1
  -3  -1  -7 593.318 170.912   2
  -3   1  -7 602.626 150.184   2
  -4  -1  -7 26791.1 919.004   2
   4   1   7 27513.8 579.272   1
  -4   1  -7 26579.6 796.192   2
   5   1   7 24649.9 542.494   1
  -5  -1  -7 23349.0 870.163   2
  -5   1  -7 24980.0 761.431   2
   6   1   7 49082.9 767.143   1
  -6  -1  -7 47283.8 1242.60   2
  -6   1  -7 45380.3 1030.51   2
   7   1   7 17865.5 518.656   1
  -7  -1  -7 18844.2 819.705   2
  -7   1  -7 17363.6 665.440   2
   7   1   7 19040.2 837.462   2
   8   1   7 27333.4 669.550   1
  -8  -1  -7 26150.2 997.179   2
  -8   1  -7 26968.5 853.793   2
   8   1   7 26588.4 1023.06   2
  -9  -1  -7 3250.88 360.278   2
  -9   1  -7 2836.92 275.102   2
   9   1   7 3339.37 363.548   2
   9   1   7 3234.12 223.926   1
 -10   1  -7 17847.9 703.980   2
 -10  -1  -7 17218.3 840.590   2
  10   1   7 16981.6 839.295   2
 -11   1  -7-67.4651 112.521   2
 -11  -1  -7 87.9587 160.707   2
  11   1   7 89.1084 113.612   2
 -12   1  -7 86746.1 1843.66   2
 -12  -1  -7 83680.4 2093.43   2
  12   1   7 86406.9 2123.70   2
  12  -1   7 86159.9 1836.88   2
 -13   1  -7 189.302 117.415   2
 -13  -1  -7 541.688 214.637   2
  13  -1   7 365.695 131.251   2
 -14   1  -7 26850.0 979.903   2
 -14  -1  -7 25605.9 1132.63   2
  14  -1   7 26939.3 974.785   2
 -15  -1  -7 16583.5 928.200   2
  15  -1   7 17670.1 799.250   2
 -15   1  -7 18427.7 811.750   2
 -16  -1  -7 17919.6 982.314   2
  16  -1   7 18154.5 830.190   2
 -16   1  -7 18645.3 831.216   2
  17  -1   7 23145.8 962.051   2
 -17   1  -7 22357.4 932.618   2
 -17  -1  -7 20362.0 1069.16   2
  18   1   7 17278.9 822.610   1
 -18   1  -7 19027.4 867.609   2
 -18  -1  -7 17019.1 988.434   2
  19   1   7 7838.91 567.984   1
 -19   1  -7 7293.90 552.083   2
 -19  -1  -7 6866.13 630.739   2
  20   1   7 7915.44 586.616   1
 -20   1  -7 8748.72 608.403   2
 -20  -1  -7 7787.01 693.087   2
  21   1   7 12142.2 752.909   1
 -21   1  -7 13868.9 782.791   2
 -21  -1  -7 12609.3 884.622   2
 -22  -1  -7 7586.89 696.719   2
 -23  -1  -7 13812.7 948.384   2
 -24  -1  -7 1273.45 319.030   2
 -25  -1  -7 13285.1 959.588   2
 -26  -1  -7 193.973 210.191   2
  24   2  -7 1041.14 380.615   1
  23  -2  -7 14751.9 1177.92   1
  23   2  -7 15892.4 1170.87   1
  22   2  -7 3751.60 617.087   1
  22  -2  -7 4666.53 666.964   1
  21  -2  -7 23368.9 1405.60   1
  21   2  -7 21151.3 1300.21   1
  20  -2  -7 1080.73 354.634   1
  20   2  -7 1008.68 314.410   1
  19   2  -7 16139.8 1090.18   1
  19  -2  -7 18431.5 1190.65   1
  18  -2  -7 1793.90 377.484   1
  18   2  -7 3297.40 512.180   1
  17  -2  -7 2576.05 447.961   1
  17   2  -7 2404.65 457.022   1
  16   2  -7 27242.9 1334.21   1
  16  -2  -7 27820.8 1377.46   1
  15   2  -7 36446.7 1513.35   1
  15  -2  -7 35560.0 1516.00   1
  14   2  -7 31074.2 1360.68   1
  14  -2  -7 29786.9 1351.99   1
  13  -2  -7 5337.35 551.236   1
  13   2  -7 5736.23 572.577   1
  12   2  -7 61194.2 1883.87   1
  12  -2  -7 60264.3 1861.67   1
  11  -2  -7 213.784 189.720   1
  11   2  -7-71.7508 189.072   1
  10   2  -7 56734.7 1713.85   1
  10  -2  -7 54962.0 1677.84   1
   9  -2  -7 432.207 168.124   1
   9   2  -7 177.641 134.717   1
  -8  -2   7 42694.2 1404.62   1
   8   2  -7 42417.3 1416.44   1
   8  -2  -7 43053.2 1353.90   1
   8   2  -7 44159.7 1443.09   3
   7   2  -7 5985.87 499.718   1
   7  -2  -7 6103.59 473.149   1
  -7  -2   7 6698.59 524.190   1
   6   2  -7 118443. 2455.90   1
   6  -2  -7 116683. 2282.43   1
  -6  -2   7 115159. 2439.55   1
   5  -2  -7 1242.09 208.850   1
  -5  -2   7 1410.70 245.105   1
   5   2  -7 1724.77 277.871   1
   5   2  -7 1189.96 229.166   3
   4   2  -7 70561.5 1757.64   1
   4  -2  -7 72117.9 1552.34   1
  -4  -2   7 74192.1 1784.67   1
   3   2  -7 279.163 142.162   1
   3  -2  -7 454.260 128.455   1
   2   2  -7 75360.4 1758.33   1
   2  -2  -7 73068.1 1791.30   2
   2  -2  -7 74246.3 1436.22   1
   1  -2  -7 5287.80 301.894   1
   1  -2  -7 5458.95 452.199   2
   1   2  -7 5377.67 432.188   1
   0  -2  -7 31792.6 733.324   1
   0  -2  -7 31090.9 1093.84   2
   0   2  -7 29729.2 1011.45   3
  -1  -2  -7 14773.9 432.650   1
  -1  -2  -7 15302.9 756.616   2
  -1   2  -7 14701.0 674.992   3
  -2  -2  -7 16398.6 405.752   1
  -2  -2  -7 18007.3 825.070   2
  -3  -2  -7 114339. 2370.49   2
  -4  -2  -7 21424.1 908.331   2
  -4   2  -7 20386.2 683.872   2
  -5  -2  -7 29957.4 1096.76   2
  -5   2  -7 30352.9 838.351   2
   5   2   7 30431.6 1127.65   2
  -6  -2  -7 11147.7 673.137   2
  -6   2  -7 10065.2 449.986   2
   6   2   7 10961.0 668.762   2
  -7  -2  -7 44154.7 1388.56   2
  -7   2  -7 42284.7 987.783   2
   7   2   7 41076.8 1368.64   2
  -8   2  -7 3553.55 270.995   2
  -8  -2  -7 3811.64 405.907   2
  -8   2  -7 3800.46 286.036   3
   8   2   7 4761.49 452.205   2
  -9   2  -7 66743.8 1334.87   2
  -9  -2  -7 65928.2 1823.68   2
  -9   2  -7 66316.2 1313.69   3
  10   2   7 2912.12 124.978   1
  10   2   7 2417.99 118.688   1
 -10   2  -7 2310.70 220.829   2
 -10  -2  -7 2642.81 362.950   2
 -10   2  -7 2894.52 226.835   3
  11   2   7 61769.8 974.512   1
 -11   2  -7 63090.8 1318.93   2
 -11  -2  -7 61495.1 1818.84   2
 -11   2  -7 63265.9 1181.88   3
  11   2   7 62994.4 999.056   1
 -12   2  -7 12230.5 538.851   2
 -12  -2  -7 11715.8 772.523   2
  12   2   7 11926.9 394.346   1
 -12   2  -7 11218.1 395.321   3
 -13  -2  -7 71150.5 2069.80   2
  13   2   7 76998.4 1327.24   1
 -13   2  -7 73808.8 1152.54   3
 -13   2  -7 74034.9 1517.04   2
 -14   2  -7 864.306 161.878   2
 -14  -2  -7 392.592 212.816   2
  14   2   7 981.580 140.496   1
 -15  -2  -7 23133.1 1171.89   2
  15   2   7 24085.7 737.875   1
 -15   2  -7 24319.2 804.280   2
 -16  -2  -7 4280.52 526.382   2
  16   2   7 4631.95 340.498   1
 -16   2  -7 4833.60 369.820   2
 -17  -2  -7 8101.97 708.668   2
  17   2   7 8532.00 479.811   1
 -17   2  -7 7734.39 468.020   2
  18   2   7 8615.07 505.787   1
 -18   2  -7 9409.44 517.092   2
 -18  -2  -7 9203.99 773.711   2
 -19  -2  -7 15291.1 1019.03   2
 -20  -2  -7 12981.7 946.795   2
 -21  -2  -7 10985.0 882.243   2
 -22  -2  -7 1367.21 379.787   2
 -23  -2  -7 5366.76 643.082   2
 -24  -2  -7 13468.3 1018.43   2
 -25  -2  -7 2732.15 496.960   2
  23   3  -7-552.836 368.368   1
  22  -3  -7 152.751 263.213   1
  22   3  -7-87.2606 239.172   1
  21  -3  -7 926.118 348.281   1
  21   3  -7 756.352 275.379   1
  20  -3  -7 19.4449 223.702   1
  20   3  -7-440.033 286.027   1
  19  -3  -7 3492.65 550.526   1
  19   3  -7 3809.04 556.624   1
  18  -3  -7 3907.72 577.382   1
  18   3  -7 4774.77 599.531   1
  17  -3  -7 590.759 269.269   1
  17   3  -7 1685.67 367.785   1
  16  -3  -7 1408.87 348.135   1
  16   3  -7 1571.60 354.949   1
  15  -3  -7 379.641 199.387   1
  15   3  -7 79.7005 164.598   1
  14   3  -7 2489.87 398.358   1
  14  -3  -7 1963.60 391.670   1
  13   3  -7 3000.61 440.994   1
  13  -3  -7 3563.98 470.644   1
  12   3  -7 1205.69 270.892   1
  12  -3  -7 711.085 220.364   1
  11   3  -7 17.3433 182.417   1
  11  -3  -7 48.6221 134.002   1
  10  -3  -7 5024.04 489.800   1
  10   3  -7 5356.20 531.468   1
   9  -3  -7 7317.66 584.793   1
   9   3  -7 7861.74 628.642   1
   8   3  -7 3540.54 432.612   1
   8  -3  -7 3395.73 396.466   1
   8   3  -7 2902.74 356.834   2
   7   3  -7 1852.18 314.365   1
   7  -3  -7 2204.08 297.049   1
   6   3  -7 360.038 182.731   1
   6  -3  -7 590.406 158.386   1
   6  -3  -7 718.293 219.799   2
   5   3  -7 228.953 157.929   1
   5  -3  -7 594.291 168.316   1
   5   3  -7 445.047 166.955   3
   5  -3  -7 748.429 212.065   2
   4   3  -7 4394.94 442.500   1
  -4  -3   7 4786.81 446.909   1
   4  -3  -7 4284.58 350.750   1
   4   3  -7 4084.17 423.584   3
   4  -3  -7 3413.25 388.038   2
   3   3  -7 714.595 186.207   1
   3  -3  -7 406.729 128.079   1
   3   3  -7 574.817 180.302   3
   3  -3  -7 566.294 185.602   2
  -3  -3   7 679.144 190.423   1
   2   3  -7 14.3567 111.031   3
  -2  -3   7 283.511 178.261   1
   2  -3  -7 80.1891 83.6322   1
   2  -3  -7-2.03296 114.879   2
   1  -3  -7 1675.49 175.470   1
  -1  -3   7 1638.51 266.534   1
   1  -3  -7 1890.90 310.380   2
   0  -3   7 593.437 191.687   1
   0  -3  -7 934.218 118.503   1
   0  -3  -7 377.726 166.824   2
   1  -3   7 15210.1 784.145   1
  -1  -3  -7 14352.1 794.279   2
  -1  -3  -7 15608.5 414.738   1
   2  -3   7 142.794 102.749   1
  -2  -3  -7 64.9365 24.5245   1
  -2  -3  -7 34.4012 142.066   2
   3  -3   7 3980.93 404.840   1
  -3   3  -7 5010.08 408.953   3
  -3  -3  -7 4895.06 467.103   2
   4  -3   7 21378.9 940.817   1
  -4  -3  -7 21504.3 986.418   2
  -4   3  -7 21292.9 828.261   3
   5  -3   7 3289.31 369.713   1
  -5  -3  -7 3156.99 396.610   2
  -5   3  -7 3368.35 231.324   2
  -6  -3  -7 416.784 183.071   2
  -6   3  -7 121.010 70.6996   3
  -7  -3  -7 338.500 203.023   2
  -7   3  -7 418.845 83.9914   2
  -7   3  -7 167.307 105.926   3
  -8   3  -7 605.154 93.7496   2
  -8  -3  -7 1009.84 264.636   2
  -8   3  -7 613.721 142.961   3
  -9   3  -7-26.5196 46.9250   2
  -9  -3  -7-73.6138 173.255   2
 -10   3  -7 6829.04 274.486   2
 -10  -3  -7 7993.72 669.752   2
 -11  -3  -7 23847.0 1169.41   2
 -11   3  -7 24790.5 542.926   2
 -12  -3  -7 2056.70 378.775   2
 -12   3  -7 2163.65 140.733   2
 -13  -3  -7 1947.57 389.937   2
 -14  -3  -7 2670.26 444.051   2
 -15  -3  -7 183.375 195.066   2
 -16  -3  -7 607.828 285.066   2
 -17  -3  -7 582.761 322.642   2
 -18  -3  -7 982.032 283.009   2
 -19  -3  -7 2127.54 437.970   2
 -20  -3  -7 793.656 341.807   2
 -21  -3  -7 232.831 211.543   2
 -22  -3  -7-224.957 248.712   2
 -23  -3  -7 714.354 293.391   2
  22   4  -7 340.792 242.351   1
  21  -4  -7 12708.9 1101.15   1
  21   4  -7 9452.89 897.780   1
  20   4  -7 418.909 246.283   1
  20  -4  -7 933.376 336.623   1
  19  -4  -7 11000.8 983.587   1
  19   4  -7 11443.0 954.260   1
  18  -4  -7 149.223 268.018   1
  18   4  -7 320.560 235.240   1
  17   4  -7 7928.78 763.562   1
  17  -4  -7 9513.57 876.466   1
  16   4  -7 8452.99 785.713   1
  16  -4  -7 10562.1 893.776   1
  15   4  -7 19221.6 1149.90   1
  15  -4  -7 18607.2 1157.76   1
  14   4  -7 6607.10 670.750   1
  14  -4  -7 6837.76 693.949   1
  13   4  -7 5248.52 600.800   1
  13  -4  -7 5250.12 581.868   1
  12   4  -7 1731.83 366.332   1
  12  -4  -7 2120.41 380.366   1
  11   4  -7 110.341 202.653   1
  11  -4  -7 30.5954 171.719   1
  10   4  -7 35373.3 1451.13   1
  10  -4  -7 34796.4 1375.66   1
  10  -4  -7 33635.5 1329.19   2
   9   4  -7 11668.3 806.697   1
   9  -4  -7 11280.2 738.083   1
   9  -4  -7 10335.3 720.111   2
   8   4  -7 30776.0 1300.41   1
   8  -4  -7 28714.2 1162.32   1
   8  -4  -7 29370.8 1211.54   2
   7   4  -7 105.701 166.683   1
   7  -4  -7 223.300 180.223   2
   7  -4  -7-9.35110 109.691   1
   6   4  -7 8889.90 676.451   1
   6  -4  -7 8511.60 576.910   1
   6  -4  -7 8076.18 624.404   2
   6   4  -7 8874.09 626.019   2
   5   4  -7 2968.61 359.573   2
   5  -4  -7 2481.57 302.457   1
   5  -4  -7 2348.18 356.240   2
   4  -4  -7 11646.7 603.991   1
   4  -4  -7 11341.4 735.791   2
   3  -4  -7 7867.05 466.799   1
   3  -4  -7 7871.21 612.599   2
   2  -4  -7 16743.6 655.889   1
   2  -4  -7 18956.1 950.232   2
   1  -4  -7 7372.08 596.517   2
   1   4  -7 5893.52 430.778   2
   1  -4  -7 6163.74 358.579   1
   0  -4  -7 16265.2 870.602   2
   0  -4  -7 15899.0 505.928   1
  -1  -4  -7 10259.4 363.223   1
  -1  -4  -7 9206.56 665.777   2
  -1   4  -7 10553.1 531.692   2
  -2  -4  -7 22686.4 1062.87   2
  -2  -4  -7 20929.9 425.916   1
  -2   4  -7 22168.9 740.532   2
  -3  -4  -7 5154.25 510.832   2
  -3   4  -7 5787.65 340.158   2
  -4  -4  -7 8366.75 662.590   2
  -4   4  -7 7348.79 361.400   2
  -5   4  -7 1060.17 127.825   2
  -5  -4  -7 830.800 249.836   2
  -5   4  -7 903.640 112.361   2
  -6  -4  -7 3032.41 430.732   2
  -6   4  -7 3303.91 168.248   2
  -6   4  -7 3174.10 170.188   2
  -7  -4  -7 28430.2 1273.29   2
  -8  -4  -7 2678.02 410.055   2
  -9  -4  -7 7743.62 692.631   2
 -10  -4  -7 104.234 170.576   2
 -11  -4  -7 36906.7 1568.21   2
 -12  -4  -7 925.734 323.273   2
 -13  -4  -7 24188.8 1307.73   2
 -14  -4  -7 4473.83 611.333   2
 -15  -4  -7 6076.66 695.251   2
 -16  -4  -7 1321.14 364.718   2
 -17  -4  -7 2057.24 455.118   2
 -18  -4  -7 3899.74 594.555   2
 -19  -4  -7 3782.47 591.293   2
 -20  -4  -7 1041.20 342.217   2
 -21  -4  -7 2625.95 522.167   2
  20  -5  -7 10131.0 990.284   1
  20   5  -7 8244.19 853.434   1
  19   5  -7 198.088 233.935   1
  19  -5  -7 558.646 328.281   1
  18   5  -7 1721.11 433.797   1
  18  -5  -7 1129.87 395.421   1
  18  -5  -7 1191.44 313.715   2
  17   5  -7 5922.24 694.993   1
  17  -5  -7 6010.74 733.748   1
  17  -5  -7 6169.63 628.836   2
  16  -5  -7 5041.73 648.265   1
  16   5  -7 6697.71 733.326   1
  16  -5  -7 5421.95 588.932   2
  15   5  -7 15350.7 1080.56   1
  15  -5  -7 14964.1 1064.96   1
  15  -5  -7 15040.3 950.164   2
  14   5  -7 2195.66 423.972   1
  14  -5  -7 2841.84 483.830   1
  14  -5  -7 2266.71 390.601   2
  13   5  -7 11878.0 920.463   1
  13  -5  -7 13386.7 865.624   2
  13  -5  -7 13339.5 962.817   1
  12   5  -7 3956.59 545.706   1
  12  -5  -7 3052.32 453.929   1
  12  -5  -7 3966.29 495.096   2
  11   5  -7 26150.1 1321.67   1
  11  -5  -7 24985.2 1243.13   1
  11  -5  -7 24380.0 1164.34   2
  10   5  -7 2874.57 447.971   1
  10  -5  -7 2415.63 381.861   1
  10  -5  -7 1954.62 340.322   2
   9   5  -7 3445.87 481.167   1
   9  -5  -7 3440.15 442.920   2
   8  -5  -7 648.686 234.611   2
   7  -5  -7 8220.44 672.689   2
   6  -5  -7 378.834 204.893   2
   5  -5  -7 15499.6 898.298   2
   5   5  -7 14028.7 821.673   2
   4   5  -7 2581.20 347.184   2
   4  -5  -7 3535.36 452.107   2
   3  -5  -7 32977.0 1336.01   2
   3   5  -7 29711.2 1141.48   2
   2  -5  -7 10596.9 750.495   2
   2  -5  -7 10463.3 553.487   1
   1  -5  -7 35196.2 1400.17   2
   1  -5  -7 34057.0 974.695   1
   1   5  -7 32457.4 1111.45   2
   0  -5  -7 6003.60 356.510   1
   0  -5  -7 5909.15 572.897   2
   0   5  -7 5247.51 411.562   2
  -1  -5  -7 16786.2 540.767   1
  -1  -5  -7 16581.2 954.247   2
  -2   5  -7 25453.4 818.587   2
  -2  -5  -7 26055.7 583.013   1
  -2  -5  -7 24384.1 1189.41   2
  -2  -5  -7 25946.5 605.687   1
  -3   5  -7 2466.88 230.050   2
  -3  -5  -7 3738.59 499.461   2
  -4   5  -7 32278.9 751.943   2
  -4  -5  -7 35144.7 1448.75   2
  -5  -5  -7 679.947 255.460   2
  -5   5  -7 458.376 58.7137   2
  -6  -5  -7 44274.0 1697.18   2
  -7  -5  -7 1555.11 376.523   2
  -8  -5  -7 20100.2 1163.38   2
  -9  -5  -7 2684.87 466.120   2
 -10  -5  -7 10349.5 869.162   2
 -11  -5  -7 193.775 263.364   2
 -12  -5  -7 8081.74 805.319   2
 -13  -5  -7 7729.02 810.045   2
 -14  -5  -7 11343.1 988.781   2
 -15  -5  -7 7356.60 796.391   2
 -16  -5  -7 13136.2 1054.36   2
 -17  -5  -7 5849.41 721.644   2
 -18  -5  -7 10197.7 965.006   2
  18   6  -7 1120.61 384.448   1
  18  -6  -7 662.283 310.578   1
  17   6  -7 255.674 260.951   1
  17  -6  -7-102.405 280.313   1
  16   6  -7 10111.3 917.966   1
  16  -6  -7 11870.6 858.450   2
  16  -6  -7 10628.9 963.599   1
  15   6  -7 573.563 285.819   1
  15  -6  -7 684.886 308.346   1
  15  -6  -7 65.8165 165.587   2
  14   6  -7 1964.81 442.573   1
  14  -6  -7 740.822 287.542   1
  14  -6  -7 1792.10 367.603   2
  13  -6  -7 104.853 222.185   2
  13   6  -7 164.873 239.189   1
  12  -6  -7 1377.07 308.580   2
  11  -6  -7 486.982 244.982   2
  10  -6  -7 4200.46 507.317   2
   9  -6  -7 272.893 214.247   2
   8  -6  -7 16817.4 992.671   2
   7  -6  -7 106.643 174.527   2
   6  -6  -7 16405.7 984.544   2
   5  -6  -7 1033.30 298.658   2
   4  -6  -7 1191.23 313.384   2
   3  -6  -7 1058.17 319.443   2
   2  -6  -7 8210.69 709.173   2
   1  -6  -7 6456.08 632.641   2
   0  -6  -7 6028.59 628.655   2
  -1  -6  -7 9101.24 766.660   2
  -2  -6  -7 829.223 280.296   2
  -3  -6  -7 4806.22 576.859   2
  -4  -6  -7 3758.70 522.673   2
  -5  -6  -7 6632.48 686.724   2
  -6  -6  -7 2771.78 452.152   2
  -7  -6  -7 3520.41 535.899   2
  -8  -6  -7 870.586 309.075   2
  -9  -6  -7 5767.12 695.987   2
 -10  -6  -7 428.909 300.906   2
 -11  -6  -7 5750.03 717.721   2
 -12  -6  -7 2273.95 485.847   2
 -13  -6  -7 8071.85 862.242   2
 -14  -6  -7 2482.52 502.025   2
 -15  -6  -7 1634.81 404.326   2
  12  -7  -7 1103.21 309.929   2
  11  -7  -7 1658.09 334.937   2
  10  -7  -7-97.5710 207.557   2
   9  -7  -7-218.510 228.731   2
   8  -7  -7 3962.93 525.115   2
   7  -7  -7 8293.12 757.894   2
   6  -7  -7 3436.23 505.953   2
   5  -7  -7 5009.78 601.124   2
   4  -7  -7 8041.66 747.619   2
   3  -7  -7 657.202 303.186   2
   2  -7  -7 9846.18 833.289   2
   1  -7  -7 14091.2 994.898   2
   0  -7  -7 534.172 317.744   2
  -1  -7  -7 3622.42 549.480   2
  -2  -7  -7 4766.72 604.572   2
  -3  -7  -7 13.4054 248.772   2
  -4  -7  -7 12273.0 990.181   2
  -5  -7  -7 349.441 273.537   2
  -6  -7  -7 1417.72 407.059   2
  -7  -7  -7 694.795 306.795   2
  -8  -7  -7 635.983 291.080   2
  -9  -7  -7 816.802 325.411   2
 -10  -7  -7 5279.42 735.587   2
 -11  -7  -7 167.102 210.332   2
   7  -8  -7-278.123 227.083   2
   6  -8  -7 12580.1 953.837   2
   5  -8  -7 1238.79 347.316   2
   4  -8  -7 8442.10 803.850   2
   3  -8  -7-72.7559 229.851   2
   2  -8  -7 21808.7 1306.48   2
   1  -8  -7 6510.25 730.819   2
   0  -8  -7 12128.1 996.481   2
  -1  -8  -7 11033.6 971.992   2
  -2  -8  -7 5963.88 734.597   2
  -3  -8  -7 6951.94 803.790   2
  -4  -8  -7 2110.65 499.821   2
  -5  -8  -7 1846.79 455.240   2
  23   0  -8 4289.76 658.125   1
  22   0  -8 10959.8 976.082   1
  21   0  -8 8094.77 837.081   1
  20   0  -8 255.491 267.209   1
  19   0  -8 25887.5 1403.02   1
  18   0  -8 4715.99 611.870   1
  17   0  -8 37240.7 1614.24   1
  16   0  -8 3231.67 473.576   1
  15   0  -8 29796.8 1381.35   1
  14   0  -8 6046.12 601.585   1
  13   0  -8 94739.8 2471.44   1
  12   0  -8 14490.7 871.838   1
  11   0  -8 85014.2 2204.89   1
  10   0  -8 32673.4 1254.56   1
  -9   0   8 52463.5 1575.71   1
   9   0  -8 49777.7 1530.35   1
  -8   0   8 49838.7 1507.41   1
   8   0  -8 49681.9 1482.28   1
   7   0  -8 116913. 2441.36   1
  -7   0   8 121869. 2492.24   1
   6   0  -8 28713.4 1047.56   1
   5   0  -8 15073.7 722.298   1
   4   0  -8 37982.0 1150.40   1
  -4   0   8 36047.9 1135.09   1
  -3   0   8 1390.99 221.829   1
   3   0  -8 1254.84 207.678   1
  -2   0   8 42.8949 41.2886   1
   2   0  -8 49482.5 1142.00   1
   1   0  -8 273.222 118.164   1
  -1   0   8 6.18282 29.4680   1
   0   0  -8 75957.9 1577.59   1
   0   0   8 75585.3 1597.01   1
  -1   0  -8 3093.90 276.942   1
   1   0   8 3161.16 280.268   1
   2   0   8 115835. 2041.37   1
  -2   0  -8 111175. 2242.52   2
  -3   0  -8 2481.05 293.320   2
   3   0   8 2320.04 240.177   1
   4   0   8 90030.6 1750.37   1
  -4   0  -8 97111.0 2006.76   2
   5   0   8 9326.67 467.819   1
  -5   0  -8 9305.58 558.639   2
   6   0   8 87127.8 1695.89   1
  -6   0  -8 88755.4 1918.76   2
   7   0   8 14220.1 597.043   1
  -7   0  -8 14766.9 718.509   2
   8   0   8 59610.8 1349.73   1
  -8   0  -8 60015.2 1543.05   2
   9   0   8 14759.3 644.004   1
  -9   0  -8 25022.4 941.647   2
 -10   0  -8 36932.6 1208.99   2
 -11   0  -8 114155. 2385.59   2
  11   0   8 113127. 2404.55   2
 -12   0  -8 68283.5 1764.50   2
  12   0   8 66016.6 1761.69   2
 -13   0  -8 510.434 191.655   2
  13   0   8 391.353 157.328   2
 -14   0  -8 2851.35 372.224   2
  14   0   8 3241.75 387.547   2
 -15   0  -8 33454.8 1277.83   2
 -16   0  -8 1258.29 265.762   2
 -17   0  -8 40524.2 1453.61   2
 -18   0  -8 1300.99 284.134   2
 -19   0  -8 28465.8 1223.44   2
 -20   0  -8-118.342 192.311   2
 -21   0  -8 3586.25 443.035   2
 -22   0  -8 352.369 208.867   2
  23  -1  -8 2460.82 522.989   1
  23   1  -8 2582.92 508.793   1
  22  -1  -8 5371.78 698.035   1
  22   1  -8 5100.57 687.887   1
  21  -1  -8 4799.71 657.725   1
  21   1  -8 4059.96 608.531   1
  20  -1  -8 7825.29 814.309   1
  20   1  -8 8523.04 830.793   1
  19  -1  -8 611.108 318.033   1
  19   1  -8 403.247 279.818   1
  18  -1  -8 1433.43 376.684   1
  18   1  -8 1344.51 349.358   1
  17  -1  -8 46.9665 197.343   1
  17   1  -8 481.748 287.583   1
  16  -1  -8 16272.7 1048.46   1
  16   1  -8 16500.3 1046.94   1
  15  -1  -8 1684.31 362.824   1
  15   1  -8 1207.28 324.714   1
  14  -1  -8 8853.15 724.703   1
  14   1  -8 9755.96 773.655   1
  13  -1  -8 2303.92 390.136   1
  13   1  -8 2362.89 390.167   1
  12  -1  -8 9161.35 700.506   1
  12   1  -8 8319.38 674.906   1
  11   1  -8 3048.80 399.931   1
  11  -1  -8 2786.04 379.109   1
  10   1  -8 1868.99 332.784   1
  10  -1  -8 2407.57 348.635   1
   9   1  -8 986.742 231.757   1
   9  -1  -8 1155.25 237.774   1
   8  -1  -8-27.5477 133.168   1
   8   1  -8 21.3801 149.320   1
  -8  -1   8 284.567 164.764   1
  -7  -1   8 18489.7 882.067   1
   7   1  -8 18810.0 890.972   1
   7  -1  -8 18764.6 840.634   1
  -6  -1   8 2826.91 339.272   1
   6  -1  -8 2846.17 317.478   1
   6   1  -8 2819.50 342.760   1
  -5  -1   8 58795.9 1581.45   1
   5   1  -8 58580.6 1570.97   1
  -5   1   8 57431.4 1472.88   1
   5  -1  -8 54902.7 1425.65   1
   4   1  -8 22013.8 861.452   1
   4  -1  -8 22927.8 793.918   1
   3   1  -8 33268.5 1048.27   1
   3  -1  -8 32998.1 924.125   1
   2   1  -8 934.008 202.511   1
  -2   1   8 1598.30 209.987   1
   2  -1  -8 1540.77 200.636   1
   1   1  -8 10009.7 558.855   1
   1  -1  -8 11077.0 497.685   1
  -1   1   8 11486.4 532.565   1
   0   1  -8 7743.75 489.066   1
   0  -1  -8 7912.06 404.830   1
   0  -1   8 7517.30 489.033   1
   0   1   8 7849.52 418.022   1
   0  -1  -8 7234.31 518.738   2
  -1  -1  -8 18097.7 596.171   1
   1   1   8 18587.1 633.268   1
   1  -1   8 17967.8 758.359   1
  -1  -1  -8 17845.8 820.173   2
   2   1   8 20557.6 641.909   1
   2  -1   8 20799.2 808.684   1
  -2  -1  -8 20975.8 890.801   2
   3  -1   8 43331.2 1207.06   1
  -3  -1  -8 42119.6 1310.63   2
  -3   1  -8 44704.5 1217.87   2
   3   1   8 44516.2 984.628   1
   4   1   8 36.3782 55.3092   1
   4  -1   8 257.726 115.956   1
  -4  -1  -8-87.4789 127.440   2
  -4   1  -8 166.906 115.654   2
   5  -1   8 7436.75 475.572   1
  -5  -1  -8 7194.89 527.035   2
   5   1   8 7656.99 347.320   1
  -5   1  -8 7626.39 465.522   2
   6  -1   8 3704.77 338.524   1
   6   1   8 3558.41 233.245   1
  -6   1  -8 3661.74 326.518   2
  -6  -1  -8 3601.66 377.005   2
   7   1   8 7474.16 345.725   1
  -7  -1  -8 6550.31 509.307   2
  -7   1  -8 7766.94 475.022   2
   8   1   8 7836.64 359.559   1
  -8  -1  -8 8569.09 591.523   2
  -8   1  -8 8713.25 501.577   2
   9   1   8 8718.44 392.618   1
  -9  -1  -8 9224.04 628.296   2
  -9   1  -8 9076.07 521.998   2
   9   1   8 8379.60 598.280   2
  10   1   8 17319.8 576.208   1
 -10  -1  -8 17324.4 869.811   2
 -10   1  -8 18679.5 762.266   2
  10   1   8 16897.2 868.639   2
 -11   1  -8 10972.7 601.082   2
 -11  -1  -8 11273.3 719.825   2
  11   1   8 10444.4 456.781   1
 -12   1  -8 12096.1 641.049   2
 -12  -1  -8 12213.8 761.165   2
 -13   1  -8 214.091 136.218   2
 -13  -1  -8 536.111 225.774   2
 -14   1  -8 18946.7 848.722   2
 -14  -1  -8 18505.6 983.935   2
 -15   1  -8 462.254 169.776   2
 -15  -1  -8 692.161 239.682   2
  15  -1   8 797.608 199.771   2
 -16  -1  -8 11682.0 814.199   2
  16  -1   8 13029.9 725.029   2
 -16   1  -8 12991.9 718.141   2
 -17  -1  -8 6919.52 630.838   2
 -17   1  -8 6968.74 535.844   2
  18   1   8 8762.37 574.521   1
 -18   1  -8 8667.00 599.861   2
 -18  -1  -8 7478.58 673.240   2
 -19   1  -8 144.712 145.714   2
  19   1   8 126.400 112.976   1
 -19  -1  -8 377.764 216.847   2
 -20   1  -8 6533.05 535.880   2
 -20  -1  -8 6911.90 668.040   2
 -21  -1  -8 455.344 253.472   2
 -22  -1  -8 2395.15 416.239   2
 -23  -1  -8 2312.93 416.009   2
 -24  -1  -8 9818.27 829.594   2
 -25  -1  -8 1109.93 305.276   2
  23   2  -8 3332.85 587.761   1
  23  -2  -8 2595.47 503.217   1
  22   2  -8 1895.37 477.159   1
  22  -2  -8 816.520 349.384   1
  21   2  -8 559.630 296.289   1
  21  -2  -8 662.621 308.256   1
  20   2  -8 3758.95 567.040   1
  20  -2  -8 3304.58 551.195   1
  19   2  -8 170.896 223.440   1
  19  -2  -8-90.2420 249.034   1
  18   2  -8 203.992 217.601   1
  18  -2  -8 123.706 202.632   1
  17  -2  -8 15064.9 1033.92   1
  17   2  -8 15069.3 1024.48   1
  16   2  -8 160.341 204.261   1
  16  -2  -8-180.962 242.447   1
  15   2  -8 115.968 182.311   1
  15  -2  -8 40.3081 203.027   1
  14  -2  -8 2971.06 439.823   1
  14   2  -8 2812.52 438.769   1
  13   2  -8 9327.30 750.123   1
  13  -2  -8 9690.58 745.786   1
  12  -2  -8 3860.29 468.685   1
  12   2  -8 3267.42 465.053   1
  11   2  -8 31110.0 1328.51   1
  11  -2  -8 33522.8 1318.43   1
  10  -2  -8 3718.47 432.910   1
  10   2  -8 3820.60 449.757   1
   9   2  -8 25063.1 1118.44   1
   9  -2  -8 23903.7 1040.20   1
   8  -2  -8 4778.19 451.642   1
   8   2  -8 6624.02 558.285   1
   7  -2  -8 2725.33 318.878   1
   7   2  -8 2557.31 359.968   1
   6  -2  -8 30418.3 1046.02   1
   6   2  -8 29368.6 1148.67   1
  -6  -2   8 29565.9 1164.25   1
   5   2  -8 8100.83 590.097   1
   5   2  -8 7563.01 570.638   3
  -5  -2   8 7704.37 567.625   1
   5  -2  -8 7758.39 494.904   1
   4   2  -8 16779.3 822.779   1
   4   2  -8 15171.8 794.345   3
  -4  -2   8 16193.5 812.129   1
   4  -2  -8 15979.5 680.977   1
   3   2  -8 8533.80 576.330   1
  -3  -2   8 8565.76 580.529   1
   3   2  -8 8162.78 571.119   3
   3  -2  -8 8469.58 459.661   1
   3  -2  -8 8359.06 596.448   2
  -2  -2   8 2984.99 344.215   1
   2   2  -8 3337.27 365.270   1
   2  -2  -8 3419.08 275.851   1
   2   2  -8 3155.19 351.273   3
   2  -2  -8 3283.89 379.144   2
   1  -2  -8 61.2452 64.0956   1
   1  -2  -8 69.9112 137.845   2
  -1  -2   8 186.004 111.903   1
   0  -2  -8 2016.10 184.333   1
   0  -2   8 2266.48 299.043   1
   0  -2  -8 1805.57 295.475   2
  -1  -2  -8 111.187 64.1508   1
   1  -2   8 137.923 83.5502   1
  -2  -2  -8 5864.85 257.856   1
   2  -2   8 4949.42 428.058   1
  -2  -2  -8 6384.85 521.383   2
   3  -2   8 9014.07 575.198   1
  -3  -2  -8 8707.41 603.273   2
   4  -2   8 23633.1 954.513   1
  -4  -2  -8 24046.5 1018.88   2
  -4   2  -8 24851.1 821.477   2
   5  -2   8 18285.0 830.290   1
  -5  -2  -8 20415.9 937.651   2
  -5   2  -8 19568.0 711.378   2
   6  -2   8 21087.1 905.254   1
  -6  -2  -8 22593.9 1009.88   2
  -6   2  -8 22696.5 760.176   2
   7  -2   8 17411.4 827.643   1
  -7  -2  -8 17426.3 903.503   2
  -7   2  -8 19324.9 689.900   2
  -8  -2  -8 14116.5 817.769   2
  -8   2  -8 14936.4 608.922   2
   8  -2   8 14736.9 771.179   1
  -9  -2  -8 11686.9 751.569   2
  -9   2  -8 11083.6 524.540   2
 -10   2  -8 4903.86 347.978   2
 -10  -2  -8 4558.77 497.491   2
 -11   2  -8 1908.75 230.896   2
 -11  -2  -8 2495.00 378.722   2
 -11   2  -8 2045.64 206.404   3
 -12   2  -8 7635.46 442.223   2
  12   2   8 7025.52 252.801   1
 -12  -2  -8 6986.56 625.942   2
  12   2   8 7472.71 263.826   1
 -12   2  -8 6996.21 353.652   3
 -13   2  -8 6196.47 419.711   2
  13   2   8 6414.20 270.889   1
 -13  -2  -8 6400.42 616.114   2
  13   2   8 6756.22 288.936   1
 -13   2  -8 6406.10 317.804   3
 -14  -2  -8 5334.82 579.886   2
  14   2   8 6587.57 314.789   1
 -14   2  -8 5677.51 260.816   3
 -14   2  -8 5993.65 410.775   2
 -15  -2  -8 11020.8 833.605   2
  15   2   8 11926.0 469.449   1
 -15   2  -8 11442.7 570.879   2
 -16   2  -8 539.966 156.100   2
 -16  -2  -8 611.701 250.143   2
 -17   2  -8 1038.45 195.401   2
 -17  -2  -8 833.810 286.513   2
 -18  -2  -8 434.648 238.533   2
 -19  -2  -8 1836.18 408.689   2
 -20  -2  -8 700.709 284.914   2
 -21  -2  -8 2572.45 463.381   2
 -22  -2  -8 1257.97 329.944   2
 -23  -2  -8 115.594 269.699   2
 -24  -2  -8 574.815 282.685   2
  22   3  -8 20816.3 1399.64   1
  22  -3  -8 23365.7 1514.16   1
  21  -3  -8 2969.12 548.791   1
  21   3  -8 2852.16 526.204   1
  20   3  -8 20579.9 1319.53   1
  20  -3  -8 18767.1 1283.50   1
  19  -3  -8 1849.96 437.725   1
  19   3  -8 1991.90 475.952   1
  18   3  -8 18680.1 1197.12   1
  18  -3  -8 17721.3 1200.57   1
  17  -3  -8 3044.77 508.994   1
  17   3  -8 2898.95 486.507   1
  16   3  -8 38782.5 1685.29   1
  16  -3  -8 39164.4 1707.93   1
  15  -3  -8 273.799 212.485   1
  15   3  -8 667.600 288.835   1
  14   3  -8 10499.6 842.245   1
  14  -3  -8 8126.78 740.286   1
  13  -3  -8 1798.40 359.651   1
  13   3  -8 1866.99 359.994   1
  12   3  -8 16260.0 995.018   1
  12  -3  -8 17787.4 1020.43   1
  11  -3  -8 1420.69 327.195   1
  11   3  -8 1056.53 270.826   1
  10   3  -8 6292.61 602.586   1
  10  -3  -8 6853.54 588.408   1
   9   3  -8 28570.3 1271.74   1
   9  -3  -8 29348.9 1191.56   1
   8   3  -8 51181.9 1695.31   1
   8  -3  -8 50931.6 1563.45   1
   7   3  -8 43943.4 1536.57   1
   7  -3  -8 45349.2 1401.40   1
   6   3  -8 3506.30 427.759   1
   6  -3  -8 2660.27 319.237   1
   6  -3  -8 2655.83 368.617   2
   5   3  -8 35535.5 1331.22   1
   5  -3  -8 36909.5 1141.09   1
   5  -3  -8 36691.0 1349.48   2
   4   3  -8 3663.07 422.213   1
   4  -3  -8 3594.98 323.869   1
   4  -3  -8 3588.36 423.652   2
   3  -3  -8 59713.1 1367.29   1
   3  -3  -8 60820.8 1766.50   2
   3   3  -8 58919.4 1721.73   1
   2  -3  -8 15868.2 858.646   2
   2   3  -8 17021.4 867.342   3
   2  -3  -8 16575.4 619.492   1
   1  -3  -8 34495.5 1277.76   2
   1   3  -8 32703.5 1201.41   3
   1  -3  -8 31577.3 820.877   1
   0  -3  -8 118.647 66.7655   1
   0   3  -8 266.746 157.854   3
   0  -3  -8 183.159 155.752   2
  -1  -3  -8 55107.3 946.338   1
  -1  -3  -8 54070.1 1668.48   2
  -1   3  -8 51044.7 1496.31   3
  -2  -3  -8 63.9233 29.9475   1
  -2  -3  -8 93.5006 188.788   2
  -3  -3  -8 81690.6 2131.99   2
  -4  -3  -8 462.763 216.779   2
  -5  -3  -8 85983.5 2215.35   2
  -5   3  -8 84368.5 1587.60   2
  -6  -3  -8 13235.4 821.971   2
  -6   3  -8 14525.6 533.924   2
  -6   3  -8 13041.2 647.288   3
  -7  -3  -8 8030.63 657.132   2
  -7   3  -8 7383.05 362.479   2
  -8  -3  -8 36418.4 1369.52   2
  -8   3  -8 35621.8 747.469   2
  -9   3  -8 6316.53 317.601   2
  -9  -3  -8 6438.94 613.966   2
  -9   3  -8 5258.19 368.930   3
 -10   3  -8 50188.7 1009.21   2
 -10  -3  -8 49277.7 1735.43   2
 -11   3  -8 2680.01 203.985   2
 -11  -3  -8 2939.66 452.415   2
 -12  -3  -8 9086.26 755.272   2
 -12   3  -8 8904.19 357.683   2
 -13  -3  -8 11246.4 859.095   2
 -13   3  -8 10776.8 385.012   2
 -14  -3  -8 26836.9 1354.13   2
 -15  -3  -8 11834.6 910.679   2
 -16  -3  -8 26044.0 1380.65   2
 -17  -3  -8 1715.04 414.924   2
 -18  -3  -8 23965.2 1359.53   2
 -19  -3  -8 84.5860 222.904   2
 -20  -3  -8 33248.7 1649.60   2
 -21  -3  -8 1648.94 426.343   2
 -22  -3  -8 13998.1 1080.93   2
  21   4  -8 13438.4 1100.86   1
  21  -4  -8 11194.9 1052.96   1
  20  -4  -8 26.0783 259.582   1
  20   4  -8-19.9594 243.140   1
  19   4  -8 8979.81 881.507   1
  19  -4  -8 8539.06 882.826   1
  18  -4  -8 4686.13 645.466   1
  18   4  -8 5787.23 699.519   1
  17   4  -8 13307.1 1022.84   1
  17  -4  -8 13648.3 1053.41   1
  16   4  -8 337.368 239.262   1
  16  -4  -8 82.6639 228.341   1
  15   4  -8 3690.28 540.361   1
  15  -4  -8 3459.42 525.035   1
  14   4  -8 3196.21 502.882   1
  14  -4  -8 2872.98 463.772   1
  13   4  -8 5806.42 645.602   1
  13  -4  -8 3828.60 524.067   1
  12   4  -8 2617.64 427.584   1
  12  -4  -8 2697.13 401.025   1
  11  -4  -8 20625.1 1094.97   1
  11   4  -8 23086.1 1220.33   1
  11  -4  -8 22547.5 1138.99   2
  10   4  -8 845.474 270.154   1
  10  -4  -8 779.226 237.980   1
  10  -4  -8 492.970 226.507   2
   9   4  -8 28441.0 1312.47   1
   9  -4  -8 25460.9 1149.73   1
   9  -4  -8 26604.9 1215.51   2
   8   4  -8 3489.41 468.933   1
   8  -4  -8 3206.50 386.960   1
   8  -4  -8 3361.36 439.732   2
   7  -4  -8 15474.7 816.468   1
   7   4  -8 15313.5 937.597   1
   7  -4  -8 17277.3 950.531   2
   6   4  -8 1230.33 293.931   1
   6  -4  -8 1101.60 231.862   1
   6  -4  -8 1180.66 277.375   2
   5  -4  -8 265.628 144.184   1
   5  -4  -8 46.2183 144.149   2
   5   4  -8 228.560 132.885   2
   4  -4  -8 32297.3 1324.90   2
   4  -4  -8 34188.6 1078.56   1
   4   4  -8 31447.3 1179.54   2
   3  -4  -8 8910.35 688.182   2
   3  -4  -8 9704.80 522.528   1
   3   4  -8 8698.26 580.075   2
   2  -4  -8 2502.19 253.789   1
   2  -4  -8 2625.36 388.714   2
   1  -4  -8 31.2968 76.3162   1
   1  -4  -8-25.4805 167.214   2
   0  -4  -8 13715.8 842.079   2
   0   4  -8 11422.0 602.031   2
   0  -4  -8 12472.3 443.814   1
  -1  -4  -8 285.114 62.5585   1
  -1  -4  -8 257.804 157.376   2
  -1   4  -8-4.32965 35.7890   2
  -2  -4  -8 32895.0 1345.71   2
  -2   4  -8 30625.4 931.379   2
  -3  -4  -8 1638.88 320.148   2
  -3   4  -8 1835.13 208.113   2
  -4  -4  -8 10768.3 771.741   2
  -4   4  -8 11100.9 484.745   2
  -5  -4  -8 569.331 267.018   2
  -5   4  -8 486.467 104.287   2
  -5   4  -8 667.779 114.535   2
  -6  -4  -8 21117.7 1107.64   2
  -6   4  -8 20737.1 558.728   2
  -6   4  -8 19865.0 567.704   2
  -7  -4  -8 6910.02 653.232   2
  -7   4  -8 7099.99 267.832   2
  -7   4  -8 6838.64 272.885   2
  -8  -4  -8 18535.7 1076.48   2
  -9  -4  -8 154.822 201.444   2
 -10  -4  -8 10057.8 813.598   2
 -11  -4  -8 171.589 209.258   2
 -12  -4  -8 9685.78 835.561   2
 -13  -4  -8 195.777 193.244   2
 -14  -4  -8 3608.57 560.616   2
 -15  -4  -8 9177.95 852.896   2
 -16  -4  -8 6395.23 734.206   2
 -17  -4  -8 14681.1 1104.28   2
 -18  -4  -8 2059.72 480.301   2
 -19  -4  -8 16522.1 1205.08   2
 -20  -4  -8-11.2303 247.554   2
  19   5  -8 323.499 206.147   1
  19  -5  -8 16.8658 264.979   1
  19  -5  -8 330.069 223.109   2
  18   5  -8 8349.43 871.403   1
  18  -5  -8 7701.25 738.611   2
  18  -5  -8 9140.64 912.811   1
  17  -5  -8 5957.12 733.236   1
  17   5  -8 7875.35 840.760   1
  17  -5  -8 5579.08 627.279   2
  16  -5  -8 1214.87 363.386   1
  16   5  -8 1673.49 426.254   1
  16  -5  -8 1191.32 335.168   2
  15  -5  -8 580.126 305.358   1
  15   5  -8 749.095 334.354   1
  15  -5  -8 928.837 294.537   2
  14  -5  -8 1515.04 367.165   1
  14   5  -8 765.572 320.628   1
  14  -5  -8 707.140 262.268   2
  13   5  -8 1184.91 320.145   1
  13  -5  -8 902.251 272.646   1
  13  -5  -8 757.224 245.508   2
  12   5  -8 349.010 232.745   1
  12  -5  -8 219.655 228.438   1
  12  -5  -8 550.826 265.162   2
  11   5  -8-5.24866 197.655   1
  11  -5  -8 130.474 163.266   1
  11  -5  -8-86.0080 181.678   2
  10   5  -8 2178.49 418.233   1
  10  -5  -8 1860.40 333.624   1
  10  -5  -8 1602.43 349.006   2
   9   5  -8 1091.62 282.684   1
   9  -5  -8 1046.70 274.992   1
   9  -5  -8 1182.80 312.176   2
   8  -5  -8 4744.12 489.599   1
   8  -5  -8 4004.91 506.635   2
   7  -5  -8 440.571 166.060   1
   7  -5  -8 235.418 199.768   2
   6  -5  -8 324.043 160.184   1
   6  -5  -8 435.974 231.820   2
   5  -5  -8 2770.71 342.996   1
   5  -5  -8 3724.30 479.745   2
   4  -5  -8-64.3091 119.298   1
   4   5  -8 150.790 145.899   2
   4  -5  -8 31.3689 181.845   2
   3   5  -8 3693.93 399.930   2
   3  -5  -8 4004.61 493.542   2
   3  -5  -8 3117.30 320.820   1
   2  -5  -8 7385.91 672.244   2
   2  -5  -8 9292.15 504.842   1
   1  -5  -8 4231.08 510.229   2
   1  -5  -8 4453.19 322.920   1
   0   5  -8 224.170 118.771   2
   0  -5  -8 516.715 219.568   2
   0  -5  -8 207.617 82.5545   1
  -1  -5  -8 2916.15 190.727   1
  -1  -5  -8 3438.29 457.822   2
  -2   5  -8 163.345 95.2642   2
  -2  -5  -8-15.0634 221.499   2
  -3   5  -8 1074.08 170.118   2
  -3  -5  -8 1428.25 351.913   2
  -4  -5  -8 305.630 197.238   2
  -5  -5  -8 727.166 243.362   2
  -5   5  -8 1245.09 120.193   2
  -6  -5  -8 1510.22 392.210   2
  -7  -5  -8 1771.88 405.310   2
  -8  -5  -8 189.703 235.432   2
  -9  -5  -8-217.633 221.897   2
 -10  -5  -8 54.0952 210.693   2
 -11  -5  -8 698.170 296.673   2
 -12  -5  -8 748.476 293.616   2
 -13  -5  -8 293.060 325.787   2
 -14  -5  -8 42.9455 261.234   2
 -15  -5  -8 1222.11 371.406   2
 -16  -5  -8 2658.90 516.658   2
 -17  -5  -8-178.789 297.718   2
  17  -6  -8 10595.1 984.116   1
  16   6  -8 774.544 365.174   1
  16  -6  -8 688.188 319.481   1
  16  -6  -8 285.870 242.896   2
  15   6  -8 1662.95 426.794   1
  15  -6  -8 3217.85 543.450   1
  15  -6  -8 3097.28 508.681   2
  14   6  -8 595.531 350.977   1
  14  -6  -8 1324.40 350.399   1
  14  -6  -8 1412.45 307.168   2
  13  -6  -8 4387.10 557.549   2
  13  -6  -8 4391.17 590.907   1
  13   6  -8 3963.36 592.186   1
  12  -6  -8 3005.20 481.101   1
  12  -6  -8 3065.62 481.043   2
  11  -6  -8 12772.3 908.512   2
  11  -6  -8 13349.5 944.877   1
  10  -6  -8 1761.23 366.462   1
  10  -6  -8 1330.73 329.003   2
   9  -6  -8 13957.1 951.991   2
   9  -6  -8 13686.9 896.767   1
   8  -6  -8 2403.30 385.926   1
   8  -6  -8 2274.19 407.309   2
   7  -6  -8 8115.01 725.481   2
   7  -6  -8 6938.18 594.962   1
   6  -6  -8 8031.49 726.429   2
   6  -6  -8 8134.27 624.647   1
   5  -6  -8 9383.48 782.122   2
   5  -6  -8 8023.56 601.354   1
   4  -6  -8 5067.87 450.364   1
   4  -6  -8 4885.35 580.614   2
   3  -6  -8 1348.29 238.969   1
   3  -6  -8 1276.76 344.492   2
   2  -6  -8 23058.1 868.300   1
   2  -6  -8 24943.7 1297.41   2
   1  -6  -8 3668.95 518.622   2
   0  -6  -8 8026.46 738.372   2
  -1  -6  -8 602.330 287.839   2
  -2  -6  -8 3793.75 529.330   2
  -3  -6  -8 556.627 236.889   2
  -4  -6  -8 4696.03 596.271   2
  -5  -6  -8 4560.74 607.309   2
  -6  -6  -8 26111.0 1421.15   2
  -7  -6  -8 806.371 329.772   2
  -8  -6  -8 8045.13 818.983   2
  -9  -6  -8 2439.19 501.900   2
 -10  -6  -8 9589.41 912.383   2
 -11  -6  -8 5272.11 724.130   2
 -12  -6  -8 10914.1 997.090   2
 -13  -6  -8 4462.03 660.468   2
  15  -7  -8 187.525 219.086   1
  14  -7  -8 4618.45 645.395   1
  13  -7  -8-390.371 256.273   1
  12  -7  -8 3011.03 504.194   1
  12  -7  -8 3157.99 490.194   2
  11  -7  -8 4282.37 549.782   2
  11  -7  -8 5330.41 611.959   1
  10  -7  -8 1782.60 384.005   2
  10  -7  -8 2285.08 410.333   1
   9  -7  -8 5622.82 619.865   1
   9  -7  -8 6371.67 694.556   2
   8  -7  -8 2081.42 411.511   2
   7  -7  -8 7558.61 733.071   2
   6  -7  -8 1735.08 383.191   2
   5  -7  -8 8323.46 779.400   2
   4  -7  -8 673.079 287.288   2
   3  -7  -8 17012.8 1110.05   2
   2  -7  -8 237.781 230.606   2
   1  -7  -8 6549.13 705.513   2
   0  -7  -8 116.909 248.072   2
  -1  -7  -8 9752.55 872.260   2
  -2  -7  -8 870.060 339.283   2
  -3  -7  -8 10056.1 920.313   2
  -4  -7  -8 182.556 233.406   2
  -5  -7  -8 9398.26 890.175   2
  -6  -7  -8 96.2063 283.651   2
  -7  -7  -8 4952.73 685.596   2
  -8  -7  -8 640.354 315.118   2
  -9  -7  -8 3074.98 572.858   2
   7  -8  -8 375.793 274.525   2
   6  -8  -8-52.5247 199.729   2
   5  -8  -8 155.366 222.657   2
   4  -8  -8 266.546 296.865   2
   3  -8  -8 1009.77 346.313   2
   2  -8  -8 6664.58 757.958   2
   1  -8  -8 95.1716 247.037   2
   0  -8  -8 3733.20 609.681   2
  -1  -8  -8 518.513 278.721   2
  -2  -8  -8 179.581 291.239   2
  22   0  -9 159.212 232.170   1
  21   0  -9 264.238 298.443   1
  20   0  -9 188.940 225.377   1
  19   0  -9-323.923 256.845   1
  18   0  -9 83.6018 217.104   1
  17   0  -9-70.4378 181.282   1
  16   0  -9 387.596 255.625   1
  15   0  -9 271.345 201.137   1
  14   0  -9-290.316 219.141   1
  13   0  -9-111.957 181.115   1
  12   0  -9 256.675 192.061   1
  11   0  -9-10.2948 160.818   1
  10   0  -9 12.1650 129.637   1
   9   0  -9-54.2690 127.438   1
   8   0  -9 157.908 143.123   1
  -8   0   9 94.1391 132.605   1
   7   0  -9 40.0254 138.911   1
  -7   0   9-19.5712 126.025   1
  -6   0   9-32.0544 118.181   1
   6   0  -9-63.0285 115.396   1
   5   0  -9-156.097 141.558   1
   4   0  -9-79.8094 114.240   1
   3   0  -9-1.61838 100.179   1
   2   0  -9-132.101 112.891   1
   1   0  -9 36.3356 89.0087   1
  -1   0   9 153.302 93.0533   1
   0   0  -9-25.5069 80.2879   1
   0   0   9 221.748 113.372   1
   1   0   9-48.2847 41.0960   1
  -1   0  -9-49.5547 152.501   2
   2   0   9-57.2902 38.7405   1
  -2   0  -9-165.543 164.251   2
   3   0   9-77.5056 49.2856   1
  -3   0  -9-90.9451 154.184   2
  -4   0  -9 33.1359 132.803   2
   4   0   9 68.4118 62.9453   1
   5   0   9-10.6362 58.3077   1
  -5   0  -9-60.7390 109.783   2
   6   0   9-21.9701 63.7680   1
  -6   0  -9 150.947 145.556   2
   7   0   9 21.5234 33.7904   1
  -7   0  -9-104.854 125.914   2
   8   0   9-2.06422 11.2920   1
  -8   0  -9-214.449 161.772   2
   9   0   9 9.13871 36.3651   1
  -9   0  -9 37.1535 125.528   2
  10   0   9-7.99088 90.5223   1
 -10   0  -9-48.0205 136.874   2
  11   0   9-87.0556 94.0135   1
 -11   0  -9 119.333 159.553   2
 -12   0  -9 28.0796 154.003   2
 -13   0  -9 11.2848 148.277   2
 -14   0  -9 262.545 173.286   2
 -15   0  -9 91.8719 179.462   2
 -16   0  -9 84.9549 169.798   2
 -17   0  -9-39.7056 162.776   2
 -18   0  -9-231.043 216.201   2
 -19   0  -9-363.427 233.531   2
 -20   0  -9 4.23788 165.642   2
 -21   0  -9-484.089 245.899   2
  22   1  -9-280.624 204.839   1
  22  -1  -9 79.6740 243.259   1
  21   1  -9 5179.26 685.437   1
  21  -1  -9 4748.06 663.896   1
  20   1  -9 2084.90 435.858   1
  20  -1  -9 2372.89 482.174   1
  19   1  -9 9116.17 858.235   1
  19  -1  -9 8187.63 808.434   1
  18   1  -9 6231.86 691.159   1
  18  -1  -9 5736.87 682.322   1
  17  -1  -9 22381.4 1292.57   1
  17   1  -9 23186.3 1305.30   1
  16   1  -9 13875.7 989.855   1
  16  -1  -9 13492.9 976.437   1
  15   1  -9 75.9567 200.567   1
  15  -1  -9-39.2982 208.958   1
  14   1  -9 27366.2 1335.42   1
  14  -1  -9 27506.5 1325.95   1
  13   1  -9 3069.63 452.184   1
  13  -1  -9 2599.60 398.190   1
  12   1  -9 22814.5 1146.85   1
  12  -1  -9 21273.2 1095.96   1
  11   1  -9 4422.55 496.838   1
  11  -1  -9 4710.44 507.497   1
  10   1  -9 37821.5 1430.61   1
  10  -1  -9 36172.5 1362.29   1
   9  -1  -9 648.765 204.408   1
   9   1  -9 1230.61 290.575   1
   8   1  -9 31812.2 1266.12   1
   8  -1  -9 35623.5 1259.97   1
   7  -1  -9 1509.62 263.523   1
  -7   1   9 2003.36 306.203   1
   7   1  -9 1921.32 303.228   1
  -6  -1   9 15148.9 830.694   1
   6   1  -9 15440.2 810.179   1
   6  -1  -9 15679.9 763.932   1
  -5  -1   9 3894.57 416.214   1
   5   1  -9 4250.72 421.803   1
   5  -1  -9 4306.46 389.129   1
   4   1  -9 38935.6 1271.34   1
   4  -1  -9 36139.2 1134.64   1
  -4  -1   9 39923.5 1304.83   1
   3   1  -9 316.749 154.918   1
  -3  -1   9 235.753 153.765   1
   3  -1  -9 270.873 130.308   1
  -3   1   9 274.258 122.170   1
   2   1  -9 22300.2 884.164   1
   2  -1  -9 21966.5 758.514   1
   1   1  -9 15273.6 735.226   1
   1  -1  -9 14826.0 617.201   1
  -1   1   9 13931.6 629.522   1
   1  -1  -9 15641.3 815.852   2
   0  -1  -9 49835.7 1189.25   1
   0   1   9 51522.6 1255.69   1
   0  -1  -9 51224.1 1532.37   2
  -1  -1  -9 46559.9 1102.68   1
   1   1   9 49408.1 1183.95   1
  -1  -1  -9 47057.6 1467.47   2
   2   1   9 23552.6 745.102   1
  -2  -1  -9 23125.5 995.621   2
   3   1   9 7706.21 401.646   1
  -3  -1  -9 7357.46 556.637   2
  -3   1  -9 7807.70 511.643   2
  -4  -1  -9 6637.30 528.125   2
  -4   1  -9 7044.11 489.729   2
   4   1   9 6602.96 359.815   1
  -5  -1  -9 50265.9 1518.39   2
  -5   1  -9 49589.8 1370.63   2
   5   1   9 50135.1 1089.20   1
   6   1   9 285.939 80.3640   1
  -6  -1  -9 445.893 172.418   2
  -6   1  -9 429.468 159.692   2
  -7  -1  -9 96279.7 2253.85   2
   7   1   9 100046. 1677.86   1
  -7   1  -9 95309.8 2025.17   2
  -8  -1  -9 596.024 227.711   2
  -8   1  -9 393.605 162.497   2
   8   1   9 210.900 78.6819   1
   9   1   9 70357.9 1363.22   1
  -9  -1  -9 67949.3 1884.23   2
  -9   1  -9 69156.5 1679.93   2
  10  -1   9 676.991 178.900   1
 -10  -1  -9 239.436 156.155   2
 -10   1  -9 409.938 150.880   2
  10   1   9 516.237 115.104   1
  11   1   9 37527.3 958.910   1
 -11   1  -9 40144.0 1239.39   2
 -11  -1  -9 38160.5 1393.11   2
  12   1   9 4.41162 72.9600   1
 -12   1  -9 206.578 125.577   2
 -12  -1  -9 264.679 214.317   2
  13   1   9 33012.8 923.570   1
 -13   1  -9 33310.2 1159.48   2
 -13  -1  -9 30403.3 1293.17   2
 -14   1  -9 7395.91 543.002   2
 -14  -1  -9 8125.06 671.974   2
 -15   1  -9 12340.0 721.552   2
 -15  -1  -9 12896.8 858.898   2
 -16   1  -9 1960.18 300.092   2
 -16  -1  -9 2666.20 422.542   2
 -17  -1  -9 10560.5 821.985   2
 -17   1  -9 11372.1 703.476   2
 -18  -1  -9 7479.25 691.347   2
 -18   1  -9 7753.38 597.636   2
 -19   1  -9 11784.4 730.893   2
 -19  -1  -9 12526.0 894.916   2
 -20  -1  -9 2659.07 446.918   2
 -21  -1  -9 6995.97 694.742   2
 -22  -1  -9 24079.8 1289.74   2
 -23  -1  -9 2162.12 403.951   2
  22   2  -9 6850.45 806.622   1
  22  -2  -9 8249.26 895.615   1
  21   2  -9 5026.44 685.974   1
  21  -2  -9 5269.49 709.260   1
  20  -2  -9 13662.1 1088.12   1
  20   2  -9 10962.3 975.558   1
  19   2  -9 2142.13 443.406   1
  19  -2  -9 2283.20 450.080   1
  18  -2  -9 10666.4 922.460   1
  18   2  -9 11159.6 944.803   1
  17  -2  -9 10618.9 895.298   1
  17   2  -9 11535.5 936.939   1
  16  -2  -9 8741.44 789.299   1
  16   2  -9 7646.78 754.154   1
  15  -2  -9 25850.8 1319.20   1
  15   2  -9 23367.6 1286.03   1
  14  -2  -9 27870.8 1350.30   1
  14   2  -9 28638.4 1394.52   1
  13  -2  -9 31855.2 1408.25   1
  13   2  -9 32594.8 1459.33   1
  12  -2  -9 11945.6 826.266   1
  12   2  -9 13318.2 905.072   1
  11  -2  -9 9928.29 720.416   1
  11   2  -9 10535.5 801.208   1
  10  -2  -9 4152.64 462.633   1
  10   2  -9 4216.35 504.472   1
   9  -2  -9 9181.04 646.649   1
   9   2  -9 8890.14 692.856   1
   8   2  -9 1958.46 332.393   1
   8  -2  -9 1726.70 284.951   1
   7   2  -9 15023.9 861.023   1
   7  -2  -9 15230.7 780.974   1
   6   2  -9 6281.65 556.431   1
   6  -2  -9 6826.72 501.908   1
   5   2  -9 75459.9 1996.15   1
   5  -2  -9 77065.3 1764.36   1
   4   2  -9 1905.67 298.787   1
   4  -2  -9 1829.55 245.793   1
   3   2  -9 26922.9 1085.54   1
   3  -2  -9 26901.8 880.296   1
   3  -2  -9 24755.8 1109.38   2
   2   2  -9 18783.5 889.282   1
   2  -2  -9 18269.3 684.997   1
  -2  -2   9 17530.2 874.357   1
   2  -2  -9 18584.0 939.557   2
   1  -2  -9 42544.1 1043.31   1
  -1  -2   9 40060.0 1342.79   1
   1  -2  -9 42543.8 1437.25   2
   0  -2  -9 16498.0 579.631   1
   0  -2   9 17754.7 862.410   1
   0  -2  -9 16775.9 877.765   2
  -1  -2  -9 19617.8 586.645   1
   1  -2   9 20106.9 907.957   1
  -1  -2  -9 18845.8 942.063   2
   2  -2   9 33445.9 1193.31   1
  -2  -2  -9 31618.8 1240.47   2
   3  -2   9 19396.8 895.667   1
  -3  -2  -9 19373.7 957.792   2
   4  -2   9 29675.5 1121.59   1
  -4  -2  -9 30986.0 1221.97   2
  -4   2  -9 30337.3 987.096   2
   5  -2   9 12836.2 726.042   1
  -5  -2  -9 14634.3 836.536   2
  -5   2  -9 13668.5 632.061   2
   6  -2   9 11254.2 682.718   1
  -6  -2  -9 9714.10 694.391   2
  -6   2  -9 11656.2 574.820   2
   7  -2   9 10335.3 651.008   1
  -7  -2  -9 11676.7 772.037   2
  -7   2  -9 11006.3 560.056   2
  -8  -2  -9 16449.4 917.804   2
  -8   2  -9 16739.0 686.369   2
  -9   2  -9 5078.15 378.801   2
  -9  -2  -9 4898.18 521.865   2
 -10  -2  -9 40426.7 1507.23   2
 -10   2  -9 40336.0 1126.93   2
 -11   2  -9 67.8160 108.130   2
 -11  -2  -9 739.614 267.168   2
 -12   2  -9 5774.99 412.158   2
 -12  -2  -9 4778.21 530.557   2
 -12   2  -9 5148.71 337.739   3
 -13   2  -9 25989.5 908.422   2
 -13  -2  -9 24988.1 1230.65   2
  13   2   9 25745.2 505.899   1
 -14   2  -9 44351.9 1249.10   2
 -14  -2  -9 43688.6 1685.12   2
 -15  -2  -9 5606.50 637.347   2
 -15   2  -9 5322.02 420.378   2
 -16  -2  -9 24303.7 1294.29   2
 -16   2  -9 27125.7 946.543   2
 -17  -2  -9 3367.69 493.586   2
 -18  -2  -9 11198.8 896.525   2
 -19  -2  -9 7910.92 770.998   2
 -20  -2  -9 5362.41 671.295   2
 -21  -2  -9 8168.16 796.966   2
 -22  -2  -9 5571.22 685.612   2
 -23  -2  -9 10117.4 905.927   2
  21  -3  -9 101.026 269.221   1
  21   3  -9 507.491 348.651   1
  20  -3  -9 1413.98 389.805   1
  20   3  -9 957.126 319.765   1
  19   3  -9-25.7726 260.918   1
  19  -3  -9-13.0896 269.698   1
  18   3  -9 2220.94 439.721   1
  18  -3  -9 2126.81 449.462   1
  17   3  -9 183.744 232.871   1
  17  -3  -9 110.129 184.742   1
  16   3  -9 1178.17 334.931   1
  16  -3  -9 830.724 301.241   1
  15   3  -9 646.492 311.883   1
  15  -3  -9 471.915 223.072   1
  14   3  -9 270.127 279.266   1
  14  -3  -9 308.995 222.230   1
  13   3  -9 10053.8 833.203   1
  13  -3  -9 9997.85 793.767   1
  12  -3  -9 8703.87 718.408   1
  12   3  -9 6751.41 667.427   1
  11   3  -9 4138.46 539.521   1
  11  -3  -9 5511.04 547.312   1
  10   3  -9 3069.22 448.599   1
  10  -3  -9 3061.39 406.682   1
   9   3  -9 577.838 271.224   1
   9  -3  -9 456.284 163.428   1
   8   3  -9 20468.5 1085.31   1
   8  -3  -9 20594.2 959.830   1
   7   3  -9 7045.52 621.331   1
   7  -3  -9 7505.97 551.846   1
   7  -3  -9 7086.98 624.781   2
   6   3  -9 28591.4 1231.97   1
   6  -3  -9 27087.0 1029.02   1
   6  -3  -9 26874.7 1211.77   2
   5   3  -9 255.344 178.201   1
   5  -3  -9 9.02847 170.311   2
   5  -3  -9 179.337 114.507   1
   4   3  -9 478.736 206.353   1
   4  -3  -9 398.557 143.682   1
   4  -3  -9 226.792 178.421   2
   3  -3  -9 8868.19 677.469   2
   3  -3  -9 10061.8 517.772   1
   2  -3  -9 476.307 117.232   1
   2  -3  -9 464.247 199.936   2
   1  -3  -9 5506.49 328.808   1
   1  -3  -9 6077.34 574.541   2
   0  -3  -9 20.9004 54.8036   1
   0  -3  -9 90.7040 146.961   2
  -1  -3  -9 1438.27 131.681   1
  -1  -3  -9 1259.22 276.561   2
  -1   3  -9 1676.64 282.517   3
  -2  -3  -9 8947.66 689.687   2
  -2   3  -9 7969.78 569.897   3
  -3  -3  -9 3567.95 464.639   2
  -3   3  -9 1972.43 290.302   3
  -4  -3  -9 52.1238 186.637   2
  -4   3  -9-90.6867 131.983   3
  -4   3  -9 92.4469 97.9054   2
  -5  -3  -9 1405.13 326.236   2
  -5   3  -9 1666.52 214.684   2
  -6  -3  -9 6086.14 593.375   2
  -6   3  -9 6717.20 408.962   2
  -7  -3  -9 744.998 249.478   2
  -7   3  -9 966.927 167.697   2
  -8  -3  -9 9125.55 723.113   2
  -8   3  -9 9277.17 450.672   2
  -8   3  -9 7948.89 506.919   3
  -9  -3  -9 8944.37 734.440   2
  -9   3  -9 9056.67 432.221   2
  -9   3  -9 8549.46 503.818   3
 -10   3  -9 951.410 149.304   2
 -10  -3  -9 1012.89 295.600   2
 -11   3  -9 18529.7 617.909   2
 -11  -3  -9 18489.0 1087.17   2
 -12   3  -9 1669.33 186.127   2
 -12  -3  -9 1982.46 418.103   2
 -13  -3  -9 137.077 214.725   2
 -14  -3  -9 256.327 223.649   2
 -15  -3  -9 1482.44 377.399   2
 -16  -3  -9 43.8590 186.178   2
 -17  -3  -9 2243.91 462.353   2
 -18  -3  -9-54.5288 203.989   2
 -19  -3  -9 1183.02 379.519   2
 -20  -3  -9 157.083 243.643   2
 -21  -3  -9 390.838 292.155   2
  20  -4  -9 2225.22 485.021   1
  19  -4  -9 4009.73 623.119   1
  19   4  -9 4672.33 653.635   1
  18   4  -9 11844.2 1013.16   1
  18  -4  -9 11292.7 1001.76   1
  17  -4  -9 157.647 205.860   1
  17   4  -9 123.648 210.472   1
  16  -4  -9 4525.62 610.358   1
  16   4  -9 3748.11 586.918   1
  15   4  -9 9056.05 861.577   1
  15  -4  -9 9370.33 839.585   1
  14  -4  -9 2113.84 421.101   1
  14   4  -9 2413.55 445.255   1
  13   4  -9 7804.36 768.914   1
  13  -4  -9 6542.73 672.278   1
  12  -4  -9 3581.71 486.441   1
  12   4  -9 3705.55 532.023   1
  11  -4  -9 689.367 237.142   1
  11   4  -9 1278.08 323.165   1
  11  -4  -9 630.215 226.876   2
  10  -4  -9 3318.16 436.775   1
  10   4  -9 3550.03 490.998   1
  10  -4  -9 3655.39 477.934   2
   9   4  -9 19702.8 1127.97   1
   9  -4  -9 21414.5 1052.69   1
   9  -4  -9 19884.1 1101.98   2
   8  -4  -9 265.048 160.675   1
   8   4  -9 171.087 179.660   1
   8  -4  -9 16.0830 193.884   2
   7   4  -9 8659.80 732.160   1
   7  -4  -9 8898.44 625.744   1
   7  -4  -9 9925.66 771.027   2
   6   4  -9 1709.61 343.652   1
   6  -4  -9 1590.40 335.407   2
   6  -4  -9 2388.41 309.506   1
   5  -4  -9 15237.0 747.795   1
   5  -4  -9 15575.0 950.609   2
   4  -4  -9 2604.15 292.550   1
   4  -4  -9 2839.71 410.236   2
   3  -4  -9 19980.0 761.364   1
   3  -4  -9 20004.5 1081.90   2
   3   4  -9 19614.4 912.238   2
   2  -4  -9 2540.07 413.759   2
   2  -4  -9 2788.94 266.345   1
   1  -4  -9 6554.74 628.500   2
   1  -4  -9 7879.81 387.065   1
   0  -4  -9 12165.5 844.706   2
   0  -4  -9 11478.3 414.814   1
  -1  -4  -9 12934.8 348.462   1
  -1  -4  -9 13684.3 894.749   2
  -2  -4  -9 14152.4 905.452   2
  -3  -4  -9 271.628 199.360   2
  -4  -4  -9 8792.38 729.750   2
  -5  -4  -9 22693.5 1182.94   2
  -5   4  -9 21554.2 696.316   2
  -6  -4  -9 2622.21 440.982   2
  -6   4  -9 3140.74 239.275   2
  -7   4  -9 3462.57 232.973   2
  -7  -4  -9 2883.52 461.128   2
  -8  -4  -9 12820.4 928.802   2
  -8   4  -9 13469.5 413.363   2
  -9  -4  -9-31.7355 201.102   2
 -10  -4  -9 11239.7 881.381   2
 -11  -4  -9 174.179 243.512   2
 -12  -4  -9 20952.5 1253.67   2
 -13  -4  -9 365.400 275.089   2
 -14  -4  -9 8838.67 853.622   2
 -15  -4  -9 2615.66 497.036   2
 -16  -4  -9 4694.80 659.218   2
 -17  -4  -9 4088.24 625.049   2
 -18  -4  -9 2158.62 485.552   2
  20  -5  -9 1375.45 362.920   2
  19  -5  -9 5824.41 683.556   2
  18  -5  -9 2670.79 492.566   1
  18  -5  -9 3224.67 510.135   2
  17   5  -9 15780.7 1184.03   1
  17  -5  -9 12938.0 978.430   2
  17  -5  -9 12397.3 1043.87   1
  16   5  -9 1742.35 422.517   1
  16  -5  -9 1249.32 380.877   1
  16  -5  -9 1586.60 373.853   2
  15   5  -9 4273.89 626.592   1
  15  -5  -9 4344.91 604.124   1
  15  -5  -9 3731.35 539.147   2
  14   5  -9 8182.33 827.566   1
  14  -5  -9 8696.23 807.016   1
  14  -5  -9 6936.66 700.999   2
  13   5  -9 1839.83 411.035   1
  13  -5  -9 1067.30 316.472   1
  13  -5  -9 1846.89 387.895   2
  12   5  -9 31727.3 1577.35   1
  12  -5  -9 28588.5 1403.11   2
  12  -5  -9 30338.7 1434.15   1
  11   5  -9 1891.15 434.885   1
  11  -5  -9 2112.07 380.198   1
  11  -5  -9 1950.97 396.771   2
  10   5  -9 33788.4 1586.48   1
  10  -5  -9 32964.2 1492.94   2
  10  -5  -9 35456.0 1467.90   1
   9  -5  -9 5161.58 539.281   1
   9  -5  -9 6259.06 636.652   2
   9   5  -9 6406.85 695.001   1
   8  -5  -9 21450.9 1177.62   2
   8  -5  -9 20218.6 1014.93   1
   7  -5  -9 515.690 207.280   1
   7  -5  -9 537.192 229.936   2
   6  -5  -9 29604.3 1386.97   2
   6  -5  -9 32021.4 1198.99   1
   5  -5  -9 3649.98 380.962   1
   5  -5  -9 3678.26 492.517   2
   4  -5  -9 77671.4 2296.38   2
   4  -5  -9 71622.3 1740.32   1
   3  -5  -9 2026.80 390.054   2
   3  -5  -9 2219.01 271.803   1
   2  -5  -9 11628.8 542.967   1
   2  -5  -9 11903.2 868.717   2
   2   5  -9 12385.3 729.217   2
   1  -5  -9 14553.1 550.996   1
   1  -5  -9 16071.8 1010.79   2
   1   5  -9 13720.3 742.403   2
   0  -5  -9 19780.2 1129.52   2
   0  -5  -9 18549.6 543.318   1
  -1  -5  -9 15270.0 1006.91   2
  -2  -5  -9 11021.0 854.536   2
  -3  -5  -9 6273.77 665.769   2
  -4  -5  -9 929.605 313.622   2
  -5  -5  -9 16250.5 1068.77   2
  -6  -5  -9 316.116 229.437   2
  -7  -5  -9 30491.9 1502.45   2
  -8  -5  -9 7549.48 755.435   2
  -9  -5  -9 40191.4 1773.03   2
 -10  -5  -9 4442.45 619.726   2
 -11  -5  -9 14333.0 1092.71   2
 -12  -5  -9 731.054 313.796   2
 -13  -5  -9 31299.7 1648.43   2
 -14  -5  -9 1866.52 449.970   2
 -15  -5  -9 14364.2 1152.94   2
  17  -6  -9 4796.72 676.877   1
  16  -6  -9 1413.14 377.956   1
  16  -6  -9 1515.01 382.475   2
  15  -6  -9 3870.32 563.162   1
  15  -6  -9 3951.16 551.989   2
  14  -6  -9 296.607 219.494   2
  14  -6  -9 469.360 268.577   1
  14   6  -9 466.066 274.595   1
  13  -6  -9 964.536 298.161   2
  13  -6  -9 1409.28 372.394   1
  12  -6  -9 1442.36 339.675   2
  12  -6  -9 1711.99 382.359   1
  11  -6  -9 2359.57 434.879   2
  11  -6  -9 1507.13 336.936   1
  10  -6  -9 168.732 233.132   2
  10  -6  -9-175.895 184.393   1
   9  -6  -9 5046.54 624.673   2
   9  -6  -9 5030.29 554.499   1
   8  -6  -9 685.738 273.463   2
   8  -6  -9 1289.04 295.653   1
   7  -6  -9 944.192 315.916   2
   7  -6  -9 802.413 212.315   1
   6  -6  -9 1912.02 303.196   1
   6  -6  -9 1956.91 410.157   2
   5  -6  -9 3254.04 378.719   1
   5  -6  -9 2673.21 459.336   2
   4  -6  -9 1291.66 341.638   2
   3  -6  -9 1001.10 316.389   2
   2  -6  -9 3950.66 536.185   2
   1  -6  -9 2823.34 481.763   2
   0  -6  -9 3877.52 543.130   2
  -1  -6  -9 1330.09 380.765   2
  -2  -6  -9 112.651 222.256   2
  -3  -6  -9 1840.60 426.898   2
  -4  -6  -9 2830.53 508.774   2
  -5  -6  -9 5808.94 693.029   2
  -6  -6  -9 1582.04 403.868   2
  -7  -6  -9 240.519 246.774   2
  -8  -6  -9 1308.90 386.522   2
  -9  -6  -9 523.874 278.838   2
 -10  -6  -9 164.441 229.569   2
 -11  -6  -9 341.990 300.607   2
  12  -7  -9 3066.67 513.751   2
  11  -7  -9 214.111 242.608   2
  10  -7  -9 772.160 282.903   2
   9  -7  -9 3028.29 501.485   2
   8  -7  -9 1074.59 370.601   2
   7  -7  -9 799.360 291.911   2
   6  -7  -9 9101.88 854.507   2
   5  -7  -9 1262.00 397.876   2
   4  -7  -9 5965.62 680.995   2
   3  -7  -9 316.205 304.735   2
   2  -7  -9 815.594 305.888   2
   1  -7  -9 651.322 316.417   2
   0  -7  -9 3894.46 575.078   2
  -1  -7  -9 14.5518 253.069   2
  -2  -7  -9 761.959 246.738   2
  -3  -7  -9 325.569 217.199   2
  -4  -7  -9 666.190 310.822   2
  -5  -7  -9 1688.98 442.207   2
  -6  -7  -9 624.202 316.762   2
   6  -8  -9 654.715 321.332   2
   5  -8  -9 7476.40 803.172   2
   4  -8  -9 1021.30 360.113   2
   3  -8  -9 17224.8 1222.26   2
  21   0 -10 1617.19 414.690   1
  20   0 -10 28697.7 1583.36   1
  19   0 -10 304.199 296.896   1
  18   0 -10 19731.7 1254.88   1
  17   0 -10 440.901 241.997   1
  16   0 -10 19086.2 1166.20   1
  15   0 -10 4617.25 587.934   1
  14   0 -10 23789.2 1260.33   1
  13   0 -10 1326.84 308.768   1
  12   0 -10 754.071 257.127   1
  11   0 -10 12202.1 831.639   1
  10   0 -10 2448.73 395.434   1
   9   0 -10 26575.9 1180.51   1
   8   0 -10 28556.3 1193.77   1
   7   0 -10 29118.4 1165.24   1
   6   0 -10 57384.0 1655.68   1
  -6   0  10 58998.9 1722.87   1
   5   0 -10 9515.69 630.612   1
  -5   0  10 10941.3 691.421   1
   4   0 -10 1638.34 258.988   1
  -4   0  10 1536.36 268.469   1
   3   0 -10 69938.0 1740.32   1
   2   0 -10 9265.76 565.265   1
   1   0 -10 57834.2 1488.12   1
   0   0 -10 484.786 156.905   1
  -1   0 -10 85942.3 2084.91   2
   2   0  10 63.5072 91.6762   1
  -2   0 -10-163.400 152.997   2
   3   0  10 40299.0 1166.27   1
  -3   0 -10 39949.4 1351.91   2
   4   0  10 16768.1 727.992   1
  -4   0 -10 16553.5 850.108   2
  -5   0 -10 709.197 200.886   2
   5   0  10 845.992 178.437   1
   6   0  10 5960.61 424.881   1
  -6   0 -10 5735.56 499.986   2
   7   0  10 3665.45 332.957   1
  -7   0 -10 4282.95 439.492   2
   8   0  10 15896.5 706.713   1
  -8   0 -10 16739.9 857.319   2
   9   0  10 8159.27 503.262   1
  -9   0 -10 8465.19 618.771   2
  10   0  10 25229.1 915.868   1
 -10   0 -10 25526.7 1083.13   2
 -11   0 -10 8063.69 611.592   2
 -12   0 -10 21865.6 1032.44   2
 -13   0 -10 23029.0 1080.47   2
 -14   0 -10 15390.0 890.858   2
 -15   0 -10 11023.7 768.945   2
 -16   0 -10 22301.3 1109.92   2
 -17   0 -10 1273.74 305.715   2
 -18   0 -10 35560.1 1455.99   2
 -19   0 -10 403.518 254.753   2
 -20   0 -10 12927.5 877.716   2
  21   1 -10 6395.18 761.584   1
  21  -1 -10 5233.84 695.225   1
  20   1 -10 1238.20 371.906   1
  20  -1 -10 1267.17 374.874   1
  19   1 -10 3699.61 574.333   1
  19  -1 -10 3219.97 548.103   1
  18   1 -10 87.2277 245.401   1
  18  -1 -10-68.6143 237.817   1
  17   1 -10 2522.01 466.726   1
  17  -1 -10 2262.87 476.615   1
  16   1 -10 2828.51 482.954   1
  16  -1 -10 2562.29 465.655   1
  15   1 -10 23239.8 1287.97   1
  15  -1 -10 22834.7 1265.37   1
  14   1 -10 1295.04 350.901   1
  14  -1 -10 1538.98 342.223   1
  13   1 -10 18202.2 1090.89   1
  13  -1 -10 18291.0 1061.29   1
  12   1 -10 10372.9 805.461   1
  12  -1 -10 9625.16 750.645   1
  11   1 -10 26468.7 1265.39   1
  11  -1 -10 24905.2 1187.03   1
  10  -1 -10 1366.74 301.487   1
  10   1 -10 988.041 260.389   1
   9   1 -10 8270.68 675.630   1
   9  -1 -10 8235.09 627.931   1
   8  -1 -10 1922.61 318.844   1
   8   1 -10 2179.65 359.015   1
   7  -1 -10 2602.48 347.917   1
  -7   1  10 1845.04 285.557   1
   7   1 -10 1782.13 315.855   1
   6  -1 -10 3937.69 412.557   1
   6   1 -10 4417.11 462.131   1
  -6   1  10 4577.11 437.498   1
   5   1 -10 8451.64 624.791   1
   5  -1 -10 8710.04 581.618   1
  -5   1  10 7877.83 562.152   1
   4   1 -10 25772.9 1070.37   1
   4  -1 -10 24715.4 948.418   1
   3   1 -10 692.511 223.039   1
   3  -1 -10 298.265 137.166   1
  -3  -1  10 355.417 153.068   1
   2   1 -10 23652.6 976.336   1
   2  -1 -10 21739.1 837.393   1
  -2  -1  10 24149.4 1012.25   1
  -2   1  10 24958.9 927.933   1
   1   1 -10 5158.68 451.597   1
   1  -1 -10 5179.95 384.251   1
  -1  -1  10 5909.42 486.048   1
   1  -1 -10 6074.03 545.266   2
  -1   1  10 5538.17 418.969   1
   0  -1 -10 7128.37 429.047   1
   0  -1  10 7319.70 527.933   1
   0  -1 -10 6996.56 576.171   2
  -1  -1 -10 91.4679 82.4738   1
   1  -1  10-124.310 111.683   1
  -1  -1 -10 113.625 162.366   2
   1   1  10 24.1633 79.7912   1
   2   1  10 24516.4 815.047   1
   2  -1  10 23666.8 965.668   1
  -2  -1 -10 23815.1 1066.43   2
  -2   1 -10 23920.7 990.252   2
   3   1  10 6002.13 379.094   1
   3  -1  10 5492.77 456.424   1
  -3  -1 -10 4902.92 492.136   2
  -3   1 -10 4769.23 438.153   2
   4   1  10 18353.7 673.897   1
  -4  -1 -10 19138.2 946.226   2
  -4   1 -10 18680.2 854.687   2
  -5  -1 -10 9709.38 680.882   2
  -5   1 -10 9063.52 589.388   2
   5   1  10 9726.52 465.507   1
   6  -1  10 29426.9 1070.41   1
  -6  -1 -10 28913.7 1192.63   2
  -6   1 -10 28185.6 1057.50   2
   6   1  10 30138.8 841.071   1
   7   1  10 1.54136 72.4119   1
   7  -1  10 42.1628 100.046   1
  -7  -1 -10-52.1111 175.947   2
  -7   1 -10 22.3062 114.557   2
   8  -1  10 24882.5 1002.09   1
  -8  -1 -10 26007.4 1144.30   2
  -8   1 -10 26990.4 1026.21   2
   8   1  10 26542.4 772.232   1
   9  -1  10 1168.15 217.718   1
  -9  -1 -10 1015.32 269.538   2
  -9   1 -10 1221.33 231.973   2
   9   1  10 1317.55 163.695   1
  10  -1  10 20524.7 918.547   1
 -10  -1 -10 21077.2 1046.99   2
 -10   1 -10 22026.8 937.257   2
  10   1  10 20777.4 690.952   1
  11  -1  10 329.535 152.093   1
 -11  -1 -10 335.812 157.380   2
 -11   1 -10 320.675 156.429   2
  11   1  10 397.016 110.854   1
  12  -1  10 275.919 151.910   1
 -12   1 -10 116.042 133.356   2
 -12  -1 -10 276.776 197.351   2
 -13   1 -10 32888.9 1199.88   2
 -13  -1 -10 33237.5 1378.33   2
 -14   1 -10 114.093 156.205   2
 -14  -1 -10 108.990 190.570   2
 -15   1 -10 8437.58 626.179   2
 -15  -1 -10 8418.10 715.396   2
 -16   1 -10 4594.24 476.924   2
 -16  -1 -10 4720.66 553.542   2
 -17   1 -10 3371.93 402.732   2
 -17  -1 -10 3316.16 484.182   2
 -18  -1 -10 441.003 267.933   2
 -19  -1 -10 4334.07 571.996   2
 -20  -1 -10 154.787 202.733   2
 -21  -1 -10 6885.48 705.598   2
 -22  -1 -10 439.168 269.125   2
  21  -2 -10 729.945 351.588   1
  20  -2 -10-100.407 286.529   1
  20   2 -10 370.012 319.504   1
  19  -2 -10 28.2377 243.565   1
  19   2 -10-89.7822 292.554   1
  18  -2 -10 3311.97 563.430   1
  18   2 -10 4359.24 612.808   1
  17  -2 -10 852.614 324.358   1
  17   2 -10 758.576 327.785   1
  16  -2 -10 575.898 250.500   1
  16   2 -10 432.747 273.637   1
  15   2 -10-44.1576 187.664   1
  15  -2 -10 7.02838 189.833   1
  14   2 -10 372.862 198.675   1
  14  -2 -10 43.1482 167.584   1
  13   2 -10 1479.23 350.531   1
  13  -2 -10 1406.44 328.448   1
  12   2 -10 1095.63 309.996   1
  12  -2 -10 1574.20 334.813   1
  11   2 -10 452.070 219.531   1
  11  -2 -10 139.444 180.147   1
  10   2 -10 4160.37 518.854   1
  10  -2 -10 4703.19 497.323   1
   9   2 -10 3667.70 479.051   1
   9  -2 -10 3278.71 410.643   1
   8   2 -10 6083.44 582.476   1
   8  -2 -10 4675.38 461.886   1
   7   2 -10 12798.8 833.764   1
   7  -2 -10 12310.2 723.255   1
   6  -2 -10 602.800 187.444   1
   6   2 -10 285.187 197.013   1
   5   2 -10 23298.0 1085.40   1
   5  -2 -10 23756.4 930.782   1
   4  -2 -10 2553.46 305.643   1
   4   2 -10 2355.05 357.484   1
   4  -2 -10 2386.16 371.103   2
   3   2 -10 2586.79 360.657   1
   3  -2 -10 2092.26 250.473   1
   3  -2 -10 2177.29 355.030   2
   2  -2 -10 1888.18 236.665   1
   2  -2 -10 2369.73 355.119   2
   2   2 -10 1804.06 320.085   1
   1  -2 -10 14740.5 604.948   1
   1  -2 -10 15483.6 894.412   2
   0  -2 -10 62.7213 80.7643   1
   0  -2 -10-79.3585 158.114   2
  -1  -2 -10 5493.99 318.577   1
  -1  -2 -10 5122.84 521.364   2
  -2  -2 -10 1263.71 292.409   2
  -3  -2 -10 4599.69 492.323   2
  -3   2 -10 3689.29 369.510   2
  -4  -2 -10 4082.84 472.136   2
  -4   2 -10 3637.15 359.728   2
  -5  -2 -10 205.566 151.901   2
  -5   2 -10 314.753 142.554   2
  -6  -2 -10 7543.72 639.808   2
  -6   2 -10 8628.98 531.772   2
  -7  -2 -10 573.316 225.397   2
  -7   2 -10 873.645 186.266   2
  -8  -2 -10 756.006 257.363   2
  -8   2 -10 962.099 200.324   2
  -9  -2 -10 983.130 274.086   2
  -9   2 -10 916.460 198.244   2
 -10  -2 -10-17.1984 186.104   2
 -10   2 -10 3.96709 112.006   2
 -11   2 -10 9551.38 560.883   2
 -11  -2 -10 9202.73 744.781   2
 -12   2 -10 392.487 145.537   2
 -12  -2 -10 378.440 237.113   2
 -13   2 -10 7563.53 506.074   2
 -13  -2 -10 6670.63 656.056   2
 -14   2 -10 62.0519 121.920   2
 -14  -2 -10 491.226 265.446   2
 -15  -2 -10 7554.41 729.712   2
 -16  -2 -10 9603.43 848.369   2
 -17  -2 -10 202.278 238.380   2
 -18  -2 -10 6650.65 720.232   2
 -19  -2 -10-54.7479 224.900   2
 -20  -2 -10 3649.83 548.032   2
 -21  -2 -10-208.269 296.600   2
 -22  -2 -10 164.395 285.637   2
  20  -3 -10-193.805 250.090   1
  19  -3 -10 13451.9 1101.06   1
  19   3 -10 12026.2 1048.92   1
  18  -3 -10 423.446 256.588   1
  18   3 -10 714.846 305.266   1
  17  -3 -10 10712.6 939.010   1
  17   3 -10 11171.9 977.734   1
  16  -3 -10 3774.86 559.561   1
  16   3 -10 4488.72 630.769   1
  15   3 -10 16440.3 1130.99   1
  15  -3 -10 15750.4 1071.30   1
  14  -3 -10 494.262 255.002   1
  14   3 -10 810.968 318.661   1
  13   3 -10 52444.5 1995.49   1
  13  -3 -10 51672.9 1876.62   1
  12  -3 -10 679.709 242.478   1
  12   3 -10 1011.85 293.228   1
  11   3 -10 43668.9 1736.46   1
  11  -3 -10 40848.6 1569.77   1
  10  -3 -10 6475.06 591.127   1
  10   3 -10 7629.27 707.306   1
   9  -3 -10 32882.2 1300.42   1
   9   3 -10 31624.4 1426.73   1
   8  -3 -10 29783.7 1193.42   1
   8   3 -10 30322.5 1368.12   1
   7   3 -10 14409.4 918.580   1
   7  -3 -10 12982.4 878.775   2
   7  -3 -10 12350.2 723.546   1
   6   3 -10 34909.1 1432.81   1
   6  -3 -10 34245.6 1435.56   2
   6  -3 -10 35096.2 1197.36   1
   5   3 -10 7305.83 645.157   1
   5  -3 -10 7875.71 675.144   2
   5  -3 -10 7882.86 523.261   1
   4   3 -10 4236.13 484.412   1
   4  -3 -10 3660.24 341.154   1
   4  -3 -10 4628.25 528.301   2
   3  -3 -10 320.916 121.777   1
   3  -3 -10 64.2801 174.090   2
   2  -3 -10 35410.7 994.222   1
   2  -3 -10 36391.4 1463.28   2
   1  -3 -10 6285.40 366.925   1
   1  -3 -10 6871.32 618.492   2
   0  -3 -10 44394.9 979.092   1
   0  -3 -10 43337.5 1609.46   2
  -1  -3 -10 1726.56 154.076   1
  -1  -3 -10 1791.40 363.021   2
  -2  -3 -10 19970.7 1073.42   2
  -3  -3 -10 2390.95 389.353   2
  -4  -3 -10 111539. 2741.36   2
  -4   3 -10 108812. 2149.67   2
  -5  -3 -10 9616.17 753.068   2
  -5   3 -10 8260.46 499.652   2
  -5   3 -10 8279.90 583.266   3
  -6  -3 -10 54698.5 1866.35   2
  -6   3 -10 55761.6 1357.82   2
  -6   3 -10 51407.2 1491.08   3
  -7   3 -10 3483.88 316.529   2
  -7  -3 -10 3806.74 500.875   2
  -7   3 -10 2746.85 325.517   3
  -8  -3 -10 28287.4 1335.86   2
  -8   3 -10 28681.5 899.263   2
  -9  -3 -10 7476.42 697.190   2
  -9   3 -10 8085.76 455.378   2
 -10   3 -10 4254.08 321.907   2
 -10  -3 -10 3610.84 515.963   2
 -11   3 -10 14242.1 583.960   2
 -11  -3 -10 14854.1 1013.80   2
 -12  -3 -10 18761.0 1154.26   2
 -13  -3 -10 11321.8 913.305   2
 -14  -3 -10 12667.2 971.558   2
 -15  -3 -10 13200.1 1011.04   2
 -16  -3 -10 266.135 306.160   2
 -17  -3 -10 33852.5 1676.79   2
 -18  -3 -10 699.259 305.389   2
 -19  -3 -10 10902.1 963.323   2
 -20  -3 -10 418.810 249.779   2
  19  -4 -10 335.987 226.330   1
  18  -4 -10 15092.1 1156.22   1
  17   4 -10 382.075 236.159   1
  17  -4 -10 882.965 333.789   1
  16   4 -10 3035.38 521.803   1
  16  -4 -10 3270.60 547.894   1
  15   4 -10 2132.24 450.409   1
  15  -4 -10 1853.60 413.106   1
  14   4 -10 2067.74 443.604   1
  14  -4 -10 2585.36 433.963   1
  13   4 -10 1551.78 388.192   1
  13  -4 -10 1626.66 374.900   1
  12   4 -10 7108.74 739.251   1
  12  -4 -10 7621.84 702.781   1
  12  -4 -10 7132.97 710.647   2
  11   4 -10 3567.96 534.332   1
  11  -4 -10 3256.93 460.418   1
  11  -4 -10 2975.16 476.247   2
  10   4 -10 21488.8 1227.20   1
  10  -4 -10 20865.2 1078.14   1
  10  -4 -10 19580.5 1142.60   2
   9   4 -10 15938.7 1042.16   1
   9  -4 -10 15966.8 905.158   1
   9  -4 -10 14887.3 989.539   2
   8   4 -10 1672.71 364.553   1
   8  -4 -10 2070.52 328.875   1
   8  -4 -10 1756.21 377.536   2
   7   4 -10 13855.8 962.084   1
   7  -4 -10 13363.7 766.754   1
   7  -4 -10 13025.5 906.553   2
   6  -4 -10 5217.11 457.140   1
   6  -4 -10 6840.97 672.646   2
   5  -4 -10 9257.88 585.038   1
   5  -4 -10 10269.7 813.832   2
   4  -4 -10 2328.26 282.276   1
   4  -4 -10 2306.13 402.226   2
   3  -4 -10 11027.6 835.662   2
   3  -4 -10 12156.7 581.366   1
   2  -4 -10 831.606 159.743   1
   2  -4 -10 1719.74 357.584   2
   1  -4 -10 11656.9 472.493   1
   1  -4 -10 11931.9 865.951   2
   0  -4 -10 2339.92 181.150   1
   0  -4 -10 2658.33 437.546   2
  -1  -4 -10 14746.6 337.705   1
  -1  -4 -10 16864.8 1025.12   2
  -2  -4 -10 12378.3 885.072   2
  -3  -4 -10 18210.5 1086.32   2
  -4  -4 -10 1842.54 397.797   2
  -4   4 -10 2059.17 259.388   2
  -5  -4 -10 18353.5 1106.40   2
  -5   4 -10 17799.8 682.623   2
  -6  -4 -10 17341.3 1081.76   2
  -6   4 -10 16726.2 624.639   2
  -7  -4 -10 20095.1 1178.76   2
  -7   4 -10 18471.0 630.700   2
  -8  -4 -10 11432.6 899.944   2
  -9  -4 -10 6725.04 701.701   2
 -10  -4 -10 2836.73 511.642   2
 -11  -4 -10 4456.13 609.457   2
 -12  -4 -10 31862.4 1582.59   2
 -13  -4 -10 12330.3 1007.20   2
 -14  -4 -10 5354.61 670.339   2
 -15  -4 -10 463.163 308.946   2
 -16  -4 -10 10122.1 957.958   2
 -17  -4 -10 948.898 345.796   2
  19  -5 -10-150.563 287.794   2
  18  -5 -10 4100.60 627.900   1
  18  -5 -10 3169.36 505.657   2
  17  -5 -10 877.197 330.863   1
  17  -5 -10 955.860 356.884   2
  16  -5 -10 496.739 293.085   1
  16  -5 -10 504.155 301.757   2
  15  -5 -10 206.293 196.359   1
  15  -5 -10-272.365 281.727   2
  14  -5 -10 95.4872 186.666   1
  14   5 -10 213.832 261.758   1
  14  -5 -10 368.131 280.289   2
  13  -5 -10 2173.85 421.334   1
  13   5 -10 1536.73 383.496   1
  13  -5 -10 945.998 343.082   2
  12  -5 -10 160.375 204.365   1
  12   5 -10 534.076 277.719   1
  12  -5 -10 36.7407 223.663   2
  11  -5 -10 629.197 256.018   1
  11   5 -10 924.757 344.236   1
  11  -5 -10 206.293 175.468   2
  10   5 -10 115.258 169.533   1
  10  -5 -10 29.9242 170.191   1
  10  -5 -10 35.7190 211.697   2
   9  -5 -10 587.507 267.107   2
   9  -5 -10 879.234 256.186   1
   8  -5 -10 2241.43 431.666   2
   8  -5 -10 2775.08 397.789   1
   7  -5 -10 899.721 221.803   1
   7  -5 -10 897.408 289.666   2
   6  -5 -10 538.342 182.206   1
   6  -5 -10 633.805 235.271   2
   5  -5 -10 297.962 148.995   1
   5  -5 -10 541.252 287.361   2
   4  -5 -10 22.3675 103.432   1
   4  -5 -10-161.863 267.346   2
   3  -5 -10 1962.77 399.136   2
   3  -5 -10 1579.38 217.070   1
   2  -5 -10 413.459 224.401   2
   1  -5 -10 482.669 247.077   2
   0  -5 -10-123.841 179.944   2
  -1  -5 -10 924.280 293.312   2
  -2  -5 -10 205.788 246.550   2
  -3  -5 -10 671.194 294.594   2
  -4  -5 -10-115.558 265.589   2
  -5  -5 -10 180.015 295.790   2
  -6  -5 -10 1402.39 397.332   2
  -7  -5 -10 301.702 280.672   2
  -8  -5 -10 212.919 290.286   2
  -9  -5 -10 230.729 248.194   2
 -10  -5 -10-465.698 292.208   2
 -11  -5 -10 643.923 320.955   2
 -12  -5 -10 381.906 340.650   2
 -13  -5 -10 66.5632 265.185   2
  16  -6 -10 10398.1 926.102   2
  16  -6 -10 10199.8 954.267   1
  15  -6 -10 298.710 229.549   1
  15  -6 -10 1025.97 340.908   2
  14  -6 -10 7865.11 792.458   1
  14  -6 -10 7868.90 798.364   2
  13  -6 -10 406.531 267.141   1
  13  -6 -10-46.0365 232.445   2
  12  -6 -10 9036.32 841.260   2
  12  -6 -10 11751.6 908.822   1
  11  -6 -10 520.954 229.234   1
  11  -6 -10 709.942 263.922   2
  10  -6 -10 12460.7 973.215   2
  10  -6 -10 13187.2 907.524   1
   9  -6 -10 6644.15 726.540   2
   8  -6 -10 4405.45 598.933   2
   7  -6 -10 5238.27 646.304   2
   6  -6 -10 8009.82 792.209   2
   5  -6 -10 6842.11 726.305   2
   4  -6 -10 9146.42 842.852   2
   3  -6 -10 8330.56 786.019   2
   2  -6 -10 3914.55 565.642   2
   1  -6 -10 21455.7 1289.48   2
   0  -6 -10 2146.42 442.576   2
  -1  -6 -10 11676.3 952.450   2
  -2  -6 -10 417.412 318.717   2
  -3  -6 -10 22774.0 1346.14   2
  -4  -6 -10 593.723 261.474   2
  -5  -6 -10 16705.8 1177.89   2
  -6  -6 -10 3538.98 579.945   2
  -7  -6 -10 9737.41 925.292   2
  -8  -6 -10 4804.43 672.628   2
  -9  -6 -10 9917.55 951.104   2
  11  -7 -10 6600.40 749.756   2
  10  -7 -10 1120.36 345.279   2
   9  -7 -10 2401.85 461.234   2
   8  -7 -10 4538.87 630.361   2
   7  -7 -10 5334.92 674.078   2
   6  -7 -10 3939.48 598.045   2
   5  -7 -10 2990.61 522.659   2
   4  -7 -10 6303.18 727.593   2
   3  -7 -10 2310.68 463.271   2
   2  -7 -10 10155.3 932.580   2
   1  -7 -10 2029.65 462.079   2
   0  -7 -10 14607.1 1123.54   2
  -1  -7 -10 879.209 373.379   2
  -2  -7 -10 10653.5 980.714   2
  20   0 -11-105.615 209.026   1
  19   0 -11 144.758 265.188   1
  18   0 -11 224.354 213.026   1
  17   0 -11-143.982 236.887   1
  16   0 -11-412.964 249.882   1
  15   0 -11 144.278 200.567   1
  14   0 -11 265.936 223.428   1
  13   0 -11 177.057 217.219   1
  12   0 -11 1.57078 182.236   1
  11   0 -11 226.960 198.460   1
  10   0 -11-411.770 239.175   1
   9   0 -11-172.913 183.735   1
   8   0 -11 23.0228 139.272   1
   7   0 -11 156.246 171.263   1
   6   0 -11-142.369 163.606   1
   5   0 -11-118.612 149.852   1
  -4   0  11-209.140 189.451   1
   4   0 -11 31.1761 131.077   1
   3   0 -11-87.0543 119.308   1
  -3   0  11-100.207 135.264   1
   2   0 -11 33.7287 110.222   1
  -2   0  11-7.29045 122.954   1
  -1   0  11-43.0051 120.467   1
   1   0 -11-1.79732 103.580   1
   0   0 -11 73.3064 162.609   2
   0   0 -11 0.86867 118.851   1
  -1   0 -11 109.138 154.867   2
  -2   0 -11-238.459 172.750   2
  -3   0 -11-56.0923 157.510   2
  -4   0 -11 87.8518 174.575   2
  -5   0 -11 79.3419 144.574   2
  -6   0 -11 127.310 178.025   2
  -7   0 -11 76.6727 159.514   2
  -8   0 -11-195.825 175.228   2
  -9   0 -11 55.4969 141.361   2
 -10   0 -11 156.750 175.955   2
 -11   0 -11 111.327 155.662   2
 -12   0 -11 165.960 181.544   2
 -13   0 -11-96.9358 177.789   2
 -14   0 -11 213.694 202.145   2
 -15   0 -11 222.825 165.657   2
 -16   0 -11-404.698 247.920   2
 -17   0 -11 187.939 210.257   2
 -18   0 -11 297.522 235.989   2
 -19   0 -11 50.7333 182.355   2
  20   1 -11 4831.51 691.806   1
  20  -1 -11 3991.32 612.519   1
  19   1 -11 3991.38 600.544   1
  19  -1 -11 4290.72 643.824   1
  18   1 -11 3927.36 590.004   1
  18  -1 -11 3974.47 595.432   1
  17   1 -11 5269.52 660.752   1
  17  -1 -11 4206.37 593.100   1
  16   1 -11 19432.0 1232.08   1
  16  -1 -11 19456.7 1226.70   1
  15  -1 -11 2647.69 455.042   1
  15   1 -11 2105.49 432.711   1
  14   1 -11 12244.7 946.586   1
  14  -1 -11 12843.7 947.811   1
  13  -1 -11 1193.94 302.192   1
  13   1 -11 89.4926 205.242   1
  12   1 -11 10789.0 856.980   1
  12  -1 -11 10672.0 805.569   1
  11   1 -11 6647.80 649.119   1
  11  -1 -11 7825.11 680.470   1
  10  -1 -11 4286.90 496.090   1
  10   1 -11 3549.65 486.722   1
   9   1 -11 24015.2 1187.49   1
   9  -1 -11 23164.8 1112.97   1
   8  -1 -11 5450.99 523.677   1
   8   1 -11 4406.74 502.622   1
   7   1 -11 28960.5 1246.32   1
   7  -1 -11 27314.3 1147.09   1
   6   1 -11 4159.58 472.906   1
   6  -1 -11 4302.07 440.018   1
   5   1 -11 30474.0 1234.67   1
   5  -1 -11 29371.6 1122.65   1
  -5   1  11 31013.6 1185.31   1
   4   1 -11 20029.8 981.739   1
   4  -1 -11 19852.0 878.427   1
  -4   1  11 20724.0 935.593   1
   3   1 -11 44411.6 1476.16   1
   3  -1 -11 48356.3 1378.65   1
   2  -1 -11 4695.88 403.198   1
   2   1 -11 4494.83 446.713   1
   2  -1 -11 4923.03 523.185   2
   1  -1 -11 10542.7 580.161   1
   1  -1 -11 11975.1 798.355   2
   1   1 -11 12300.3 726.639   1
   0  -1 -11 15962.2 697.855   1
   0  -1 -11 15737.2 910.306   2
   0  -1  11 16128.9 835.557   1
   0   1  11 16793.5 752.060   1
   1   1  11 13528.9 653.471   1
   1  -1  11 12234.3 720.431   1
  -1  -1 -11 13025.6 826.048   2
   2  -1  11 17301.9 831.142   1
  -2  -1 -11 16659.3 914.041   2
  -2   1 -11 16658.3 845.111   2
   3  -1  11 23865.4 974.238   1
  -3  -1 -11 24569.4 1108.59   2
  -3   1 -11 21562.2 954.803   2
   4   1  11 3587.14 304.279   1
  -4  -1 -11 3414.18 444.167   2
  -4   1 -11 3403.67 398.021   2
   4  -1  11 3450.16 380.654   1
   5   1  11 17040.5 662.955   1
   5  -1  11 16088.8 822.014   1
  -5  -1 -11 17252.6 949.940   2
  -5   1 -11 16897.5 857.664   2
  -6  -1 -11 4116.32 474.214   2
   6  -1  11 4289.19 416.095   1
  -6   1 -11 4444.13 442.355   2
   6   1  11 3964.33 310.409   1
   7  -1  11 4757.24 445.421   1
  -7  -1 -11 6212.88 580.233   2
  -7   1 -11 5337.29 481.984   2
   7   1  11 4817.91 338.638   1
   8  -1  11 11818.6 701.411   1
  -8  -1 -11 12073.9 820.035   2
  -8   1 -11 10985.9 689.841   2
   8   1  11 12513.3 539.124   1
   9  -1  11 1394.46 247.858   1
  -9  -1 -11 1525.43 330.224   2
  -9   1 -11 1137.15 238.578   2
 -10  -1 -11 23942.1 1158.47   2
 -10   1 -11 24670.0 1047.39   2
 -11  -1 -11 248.149 210.722   2
 -11   1 -11 77.2111 164.509   2
 -12   1 -11 44097.3 1453.28   2
 -12  -1 -11 44449.5 1651.98   2
 -13   1 -11 4307.77 448.550   2
 -13  -1 -11 4328.60 529.960   2
 -14   1 -11 5873.91 522.160   2
 -14  -1 -11 5595.13 594.615   2
 -15   1 -11 3337.44 412.064   2
 -15  -1 -11 2806.02 447.935   2
 -16   1 -11 15013.4 860.402   2
 -16  -1 -11 14229.5 983.218   2
 -17  -1 -11 5638.31 644.390   2
 -18  -1 -11 4114.77 545.405   2
 -19  -1 -11 8820.26 796.610   2
 -20  -1 -11 5515.22 646.593   2
 -21  -1 -11 4134.69 554.802   2
  20  -2 -11 725.960 305.042   1
  19   2 -11 11808.6 1058.24   1
  19  -2 -11 10964.3 991.581   1
  18  -2 -11 2604.21 487.455   1
  18   2 -11 2226.99 451.156   1
  17  -2 -11 2433.53 477.396   1
  17   2 -11 1893.71 434.764   1
  16  -2 -11 5227.98 653.846   1
  16   2 -11 4614.00 626.008   1
  15  -2 -11 907.774 301.680   1
  15   2 -11 1365.48 393.053   1
  14   2 -11 14979.0 1066.57   1
  14  -2 -11 14232.0 997.599   1
  13  -2 -11 513.768 257.646   1
  13   2 -11 1115.48 344.546   1
  12   2 -11 37441.5 1635.65   1
  12  -2 -11 36768.4 1532.28   1
  11  -2 -11 1943.64 357.237   1
  11   2 -11 3139.27 490.088   1
  10   2 -11 25384.2 1279.45   1
  10  -2 -11 22153.7 1111.32   1
   9  -2 -11 810.879 234.472   1
   9   2 -11 878.153 263.294   1
   8   2 -11 13303.2 889.374   1
   8  -2 -11 12603.0 769.507   1
   7  -2 -11 2913.25 374.785   1
   7   2 -11 2535.18 392.937   1
   6   2 -11 31555.2 1342.58   1
   6  -2 -11 32501.1 1183.55   1
   5   2 -11 9586.54 725.402   1
   5  -2 -11 11195.1 656.268   1
   4   2 -11 46042.6 1601.22   1
   4  -2 -11 47603.9 1367.57   1
   4  -2 -11 48784.5 1741.35   2
   3   2 -11 3596.06 442.087   1
   3  -2 -11 3479.00 345.746   1
   3  -2 -11 3353.97 460.815   2
   2  -2 -11 37964.9 1106.38   1
   2  -2 -11 38146.3 1499.71   2
   1  -2 -11 6618.66 422.866   1
   1  -2 -11 6729.91 633.009   2
   0  -2 -11 15764.5 622.467   1
   0  -2 -11 14160.2 904.855   2
  -1  -2 -11 5112.06 553.399   2
  -2  -2 -11 3126.34 467.995   2
  -3  -2 -11 28659.0 1299.00   2
  -3   2 -11 31828.7 1163.42   2
  -4  -2 -11-47.9000 162.352   2
  -4   2 -11 383.681 167.637   2
  -5  -2 -11 65147.4 2017.71   2
  -5   2 -11 65861.3 1719.75   2
  -6  -2 -11 8997.02 739.532   2
  -6   2 -11 9267.28 590.376   2
  -7  -2 -11 38538.0 1550.80   2
  -7   2 -11 42434.7 1308.47   2
  -8  -2 -11 1385.85 339.565   2
  -8   2 -11 1308.03 231.971   2
  -9  -2 -11 38604.1 1559.94   2
  -9   2 -11 38267.1 1227.89   2
 -10  -2 -11 43.4976 204.986   2
 -10   2 -11 129.593 117.237   2
 -11   2 -11 40389.0 1268.70   2
 -11  -2 -11 40184.2 1645.58   2
 -12   2 -11 3386.95 365.302   2
 -12  -2 -11 2750.28 438.944   2
 -13   2 -11 12420.9 684.932   2
 -13  -2 -11 12036.5 913.140   2
 -14  -2 -11 1586.54 398.058   2
 -15  -2 -11 18914.0 1179.73   2
 -16  -2 -11 949.921 335.344   2
 -17  -2 -11 10161.3 896.241   2
 -18  -2 -11 2739.84 505.904   2
 -19  -2 -11 6152.68 730.145   2
 -20  -2 -11 9187.57 872.035   2
 -21  -2 -11 3072.35 522.062   2
  19  -3 -11 5900.60 742.899   1
  18  -3 -11 5899.72 732.085   1
  18   3 -11 5423.34 731.443   1
  17  -3 -11 10152.4 921.348   1
  17   3 -11 8841.92 896.775   1
  16  -3 -11 1153.77 311.658   1
  16   3 -11 1285.59 406.308   1
  15  -3 -11 721.409 293.084   1
  15   3 -11 1376.48 364.343   1
  14   3 -11 2073.44 442.538   1
  14  -3 -11 1801.83 370.859   1
  13   3 -11 7565.84 769.300   1
  13  -3 -11 6459.79 680.027   1
  12   3 -11 235.597 195.130   1
  12  -3 -11 313.911 201.825   1
  11   3 -11 6670.91 709.662   1
  11  -3 -11 6253.09 624.740   1
  10   3 -11 5238.27 611.180   1
  10  -3 -11 5149.99 543.383   1
   9   3 -11-144.572 216.884   1
   9  -3 -11 178.444 153.508   1
   8   3 -11 118.792 207.189   1
   8  -3 -11-96.3277 188.017   1
   8  -3 -11 157.418 193.816   2
   7   3 -11 5375.13 586.482   1
   7  -3 -11 5982.40 519.389   1
   7  -3 -11 5454.59 610.449   2
   6   3 -11 468.592 256.754   1
   6  -3 -11 472.943 166.525   1
   6  -3 -11 87.3378 206.602   2
   5   3 -11 1890.37 358.243   1
   5  -3 -11 1189.74 229.302   1
   5  -3 -11 1154.53 327.900   2
   4  -3 -11 3490.69 343.227   1
   4  -3 -11 3501.01 482.994   2
   3  -3 -11 4473.26 369.881   1
   3  -3 -11 4198.22 528.736   2
   2  -3 -11 47.4800 81.5665   1
   2  -3 -11-10.7569 185.020   2
   1  -3 -11 1130.27 165.436   1
   1  -3 -11 1243.60 313.668   2
   0  -3 -11 4300.85 281.942   1
   0  -3 -11 3858.06 502.973   2
  -1  -3 -11 3191.75 462.322   2
  -2  -3 -11 851.974 279.799   2
  -3  -3 -11 10271.8 808.211   2
  -3   3 -11 9609.04 601.989   2
  -4  -3 -11 10656.6 824.556   2
  -4   3 -11 10270.2 613.300   2
  -5  -3 -11 3705.96 517.601   2
  -5   3 -11 3926.86 373.782   2
  -6  -3 -11 261.722 233.028   2
  -6   3 -11-65.3903 119.032   2
  -7  -3 -11 137.447 180.262   2
  -7   3 -11 13.4614 92.8768   2
  -8  -3 -11 292.577 241.979   2
  -8   3 -11 154.426 113.501   2
  -9  -3 -11 217.583 190.005   2
  -9   3 -11 44.1867 108.350   2
 -10  -3 -11 2436.40 440.085   2
 -11  -3 -11 2688.84 480.743   2
 -12  -3 -11 3570.14 538.436   2
 -13  -3 -11 3431.29 541.505   2
 -14  -3 -11-1.98358 245.148   2
 -15  -3 -11-240.288 292.024   2
 -16  -3 -11 924.617 326.845   2
 -17  -3 -11 239.845 262.140   2
 -18  -3 -11 1402.77 358.776   2
  18  -4 -11 2824.96 536.858   1
  17  -4 -11 9771.94 920.798   1
  16  -4 -11 1445.08 397.812   1
  16   4 -11 1267.78 391.823   1
  15  -4 -11 2354.75 482.150   1
  15   4 -11 3934.82 617.065   1
  14   4 -11 15687.3 1157.03   1
  14  -4 -11 16615.2 1108.45   1
  13  -4 -11 60.9247 203.253   1
  13   4 -11 103.013 217.379   1
  13  -4 -11 507.501 265.576   2
  12  -4 -11 179.933 175.957   1
  12   4 -11 211.226 219.830   1
  12  -4 -11 205.138 244.784   2
  11  -4 -11 4322.85 510.407   1
  11  -4 -11 3438.85 508.024   2
  10  -4 -11 4769.35 516.724   1
  10   4 -11 4285.03 587.469   1
  10  -4 -11 5338.27 628.331   2
   9   4 -11 326.518 250.572   1
   9  -4 -11 598.854 266.769   2
   9  -4 -11 256.187 135.510   1
   8   4 -11 19916.5 1204.25   1
   8  -4 -11 16928.0 1095.00   2
   8  -4 -11 17453.1 925.391   1
   7  -4 -11 3362.12 395.090   1
   7  -4 -11 3780.61 541.186   2
   7   4 -11 2721.74 466.012   1
   6  -4 -11 15889.8 1056.00   2
   6  -4 -11 17548.5 845.101   1
   5  -4 -11 2951.53 341.292   1
   5  -4 -11 2852.57 465.985   2
   4  -4 -11 3922.06 351.668   1
   4  -4 -11 4009.84 555.281   2
   3  -4 -11 2663.41 278.871   1
   3  -4 -11 2038.28 410.115   2
   2  -4 -11 13144.2 566.937   1
   2  -4 -11 12686.2 931.479   2
   1  -4 -11 1835.33 189.038   1
   1  -4 -11 2002.35 416.820   2
   0  -4 -11 11336.3 879.834   2
  -1  -4 -11 10772.1 866.555   2
  -2  -4 -11 5594.74 642.671   2
  -3  -4 -11 12809.2 957.256   2
  -4  -4 -11 2088.11 409.430   2
  -4   4 -11 793.961 182.443   2
  -5  -4 -11 4489.52 594.414   2
  -5   4 -11 4533.47 374.639   2
  -6  -4 -11 11715.9 926.428   2
  -7  -4 -11 19386.5 1196.10   2
  -8  -4 -11 244.251 227.339   2
  -9  -4 -11 11154.9 929.919   2
 -10  -4 -11 3873.94 592.332   2
 -11  -4 -11 20575.2 1306.57   2
 -12  -4 -11 1611.19 438.985   2
 -13  -4 -11 1071.68 346.893   2
 -14  -4 -11 820.375 324.327   2
 -15  -4 -11 1464.28 428.054   2
  17  -5 -11 12253.8 1049.81   1
  16  -5 -11 13277.1 1055.29   1
  16  -5 -11 13226.6 1066.18   2
  15  -5 -11 17112.6 1172.47   1
  15  -5 -11 19216.7 1246.17   2
  14  -5 -11 4854.76 614.126   1
  14  -5 -11 4508.28 628.118   2
  13   5 -11 15963.0 1189.05   1
  13  -5 -11 15448.8 1051.62   1
  13  -5 -11 13312.5 1037.06   2
  12   5 -11 874.702 397.466   1
  12  -5 -11 738.565 246.202   1
  12  -5 -11 334.128 235.480   2
  11   5 -11 10109.7 932.092   1
  11  -5 -11 8662.33 742.927   1
  11  -5 -11 10031.1 882.485   2
  10  -5 -11 1368.33 290.625   1
  10  -5 -11 857.284 314.919   2
   9  -5 -11 19689.9 1037.41   1
   9  -5 -11 21262.3 1271.94   2
   8  -5 -11-110.076 162.079   1
   8  -5 -11 43.8774 196.446   2
   7  -5 -11 16859.0 875.264   1
   7  -5 -11 17478.6 1151.66   2
   6  -5 -11 1907.01 412.114   2
   5  -5 -11 18078.5 1175.48   2
   4  -5 -11 2328.66 458.275   2
   3  -5 -11 28830.0 1476.40   2
   2  -5 -11 4180.52 591.323   2
   1  -5 -11 15725.9 1075.62   2
   0  -5 -11 9918.59 870.949   2
  -1  -5 -11 12646.9 988.062   2
  -2  -5 -11 15591.6 1100.17   2
  -3  -5 -11 22690.2 1332.47   2
  -4  -5 -11 3933.94 591.834   2
  -5  -5 -11 7238.88 774.818   2
  -6  -5 -11 15649.5 1126.24   2
  -7  -5 -11 6799.88 749.324   2
  -8  -5 -11 30846.3 1617.23   2
  -9  -5 -11 176.780 242.218   2
 -10  -5 -11 13677.3 1099.98   2
 -11  -5 -11 422.666 307.963   2
  13  -6 -11 217.212 226.028   2
  12  -6 -11 527.684 252.594   2
  11  -6 -11 503.044 283.818   2
  10  -6 -11 5717.75 712.915   2
   9  -6 -11 1335.81 413.326   2
   8  -6 -11 4193.84 596.199   2
   7  -6 -11 2674.66 489.743   2
   6  -6 -11 1020.91 342.318   2
   5  -6 -11 407.771 258.432   2
   4  -6 -11 1139.38 376.999   2
   3  -6 -11 1253.71 385.469   2
   2  -6 -11 1983.91 427.847   2
   1  -6 -11 3536.25 569.477   2
   0  -6 -11 35.5289 258.407   2
  -1  -6 -11 248.437 261.463   2
  -2  -6 -11 326.898 242.158   2
  -3  -6 -11 2526.55 524.019   2
  -4  -6 -11 43.7212 304.732   2
  -5  -6 -11 2445.32 485.515   2
  -6  -6 -11 1100.22 392.373   2
  19   0 -12 6069.89 757.804   1
  18   0 -12 1190.17 369.657   1
  17   0 -12 13262.0 1071.77   1
  16   0 -12 982.972 332.580   1
  15   0 -12 34668.3 1656.12   1
  14   0 -12 2111.54 430.275   1
  13   0 -12 50382.1 1937.97   1
  12   0 -12 2675.02 439.719   1
  11   0 -12 8673.32 750.975   1
  10   0 -12 17417.4 1038.05   1
   9   0 -12 13801.5 895.089   1
   8   0 -12 12503.1 835.120   1
   7   0 -12 17697.7 972.711   1
   6   0 -12 12333.2 785.462   1
   5   0 -12 3330.98 413.559   1
   4   0 -12 16353.4 875.018   1
   3   0 -12 16855.6 860.109   1
   2   0 -12 11703.6 693.833   1
   1   0 -12 898.833 215.991   1
  -1   0  12 1511.36 254.883   1
   1   0 -12 1289.17 312.911   2
   0   0  12 19856.7 922.715   1
   0   0 -12 21432.1 1085.93   2
  -1   0 -12 204.916 164.943   2
   1   0  12 434.422 175.927   1
  -2   0 -12 91406.5 2367.03   2
   2   0  12 90277.9 2082.30   1
   3   0  12 3835.54 387.608   1
  -3   0 -12 3991.79 476.004   2
  -4   0 -12 65200.2 1942.71   2
  -5   0 -12 6053.38 569.932   2
  -6   0 -12 17713.4 968.157   2
  -7   0 -12 764.517 228.836   2
  -8   0 -12 40830.0 1507.64   2
  -9   0 -12 12905.5 835.818   2
 -10   0 -12 35388.3 1417.85   2
 -11   0 -12 23849.6 1147.75   2
 -12   0 -12 17799.0 996.713   2
 -13   0 -12 21519.9 1121.77   2
 -14   0 -12 6644.86 617.903   2
 -15   0 -12 15973.3 989.733   2
 -16   0 -12 342.038 212.669   2
 -17   0 -12 8399.60 740.113   2
  19  -1 -12 1032.91 339.409   1
  18  -1 -12 3349.02 551.855   1
  18   1 -12 2817.75 516.968   1
  17  -1 -12 1191.41 371.317   1
  17   1 -12 1316.79 404.298   1
  16  -1 -12 3025.63 518.368   1
  16   1 -12 2296.27 485.022   1
  15  -1 -12 193.617 213.408   1
  15   1 -12 1678.72 429.580   1
  14  -1 -12 3671.32 524.564   1
  14   1 -12 3524.90 537.659   1
  13  -1 -12 6056.93 661.284   1
  13   1 -12 5155.83 631.175   1
  12   1 -12 12316.1 927.952   1
  12  -1 -12 13859.2 944.857   1
  11  -1 -12 2131.64 385.354   1
  11   1 -12 2365.73 435.210   1
  10   1 -12 9500.39 782.995   1
  10  -1 -12 8882.24 732.525   1
   9   1 -12 470.525 238.830   1
   9  -1 -12 153.726 165.618   1
   8   1 -12 1316.27 320.985   1
   8  -1 -12 997.493 264.510   1
   7   1 -12 280.122 192.914   1
   7  -1 -12 229.501 174.129   1
   6   1 -12 305.114 184.483   1
   6  -1 -12 335.276 169.799   1
   5   1 -12 33206.5 1340.35   1
   5  -1 -12 32363.6 1213.32   1
   4   1 -12 37414.3 1403.37   1
   4  -1 -12 36545.1 1262.27   1
  -4   1  12 35924.7 1308.92   1
   3   1 -12 8669.66 655.643   1
   3  -1 -12 8525.98 583.320   1
  -3   1  12 9037.72 620.918   1
   3  -1 -12 9351.95 754.304   2
   2   1 -12 142.682 147.307   1
   2  -1 -12 49.9041 105.818   1
  -2   1  12 1.04626 119.977   1
   2  -1 -12 2.90408 179.954   2
   1  -1 -12 9789.36 577.733   1
   1  -1 -12 8571.36 716.113   2
   0  -1 -12 1656.07 347.579   2
   0  -1 -12 1581.94 234.452   1
  -1  -1 -12 9815.64 753.233   2
  -1   1 -12 10441.7 725.539   2
   2   1  12 1834.07 258.317   1
  -2  -1 -12 1580.00 324.707   2
  -2   1 -12 1208.52 269.698   2
   3   1  12 4091.18 356.455   1
  -3  -1 -12 3934.74 483.118   2
  -3   1 -12 4025.74 455.325   2
  -4  -1 -12 2885.53 424.993   2
  -4   1 -12 2415.37 353.789   2
  -5  -1 -12 1463.97 329.160   2
  -5   1 -12 1120.89 261.859   2
  -6  -1 -12 1966.39 367.273   2
  -6   1 -12 2189.90 337.033   2
  -7  -1 -12 6392.93 619.449   2
  -7   1 -12 7185.07 586.469   2
  -8  -1 -12 1514.25 341.189   2
  -8   1 -12 1494.72 301.750   2
  -9  -1 -12 14668.2 939.764   2
  -9   1 -12 12665.4 781.289   2
 -10  -1 -12 19.6450 186.113   2
 -10   1 -12 381.986 180.540   2
 -11  -1 -12 4192.16 524.700   2
 -11   1 -12 4073.58 438.199   2
 -12   1 -12 9587.16 691.389   2
 -12  -1 -12 10745.9 829.840   2
 -13   1 -12 1821.71 333.221   2
 -13  -1 -12 1003.82 294.802   2
 -14   1 -12 16621.5 924.250   2
 -14  -1 -12 17439.3 1086.46   2
 -15   1 -12 1685.37 312.646   2
 -15  -1 -12 974.329 281.717   2
 -16  -1 -12 705.149 286.194   2
 -17  -1 -12 399.196 213.621   2
 -18  -1 -12 6451.54 701.974   2
 -19  -1 -12 1044.62 336.840   2
 -20  -1 -12 3106.81 493.594   2
  19  -2 -12 916.102 332.184   1
  18  -2 -12 1884.00 457.128   1
  17  -2 -12 390.368 204.262   1
  17   2 -12 382.592 279.964   1
  16  -2 -12 176.261 260.928   1
  16   2 -12 206.420 235.309   1
  15  -2 -12 3732.51 551.220   1
  15   2 -12 3849.04 593.776   1
  14  -2 -12 1952.57 408.179   1
  14   2 -12 1103.32 321.088   1
  13  -2 -12 6141.00 653.262   1
  13   2 -12 5979.36 684.700   1
  12  -2 -12 67.6770 175.470   1
  12   2 -12 99.7788 209.230   1
  11  -2 -12 4075.90 519.360   1
  11   2 -12 3702.78 530.634   1
  10  -2 -12 184.899 187.662   1
  10   2 -12 230.164 229.389   1
   9  -2 -12 2760.80 404.033   1
   9   2 -12 3761.01 523.836   1
   8  -2 -12 152.335 160.079   1
   8   2 -12 293.057 182.677   1
   7  -2 -12 1079.78 247.385   1
   7   2 -12 1050.70 283.458   1
   6   2 -12 11492.9 832.900   1
   6  -2 -12 11201.8 708.130   1
   5   2 -12 3076.97 432.182   1
   5  -2 -12 3262.19 369.665   1
   5  -2 -12 3866.15 533.101   2
   4   2 -12 1401.31 318.423   1
   4  -2 -12 1060.72 230.174   1
   4  -2 -12 1329.51 328.083   2
   3  -2 -12 869.887 203.468   1
   3  -2 -12 906.055 301.610   2
   3   2 -12 528.439 218.226   1
   2  -2 -12 118.839 101.959   1
   2  -2 -12 217.522 161.929   2
   1  -2 -12 6486.38 440.472   1
   1  -2 -12 6564.81 642.337   2
   0  -2 -12 1581.13 223.362   1
   0  -2 -12 1462.33 324.680   2
  -1  -2 -12 3026.15 442.407   2
  -2   2 -12 5934.99 525.981   2
  -2  -2 -12 5064.77 567.370   2
  -3  -2 -12 2773.03 442.362   2
  -3   2 -12 1939.43 314.153   2
  -4  -2 -12 2093.34 371.255   2
  -4   2 -12 2393.96 344.846   2
  -5  -2 -12-38.9947 189.507   2
  -5   2 -12 177.737 136.597   2
  -6  -2 -12 7473.82 696.915   2
  -6   2 -12 7862.53 587.866   2
  -7  -2 -12 183.669 215.774   2
  -7   2 -12 330.508 167.624   2
  -8  -2 -12 9398.90 787.070   2
  -8   2 -12 9398.15 625.497   2
  -9  -2 -12 1560.98 359.727   2
  -9   2 -12 2382.89 329.973   2
 -10  -2 -12 3782.03 535.641   2
 -10   2 -12 4164.99 421.025   2
 -11  -2 -12 516.375 274.631   2
 -11   2 -12 30.7543 125.895   2
 -12   2 -12 733.725 225.283   2
 -12  -2 -12 718.024 249.597   2
 -13  -2 -12 367.457 243.116   2
 -14  -2 -12 3033.06 481.906   2
 -15  -2 -12 13221.0 1018.11   2
 -16  -2 -12 790.877 292.074   2
 -17  -2 -12 1296.48 360.050   2
 -18  -2 -12 335.434 302.801   2
 -19  -2 -12 208.834 219.002   2
  18  -3 -12 7769.59 853.278   1
  17  -3 -12 2447.96 479.112   1
  16   3 -12 3363.25 577.993   1
  16  -3 -12 2104.72 437.088   1
  15   3 -12 30.8959 248.273   1
  15  -3 -12 119.349 231.896   1
  14   3 -12 7428.29 801.465   1
  14  -3 -12 7289.90 739.903   1
  13   3 -12 577.302 290.108   1
  13  -3 -12 313.812 250.193   1
  12   3 -12 23458.2 1356.19   1
  12  -3 -12 23189.5 1229.89   1
  11   3 -12 7468.32 772.407   1
  11  -3 -12 7727.41 688.495   1
  10   3 -12 17906.5 1154.58   1
  10  -3 -12 19234.1 1049.59   1
   9   3 -12 7251.46 740.992   1
   9  -3 -12 5261.53 531.493   1
   9  -3 -12 6527.58 699.431   2
   8   3 -12 16144.3 1070.65   1
   8  -3 -12 17994.0 938.876   1
   8  -3 -12 16698.2 1097.09   2
   7   3 -12 21742.9 1221.99   1
   7  -3 -12 19923.5 960.891   1
   7  -3 -12 20036.9 1199.55   2
   6   3 -12 11041.7 854.016   1
   6  -3 -12 10675.9 674.688   1
   6  -3 -12 10763.1 857.613   2
   5  -3 -12 14019.8 739.380   1
   5  -3 -12 14026.1 995.341   2
   5   3 -12 14957.4 983.662   1
   4  -3 -12 7455.74 514.576   1
   4  -3 -12 8021.49 752.140   2
   3  -3 -12 10872.4 589.407   1
   3  -3 -12 12042.7 910.209   2
   2  -3 -12 4081.40 339.848   1
   2  -3 -12 3739.22 532.229   2
   1  -3 -12 33246.9 947.252   1
   1  -3 -12 35833.7 1566.10   2
   0  -3 -12 6481.86 357.539   1
   0  -3 -12 5918.19 655.210   2
  -1  -3 -12 19409.1 1153.84   2
  -2  -3 -12 1617.48 378.212   2
  -3  -3 -12 18260.1 1119.62   2
  -3   3 -12 18949.6 899.448   2
  -4  -3 -12 4096.21 561.948   2
  -4   3 -12 4298.39 419.891   2
  -5  -3 -12 21704.0 1226.47   2
  -5   3 -12 21357.5 929.209   2
  -6   3 -12 4559.71 421.962   2
  -6  -3 -12 5191.93 621.730   2
  -7  -3 -12 8602.12 802.013   2
  -7   3 -12 9455.81 587.920   2
  -8  -3 -12 3318.30 509.522   2
  -8   3 -12 3534.51 358.900   2
  -9  -3 -12 9645.88 850.111   2
 -10  -3 -12 11177.5 919.931   2
 -11  -3 -12 23978.4 1378.57   2
 -12  -3 -12 4083.68 603.177   2
 -13  -3 -12 8620.34 865.520   2
 -14  -3 -12 14949.7 1112.54   2
 -15  -3 -12 8096.12 856.932   2
 -16  -3 -12 24687.0 1485.33   2
  17  -4 -12 4861.16 659.345   1
  16  -4 -12 3428.14 565.966   1
  15  -4 -12 4937.23 647.665   1
  15  -4 -12 4752.59 671.868   2
  14  -4 -12 3334.63 504.477   1
  14  -4 -12 3170.18 533.724   2
  13   4 -12 7629.77 809.892   1
  13  -4 -12 8803.82 858.793   2
  13  -4 -12 8649.52 783.508   1
  12   4 -12 494.466 220.667   1
  12  -4 -12 809.395 251.820   1
  12  -4 -12 232.952 278.270   2
  11   4 -12 19596.1 1259.00   1
  11  -4 -12 18413.6 1214.20   2
  11  -4 -12 20676.1 1133.77   1
  10   4 -12 6780.43 748.843   1
  10  -4 -12 6629.42 621.728   1
  10  -4 -12 7476.26 777.377   2
   9   4 -12 3234.68 566.783   1
   9  -4 -12 3337.38 430.303   1
   8   4 -12 13567.7 1018.40   1
   8  -4 -12 14506.0 1054.24   2
   8  -4 -12 12319.9 783.529   1
   7  -4 -12 3361.30 399.277   1
   7  -4 -12 2862.78 483.882   2
   6  -4 -12 11643.4 688.814   1
   6  -4 -12 11649.7 938.182   2
   5  -4 -12 4248.51 394.711   1
   5  -4 -12 4961.70 622.357   2
   4  -4 -12 12977.4 989.843   2
   3  -4 -12 1913.12 425.342   2
   2  -4 -12 15725.2 1081.71   2
   1  -4 -12-283.401 213.539   2
   0  -4 -12 19784.8 1209.59   2
  -1  -4 -12 3687.84 554.403   2
  -2  -4 -12 37853.6 1695.22   2
  -3  -4 -12 3160.06 504.648   2
  -3   4 -12 3056.93 357.029   2
  -4  -4 -12 27613.1 1473.00   2
  -4   4 -12 32839.3 1117.13   2
  -5  -4 -12 5004.46 627.686   2
  -6  -4 -12 12503.6 985.068   2
  -7  -4 -12 18937.3 1222.84   2
  -8  -4 -12 1684.86 421.012   2
  -9  -4 -12 3633.32 578.040   2
 -10  -4 -12 4724.26 640.039   2
 -11  -4 -12 7324.47 804.624   2
 -12  -4 -12 7576.26 843.900   2
 -13  -4 -12 4615.17 656.452   2
  15  -5 -12 819.396 289.679   1
  14  -5 -12 161.525 215.792   1
  13  -5 -12-257.212 252.296   1
  13  -5 -12-319.395 299.677   2
  12  -5 -12 993.461 412.501   2
  11  -5 -12 1520.99 439.114   2
  10  -5 -12 446.728 304.882   2
   9  -5 -12 263.771 192.547   2
   8  -5 -12 1159.37 379.192   2
   7  -5 -12-401.218 298.063   2
   6  -5 -12 1993.36 477.275   2
   5  -5 -12 96.8323 226.444   2
   4  -5 -12 2580.90 495.507   2
   3  -5 -12 655.255 292.558   2
   2  -5 -12-20.1177 194.061   2
   1  -5 -12-146.806 272.724   2
   0  -5 -12 3204.63 541.636   2
  -1  -5 -12 1091.19 358.052   2
  -2  -5 -12-209.271 259.290   2
  -3  -5 -12 394.178 275.643   2
  -4  -5 -12 435.953 272.728   2
  -5  -5 -12-135.616 225.631   2
  -6  -5 -12 411.751 263.816   2
  -7  -5 -12 323.144 246.078   2
  -8  -5 -12 430.749 267.426   2
   6  -6 -12 4222.03 632.965   2
   5  -6 -12 2945.53 527.364   2
   4  -6 -12 7214.41 810.557   2
   3  -6 -12 8301.59 856.315   2
   2  -6 -12 14835.0 1144.03   2
   1  -6 -12 274.398 320.374   2
   0  -6 -12 27197.6 1552.04   2
  17   0 -13 250.630 239.488   1
  16   0 -13-6.47803 248.243   1
  15   0 -13-324.265 256.783   1
  14   0 -13 88.8477 208.098   1
  13   0 -13 33.8686 213.395   1
  12   0 -13-41.2657 213.052   1
  11   0 -13 150.106 167.288   1
  10   0 -13-143.326 196.509   1
   9   0 -13 0.00000 172.206   1
   8   0 -13-118.049 195.833   1
   7   0 -13 222.513 187.331   1
   6   0 -13-215.678 200.031   1
   5   0 -13-59.2112 179.715   1
   4   0 -13-78.3463 142.781   1
   3   0 -13 176.279 140.758   1
   2   0 -13 21.4543 132.208   1
   1   0 -13-382.722 225.740   2
   0   0 -13 29.6143 201.510   2
  -1   0 -13-140.732 199.940   2
  -2   0 -13 254.470 227.937   2
  -3   0 -13 8.71525 184.245   2
  -4   0 -13 105.460 177.295   2
  -5   0 -13-44.5719 186.126   2
  -6   0 -13-131.038 165.383   2
  -7   0 -13 146.007 173.533   2
  -8   0 -13-46.4681 173.497   2
  -9   0 -13-345.123 232.251   2
 -10   0 -13-51.9852 187.015   2
 -11   0 -13 200.000 202.850   2
 -12   0 -13-95.2831 183.914   2
 -13   0 -13 193.020 178.611   2
 -14   0 -13-80.1584 201.599   2
 -15   0 -13-263.284 181.003   2
 -16   0 -13-138.134 204.112   2
  18  -1 -13 921.886 376.625   1
  17  -1 -13 4994.13 673.596   1
  17   1 -13 5164.06 715.418   1
  16  -1 -13 7102.81 772.102   1
  16   1 -13 6727.33 772.195   1
  15  -1 -13 3912.99 590.348   1
  15   1 -13 4275.73 635.614   1
  14   1 -13 9779.97 885.662   1
  14  -1 -13 8583.61 815.500   1
  13   1 -13 16982.0 1146.37   1
  13  -1 -13 18952.5 1171.13   1
  12   1 -13 13103.3 984.998   1
  12  -1 -13 12815.4 949.868   1
  11   1 -13 2070.18 420.858   1
  11  -1 -13 2838.42 436.889   1
  10   1 -13 11307.4 883.064   1
  10  -1 -13 10841.8 827.451   1
   9   1 -13-194.609 254.375   1
   9  -1 -13 248.581 219.581   1
   8   1 -13 16901.7 1038.62   1
   8  -1 -13 15989.9 943.981   1
   7   1 -13 1707.22 331.729   1
   7  -1 -13 2317.32 374.970   1
   6   1 -13 36679.7 1498.40   1
   6  -1 -13 38496.9 1423.57   1
   5   1 -13 3234.73 449.674   1
   5  -1 -13 2828.89 385.423   1
   4   1 -13 20394.9 1054.71   1
   4  -1 -13 20609.0 967.269   1
   3   1 -13 9232.20 708.558   1
   3  -1 -13 9879.53 646.766   1
   3  -1 -13 10137.7 826.111   2
   2  -1 -13 7938.19 558.027   1
   2  -1 -13 7925.74 728.490   2
   1  -1 -13 303.213 149.514   1
   1  -1 -13 57.0329 203.390   2
   0  -1 -13 11040.7 840.260   2
   0   1 -13 11539.7 814.895   2
  -1   1 -13 6053.56 593.355   2
  -1  -1 -13 7289.84 674.560   2
  -2  -1 -13 9208.60 770.434   2
  -2   1 -13 9365.20 731.547   2
  -3  -1 -13 21186.7 1160.50   2
  -3   1 -13 22940.6 1121.14   2
  -4  -1 -13 19957.5 1119.75   2
  -4   1 -13 22207.8 1107.57   2
  -5  -1 -13 20928.2 1164.71   2
  -5   1 -13 23247.4 1124.50   2
  -6  -1 -13 662.212 287.568   2
  -6   1 -13 583.869 219.293   2
  -7  -1 -13 15685.7 994.719   2
  -7   1 -13 16665.6 937.118   2
  -8  -1 -13 290.173 233.978   2
  -8   1 -13 302.871 178.742   2
  -9  -1 -13 11096.0 851.694   2
  -9   1 -13 12322.3 805.799   2
 -10  -1 -13 334.565 247.090   2
 -10   1 -13 550.281 236.035   2
 -11  -1 -13 20504.9 1179.46   2
 -11   1 -13 21794.7 1076.15   2
 -12   1 -13 1885.44 338.988   2
 -12  -1 -13 1621.60 385.738   2
 -13   1 -13 5826.90 583.083   2
 -13  -1 -13 6241.74 667.342   2
 -14  -1 -13 805.263 347.634   2
 -15  -1 -13 1556.07 390.748   2
 -16  -1 -13 163.589 225.144   2
 -17  -1 -13 11228.6 935.770   2
 -18  -1 -13 1140.31 356.881   2
  17  -2 -13 6683.12 764.379   1
  16  -2 -13 5710.87 699.765   1
  16   2 -13 5319.93 715.139   1
  15   2 -13 9417.80 918.598   1
  15  -2 -13 10108.4 890.726   1
  14  -2 -13 4169.19 578.214   1
  14   2 -13 4406.88 633.714   1
  13   2 -13 11082.6 945.372   1
  13  -2 -13 11592.5 909.441   1
  12  -2 -13 5078.07 598.730   1
  12   2 -13 5143.36 652.063   1
  11   2 -13 29166.4 1498.34   1
  11  -2 -13 28317.6 1349.25   1
  10  -2 -13 1428.38 322.824   1
  10   2 -13 1407.04 350.314   1
   9   2 -13 17384.1 1123.22   1
   9  -2 -13 18067.3 1018.69   1
   8   2 -13 604.314 272.686   1
   8  -2 -13 719.853 239.383   1
   7   2 -13 20981.3 1179.65   1
   7  -2 -13 20780.2 1028.53   1
   6   2 -13 5433.10 612.619   1
   6  -2 -13 4591.62 475.130   1
   6  -2 -13 4953.34 621.381   2
   5   2 -13 47715.4 1750.91   1
   5  -2 -13 42217.2 1408.80   1
   5  -2 -13 43781.6 1797.63   2
   4  -2 -13 1813.86 291.196   1
   4  -2 -13 1770.53 369.141   2
   4   2 -13 1409.71 322.456   1
   3  -2 -13 12554.2 685.043   1
   3  -2 -13 10081.6 843.684   2
   2  -2 -13 22095.3 877.113   1
   2  -2 -13 19854.0 1180.12   2
   1  -2 -13 22800.3 858.605   1
   1  -2 -13 23078.9 1263.45   2
   0  -2 -13 9321.99 797.220   2
  -1  -2 -13 29846.8 1439.79   2
  -1   2 -13 28174.1 1231.02   2
  -2  -2 -13 4700.51 580.904   2
  -2   2 -13 5104.78 531.475   2
  -3  -2 -13 18988.3 1134.76   2
  -3   2 -13 17861.2 962.511   2
  -4   2 -13 6263.39 557.929   2
  -4  -2 -13 6527.27 683.693   2
  -5   2 -13 6650.68 577.954   2
  -5  -2 -13 5092.28 598.872   2
  -6  -2 -13 45457.5 1812.46   2
  -6   2 -13 46270.0 1542.96   2
  -7  -2 -13 3650.79 538.107   2
  -7   2 -13 3105.47 402.667   2
  -8  -2 -13 22907.6 1285.00   2
  -8   2 -13 21964.4 1023.01   2
  -9  -2 -13 5601.92 659.924   2
  -9   2 -13 4219.28 446.558   2
 -10  -2 -13 26251.4 1391.42   2
 -10   2 -13 27675.3 1135.44   2
 -11  -2 -13 266.976 237.362   2
 -12  -2 -13 14460.1 1052.82   2
 -13  -2 -13 3003.90 514.971   2
 -14  -2 -13 16153.3 1125.52   2
 -15  -2 -13 2193.04 458.883   2
 -16  -2 -13 12575.5 1025.20   2
 -17  -2 -13 5381.86 682.028   2
  17  -3 -13-15.7799 233.777   1
  16  -3 -13 311.942 257.679   1
  15  -3 -13 2950.82 488.952   1
  14   3 -13 140.526 260.402   1
  14  -3 -13 152.722 191.944   1
  13   3 -13 190.489 257.875   1
  13  -3 -13 400.950 236.020   1
  12  -3 -13 557.316 239.138   1
  12   3 -13 728.860 301.055   1
  11  -3 -13 1404.06 341.102   1
  11   3 -13 1564.51 388.648   1
  10  -3 -13-145.018 190.677   1
  10   3 -13 167.519 203.423   1
  10  -3 -13 465.957 251.806   2
   9  -3 -13 1129.22 274.946   1
   9   3 -13 1543.05 402.205   1
   9  -3 -13 1028.37 377.302   2
   8  -3 -13 2176.86 349.561   1
   8   3 -13 2543.68 474.932   1
   8  -3 -13 2341.25 436.293   2
   7   3 -13 1179.92 324.431   1
   7  -3 -13 1373.30 372.656   2
   7  -3 -13 1230.02 269.784   1
   6  -3 -13 2732.69 366.661   1
   6  -3 -13 3391.49 522.558   2
   6   3 -13 3096.15 479.640   1
   5  -3 -13 401.340 162.009   1
   5  -3 -13 583.135 277.279   2
   4  -3 -13 271.936 116.820   1
   4  -3 -13 275.316 264.836   2
   3  -3 -13 210.456 122.387   1
   3  -3 -13 66.6519 250.872   2
   2  -3 -13 1112.02 356.290   2
   1  -3 -13 902.401 304.422   2
   0  -3 -13 1560.62 407.046   2
  -1  -3 -13 1611.49 389.840   2
  -2  -3 -13 388.418 223.747   2
  -2   3 -13 511.742 199.709   2
  -3  -3 -13-241.585 243.402   2
  -3   3 -13 8.28619 155.281   2
  -4  -3 -13 873.201 299.404   2
  -4   3 -13 594.412 194.381   2
  -5  -3 -13-50.4568 234.014   2
  -5   3 -13 231.794 165.810   2
  -6  -3 -13 193.234 204.346   2
  -6   3 -13 721.002 215.324   2
  -7  -3 -13 796.188 317.569   2
  -8  -3 -13-352.300 275.749   2
  -9  -3 -13 1699.53 410.568   2
 -10  -3 -13 1043.20 321.406   2
 -11  -3 -13 2268.36 462.615   2
 -12  -3 -13 340.613 281.530   2
 -13  -3 -13 4852.58 672.036   2
 -14  -3 -13-239.825 326.135   2
  16  -4 -13 12254.5 1024.90   1
  15  -4 -13 1691.92 364.868   1
  14  -4 -13 1134.68 283.506   1
  13  -4 -13 325.818 218.856   1
  12  -4 -13 423.411 243.788   1
  12  -4 -13 363.118 313.177   2
  11   4 -13 4905.88 657.533   1
  11  -4 -13 4084.99 513.977   1
  11  -4 -13 4546.86 659.987   2
  10   4 -13 2637.97 519.521   1
  10  -4 -13 2564.90 408.660   1
  10  -4 -13 3183.92 546.981   2
   9   4 -13 14615.2 1114.87   1
   9  -4 -13 13332.8 1057.16   2
   8  -4 -13 478.210 254.684   2
   7  -4 -13 21209.0 1313.67   2
   6  -4 -13-42.9174 201.939   2
   5  -4 -13 4944.55 660.124   2
   4  -4 -13 2680.02 486.603   2
   3  -4 -13 7729.07 785.643   2
   2  -4 -13 1796.46 405.922   2
   1  -4 -13 5371.17 674.795   2
   0  -4 -13 73.7214 242.545   2
  -1  -4 -13 9237.03 863.107   2
  -2  -4 -13 2598.14 519.261   2
  -2   4 -13 2154.12 330.858   2
  -3  -4 -13 1273.18 368.619   2
  -4  -4 -13-183.513 296.452   2
  -5  -4 -13 6867.69 754.396   2
  -6  -4 -13 8130.02 823.240   2
  -7  -4 -13 611.240 286.955   2
  -8  -4 -13 17324.1 1224.17   2
  -9  -4 -13 615.715 372.543   2
 -10  -4 -13 6226.36 763.177   2
   7  -5 -13 1795.87 467.724   2
   6  -5 -13 7362.62 798.683   2
   5  -5 -13 102.781 258.661   2
   4  -5 -13 8313.46 845.766   2
   3  -5 -13 2677.52 517.269   2
   2  -5 -13 13107.7 1067.43   2
   1  -5 -13 2607.63 495.426   2
   0  -5 -13 5145.71 711.350   2
  -1  -5 -13 8183.20 833.236   2
  -2  -5 -13 805.184 353.680   2
  -3  -5 -13 9001.08 892.770   2
  16   0 -14 11460.7 1014.61   1
  15   0 -14 170.512 274.988   1
  14   0 -14 37217.4 1770.09   1
  13   0 -14 711.365 350.388   1
  12   0 -14 15205.9 1066.01   1
  11   0 -14 1957.40 391.335   1
  10   0 -14 11568.1 894.388   1
   9   0 -14 8939.58 764.986   1
   8   0 -14 14357.3 965.273   1
   7   0 -14 15504.2 965.671   1
   6   0 -14 37168.3 1497.67   1
   5   0 -14 488.731 240.979   1
   4   0 -14 20994.6 1060.81   1
   3   0 -14 61296.0 1853.33   1
   2   0 -14 11523.5 887.953   2
   2   0 -14 10187.7 704.881   1
   1   0 -14 41885.8 1694.59   2
   0   0 -14 2139.30 395.627   2
  -1   0 -14 20679.0 1162.25   2
  -2   0 -14 218.677 179.538   2
  -3   0 -14 45424.3 1737.20   2
  -4   0 -14 1872.77 407.811   2
  -5   0 -14 34045.2 1492.42   2
  -6   0 -14-42.8944 188.992   2
  -7   0 -14 24376.6 1257.87   2
  -8   0 -14 597.000 239.418   2
  -9   0 -14 16456.6 1029.09   2
 -10   0 -14 17052.7 1049.33   2
 -11   0 -14 27663.1 1345.63   2
 -12   0 -14 16803.4 1060.01   2
 -13   0 -14 31603.3 1475.67   2
 -14   0 -14 20373.9 1183.03   2
  16  -1 -14 350.675 244.029   1
  15   1 -14 2237.36 500.531   1
  15  -1 -14 3448.20 545.534   1
  14   1 -14 480.438 282.325   1
  14  -1 -14 888.951 306.012   1
  13   1 -14 4648.01 640.589   1
  13  -1 -14 4397.60 580.688   1
  12   1 -14 5779.29 698.885   1
  12  -1 -14 5770.37 656.782   1
  11   1 -14 2775.45 483.297   1
  11  -1 -14 3171.25 496.855   1
  10   1 -14 1061.12 325.936   1
  10  -1 -14 1913.62 376.396   1
   9   1 -14 3878.76 545.285   1
   9  -1 -14 4453.10 538.624   1
   8   1 -14 93.5758 176.930   1
   8  -1 -14 269.401 203.838   1
   7   1 -14 213.614 187.125   1
   7  -1 -14 46.4962 162.555   1
   6   1 -14 1224.59 317.025   1
   6  -1 -14 752.578 217.484   1
   5   1 -14 9980.07 773.889   1
   5  -1 -14 11122.3 740.358   1
   5  -1 -14 8948.87 824.493   2
   4   1 -14 5092.59 557.954   1
   4  -1 -14 4885.93 489.843   1
   4  -1 -14 4323.81 571.658   2
   3  -1 -14 558.543 183.246   1
   3  -1 -14 1055.40 299.092   2
   2  -1 -14 13383.9 761.441   1
   2  -1 -14 14631.0 1023.76   2
   1  -1 -14 210.914 232.051   2
   1   1 -14 656.695 274.909   2
   0  -1 -14 10923.4 869.858   2
   0   1 -14 11885.5 866.769   2
  -1  -1 -14 559.341 242.473   2
  -1   1 -14 704.569 265.156   2
  -2   1 -14 7381.30 670.872   2
  -2  -1 -14 7204.06 715.633   2
  -3  -1 -14-124.979 193.368   2
  -3   1 -14 7.48972 172.762   2
  -4  -1 -14 1778.01 407.160   2
  -4   1 -14 1714.59 345.251   2
  -5  -1 -14 9148.16 788.251   2
  -5   1 -14 9672.55 760.100   2
  -6  -1 -14 7706.30 737.040   2
  -6   1 -14 8523.82 713.645   2
  -7  -1 -14 716.992 252.689   2
  -7   1 -14 579.724 204.962   2
  -8  -1 -14 12232.7 947.054   2
  -8   1 -14 13644.2 890.086   2
  -9  -1 -14 1781.28 427.990   2
  -9   1 -14 878.217 263.770   2
 -10  -1 -14 3997.72 546.273   2
 -10   1 -14 3643.62 483.714   2
 -11  -1 -14 1751.16 400.052   2
 -11   1 -14 1651.72 324.619   2
 -12  -1 -14 4612.47 602.568   2
 -13  -1 -14 7923.41 789.805   2
 -14  -1 -14 840.122 358.298   2
 -15  -1 -14 6359.02 704.170   2
 -16  -1 -14 302.925 281.124   2
  16  -2 -14 728.864 313.483   1
  15  -2 -14-113.510 169.528   1
  14  -2 -14 963.525 307.331   1
  13  -2 -14 593.555 223.198   1
  13   2 -14 768.795 354.390   1
  12   2 -14 10228.3 936.113   1
  12  -2 -14 10444.2 864.150   1
  11   2 -14 379.132 229.330   1
  11  -2 -14 529.251 232.691   1
  10   2 -14 2153.03 435.637   1
  10  -2 -14 3593.53 485.425   1
   9   2 -14 228.654 218.853   1
   9  -2 -14 480.715 215.955   1
   8   2 -14 7510.65 743.570   1
   8  -2 -14 7670.17 665.541   1
   8  -2 -14 7218.41 774.884   2
   7   2 -14 906.843 324.810   1
   7  -2 -14 388.663 175.617   1
   7  -2 -14 841.082 335.220   2
   6   2 -14-84.7665 209.262   1
   6  -2 -14 215.379 163.697   1
   6  -2 -14 58.5848 223.095   2
   5   2 -14 2132.11 426.435   1
   5  -2 -14 1904.12 315.469   1
   5  -2 -14 1714.52 407.423   2
   4  -2 -14 3504.19 400.529   1
   4  -2 -14 3957.28 559.665   2
   3  -2 -14 931.378 217.113   1
   3  -2 -14 1703.74 405.767   2
   2  -2 -14 9390.30 585.865   1
   2  -2 -14 10842.7 897.397   2
   1  -2 -14 3608.71 525.454   2
   0  -2 -14 435.925 241.514   2
   0   2 -14 610.261 270.363   2
  -1  -2 -14 4387.67 577.102   2
  -1   2 -14 5656.67 584.507   2
  -2  -2 -14 336.745 245.169   2
  -2   2 -14-179.017 197.731   2
  -3  -2 -14 5859.32 669.045   2
  -3   2 -14 6115.34 591.929   2
  -4  -2 -14 1572.10 384.446   2
  -4   2 -14 1262.06 313.561   2
  -5  -2 -14 10617.4 904.174   2
  -5   2 -14 10284.1 746.511   2
  -6  -2 -14 1487.28 352.835   2
  -6   2 -14 2150.27 350.087   2
  -7  -2 -14 3905.31 558.099   2
  -7   2 -14 3617.15 443.062   2
  -8  -2 -14 999.892 330.319   2
  -8   2 -14 1403.06 301.957   2
  -9  -2 -14 5099.06 654.381   2
 -10  -2 -14 649.669 291.337   2
 -11  -2 -14 1663.17 388.073   2
 -12  -2 -14 333.371 314.703   2
 -13  -2 -14 2751.81 512.728   2
 -14  -2 -14 5853.13 733.847   2
 -15  -2 -14 2759.51 514.112   2
  16  -3 -14 205.814 224.611   1
  15  -3 -14 12194.3 1001.34   1
  14  -3 -14 2512.19 467.761   1
  13  -3 -14 9298.03 825.209   1
  12  -3 -14 3036.43 461.890   1
  11  -3 -14 2806.27 441.775   1
  11   3 -14 3070.89 518.001   1
  11  -3 -14 2923.02 576.424   2
  10   3 -14 11926.7 991.652   1
  10  -3 -14 9413.97 761.305   1
  10  -3 -14 9837.18 917.671   2
   9   3 -14 11282.7 962.204   1
   9  -3 -14 12196.7 832.619   1
   9  -3 -14 10223.1 939.340   2
   8   3 -14 6778.33 748.539   1
   8  -3 -14 6501.86 588.929   1
   8  -3 -14 7020.45 779.586   2
   7  -3 -14 10049.2 919.693   2
   7   3 -14 8755.00 838.906   1
   6  -3 -14 643.414 314.406   2
   5  -3 -14 739.970 292.153   2
   4  -3 -14 16424.3 1155.31   2
   3  -3 -14 5862.47 727.719   2
   2  -3 -14 10232.7 911.914   2
   1  -3 -14 4266.59 600.033   2
   0  -3 -14 27573.3 1478.22   2
  -1  -3 -14-39.7960 239.484   2
  -1   3 -14 135.870 209.661   2
  -2  -3 -14 35434.3 1691.15   2
  -2   3 -14 33494.7 1368.41   2
  -3  -3 -14 588.280 315.582   2
  -3   3 -14 209.366 193.392   2
  -4  -3 -14 27103.8 1487.75   2
  -4   3 -14 27627.0 1193.76   2
  -5  -3 -14 3190.73 503.492   2
  -6  -3 -14 10747.0 943.616   2
  -7  -3 -14 2395.37 493.517   2
  -8  -3 -14 6373.34 741.764   2
  -9  -3 -14 14505.7 1113.76   2
 -10  -3 -14 10022.7 928.871   2
 -11  -3 -14 4933.54 667.707   2
   6  -4 -14 1618.76 398.997   2
   5  -4 -14 8924.13 897.389   2
   4  -4 -14 568.804 277.066   2
   3  -4 -14 12052.7 1012.86   2
   2  -4 -14 5345.27 716.161   2
   1  -4 -14 2045.97 471.870   2
   0  -4 -14 73.4450 198.927   2
  -1  -4 -14 10198.9 938.226   2
  -2  -4 -14-281.997 235.839   2
  -3  -4 -14 3024.75 549.326   2
  -4  -4 -14 176.326 264.420   2
  -5  -4 -14 7634.29 825.874   2
  14   0 -15-244.537 259.693   1
  13   0 -15 141.261 204.436   1
  12   0 -15-24.1909 210.095   1
  11   0 -15 310.355 208.560   1
  10   0 -15 558.108 277.891   1
   9   0 -15-38.9911 191.552   1
   8   0 -15 220.213 158.426   1
   7   0 -15-35.5726 158.196   1
   6   0 -15-132.740 210.191   1
   5   0 -15 50.2136 178.614   1
   4   0 -15-132.834 174.021   1
   3   0 -15-134.243 250.731   2
   3   0 -15 158.296 203.059   1
   2   0 -15 40.3824 195.839   2
   1   0 -15 3.62601 206.285   2
   0   0 -15-112.730 242.390   2
  -1   0 -15-120.706 184.518   2
  -2   0 -15-245.727 251.583   2
  -3   0 -15 21.0727 210.071   2
  -4   0 -15-158.475 216.532   2
  -5   0 -15 208.642 207.355   2
  -6   0 -15-76.7237 207.233   2
  -7   0 -15-153.370 198.852   2
  -8   0 -15-33.2160 227.226   2
  -9   0 -15-63.4215 221.211   2
 -10   0 -15 248.291 222.815   2
 -11   0 -15-318.096 265.791   2
 -12   0 -15-201.126 213.912   2
 -13   0 -15-60.8609 211.847   2
  14  -1 -15-87.6208 211.820   1
  13  -1 -15 9110.33 848.548   1
  13   1 -15 8859.66 877.184   1
  12   1 -15 1741.24 447.559   1
  12  -1 -15 1587.37 417.863   1
  11   1 -15 23346.4 1372.19   1
  11  -1 -15 21016.4 1235.58   1
  10   1 -15 534.964 289.544   1
  10  -1 -15 247.172 193.261   1
   9   1 -15 9374.12 847.165   1
   9  -1 -15 9545.88 797.914   1
   8   1 -15 660.345 291.726   1
   8  -1 -15 658.306 267.253   1
   7   1 -15 8489.27 766.667   1
   7  -1 -15 10193.6 778.412   1
   6   1 -15-308.940 208.257   1
   6  -1 -15-272.413 227.283   1
   5   1 -15 25477.6 1297.36   1
   5  -1 -15 23098.7 1123.72   1
   5  -1 -15 26112.5 1450.71   2
   4  -1 -15 6982.71 599.892   1
   4  -1 -15 8597.67 821.971   2
   3  -1 -15 6978.66 581.880   1
   3  -1 -15 7298.89 771.866   2
   2  -1 -15 2114.88 448.133   2
   2   1 -15 2189.84 418.117   2
   1  -1 -15 11405.4 929.809   2
   1   1 -15 11248.7 896.217   2
   0  -1 -15 2541.57 454.497   2
   0   1 -15 3626.24 515.368   2
  -1   1 -15 6977.72 690.289   2
  -1  -1 -15 6314.08 707.834   2
  -2  -1 -15 4582.66 599.365   2
  -2   1 -15 4165.78 549.578   2
  -3  -1 -15 6312.26 696.030   2
  -3   1 -15 6342.64 657.654   2
  -4  -1 -15 26313.9 1401.99   2
  -4   1 -15 25501.9 1302.45   2
  -5  -1 -15 5612.74 655.126   2
  -5   1 -15 5866.89 621.331   2
  -6  -1 -15 17443.2 1148.20   2
  -6   1 -15 18617.5 1087.88   2
  -7  -1 -15 710.764 348.097   2
  -7   1 -15 56.0361 193.586   2
  -8  -1 -15 13768.3 1025.61   2
  -8   1 -15 12834.6 891.476   2
  -9  -1 -15 1048.93 343.755   2
  -9   1 -15 602.378 257.592   2
 -10  -1 -15 11393.6 943.103   2
 -10   1 -15 14090.7 936.781   2
 -11  -1 -15-491.356 328.257   2
 -12  -1 -15 21526.5 1299.21   2
 -13  -1 -15 1877.92 442.423   2
 -14  -1 -15 9867.65 903.045   2
  15  -2 -15 3020.03 528.213   1
  14  -2 -15 908.431 301.700   1
  13  -2 -15 3035.88 512.615   1
  12  -2 -15 3047.00 506.537   1
  11   2 -15 3079.95 552.218   1
  11  -2 -15 2111.25 390.591   1
  10   2 -15 21026.2 1312.49   1
  10  -2 -15 19736.9 1144.82   1
   9   2 -15 1656.54 432.876   1
   9  -2 -15 1709.68 353.716   1
   8   2 -15 9938.12 872.804   1
   8  -2 -15 8166.88 696.951   1
   8  -2 -15 9775.18 925.727   2
   7   2 -15 1522.06 377.321   1
   7  -2 -15 1426.98 290.418   1
   7  -2 -15 1673.09 437.028   2
   6   2 -15 11541.1 921.388   1
   6  -2 -15 13099.3 1048.82   2
   5  -2 -15 2265.67 464.629   2
   4  -2 -15 23607.2 1402.43   2
   3  -2 -15 310.033 293.874   2
   2  -2 -15 9423.46 871.015   2
   1  -2 -15 5980.52 702.037   2
   1   2 -15 5591.78 631.197   2
   0  -2 -15 14112.5 1067.80   2
   0   2 -15 13878.4 951.777   2
  -1  -2 -15 4540.05 633.846   2
  -1   2 -15 4768.93 557.820   2
  -2  -2 -15 9679.20 884.015   2
  -2   2 -15 10586.0 811.583   2
  -3  -2 -15 3283.89 558.056   2
  -3   2 -15 3411.54 474.725   2
  -4  -2 -15 9764.49 886.266   2
  -4   2 -15 7875.23 696.783   2
  -5  -2 -15 15020.2 1097.83   2
  -5   2 -15 13921.6 903.831   2
  -6  -2 -15 1472.84 418.618   2
  -6   2 -15 1907.99 356.583   2
  -7  -2 -15 11375.3 968.862   2
  -8  -2 -15 362.703 297.345   2
  -9  -2 -15 10195.1 927.130   2
 -10  -2 -15 2943.19 518.796   2
 -11  -2 -15 9056.32 865.709   2
   8   3 -15 94.6252 246.277   1
   5  -3 -15 1335.93 415.512   2
   4  -3 -15 508.571 266.146   2
   3  -3 -15 1764.69 413.213   2
   2  -3 -15 1136.23 388.244   2
   1  -3 -15 1217.00 390.811   2
   0  -3 -15 1155.67 389.038   2
   0   3 -15 1372.46 306.334   2
  -1  -3 -15 386.676 235.417   2
  -1   3 -15-113.791 207.274   2
  -2  -3 -15 812.765 326.687   2
  -2   3 -15 608.277 237.006   2
  -3  -3 -15 764.732 293.192   2
  -4  -3 -15 1385.42 409.216   2
  -5  -3 -15 2423.67 501.055   2
  12   0 -16 1463.20 404.121   1
  11   0 -16 10923.8 939.199   1
  10   0 -16 570.916 290.228   1
   9   0 -16 4557.66 590.372   1
   8   0 -16 9932.64 838.594   1
   7   0 -16 10253.2 837.290   1
   6   0 -16 2621.01 420.794   1
   5   0 -16 14924.4 964.978   1
   5   0 -16 17143.1 1207.87   2
   4   0 -16 11579.4 982.207   2
   3   0 -16 11354.8 964.783   2
   2   0 -16 62664.7 2289.88   2
   1   0 -16 93.1168 239.177   2
   0   0 -16 4776.31 634.251   2
  -1   0 -16 763.952 306.451   2
  -2   0 -16 7799.63 776.191   2
  -3   0 -16 1908.75 418.757   2
  -4   0 -16 14735.7 1055.74   2
  -5   0 -16 1055.86 347.484   2
  -6   0 -16 9115.60 830.848   2
  -7   0 -16 2830.13 480.259   2
  -8   0 -16 6609.64 711.129   2
  -9   0 -16 6631.40 710.928   2
 -10   0 -16 4998.75 622.824   2
 -11   0 -16 7535.06 762.364   2
  13  -1 -16 939.940 349.503   1
  12  -1 -16 5302.49 660.012   1
  11  -1 -16 133.914 241.209   1
  10   1 -16 2010.88 445.763   1
  10  -1 -16 1498.77 351.471   1
   9   1 -16 1081.91 334.730   1
   9  -1 -16 979.760 302.391   1
   8   1 -16 2220.53 450.081   1
   8  -1 -16 1796.40 348.312   1
   7   1 -16 1714.97 392.291   1
   7  -1 -16 1921.16 356.585   1
   6   1 -16 1436.19 351.182   1
   6  -1 -16 2582.90 403.203   1
   5  -1 -16 3485.14 583.981   2
   4  -1 -16 4289.15 628.320   2
   3  -1 -16 15135.4 1120.22   2
   3   1 -16 15788.1 1111.71   2
   2  -1 -16-318.684 307.696   2
   2   1 -16 361.023 280.625   2
   1  -1 -16 11289.2 968.187   2
   1   1 -16 9922.57 872.924   2
   0  -1 -16 244.564 221.426   2
   0   1 -16 830.330 340.801   2
  -1  -1 -16 4306.11 603.985   2
  -1   1 -16 3231.74 502.923   2
  -2  -1 -16-464.827 331.342   2
  -2   1 -16 516.221 273.666   2
  -3  -1 -16 6432.16 735.353   2
  -3   1 -16 5974.92 665.309   2
  -4  -1 -16 466.981 293.479   2
  -4   1 -16 560.248 253.965   2
  -5  -1 -16 4590.40 614.858   2
  -5   1 -16 3662.09 529.556   2
  -6  -1 -16-67.4820 264.610   2
  -6   1 -16-192.267 248.086   2
  -7  -1 -16 10363.7 914.565   2
  -7   1 -16 10689.8 856.755   2
  -8  -1 -16 650.870 355.743   2
  -8   1 -16 240.796 225.323   2
  -9  -1 -16 4144.30 610.796   2
 -10  -1 -16 3325.74 544.596   2
   8   2 -16 162.205 248.006   1
   7   2 -16 260.171 254.093   1
   2   2 -16 6047.47 676.362   2
   1   2 -16 159.441 223.265   2
   0  -2 -16 8824.35 886.965   2
   0   2 -16 8211.12 766.401   2
  -1  -2 -16 807.838 335.713   2
  -1   2 -16 607.906 240.264   2
  -2  -2 -16 432.269 247.532   2
  -2   2 -16 1475.22 366.421   2
  -3  -2 -16-67.7293 241.144   2
  -3   2 -16 428.381 276.488   2
  -4   2 -16 708.033 278.210   2
   1   3 -16 13812.4 978.352   2
   0   3 -16 160.664 245.158   2
   9   0 -17 489.458 309.418   1
   8   0 -17 255.533 232.644   1
   7   0 -17-115.313 201.735   1
   6   0 -17-304.858 251.534   1
   0   0 -17-53.5100 241.224   2
  -1   0 -17-14.8579 252.667   2
  -2   0 -17-273.098 283.018   2
  -3   0 -17 527.182 284.553   2
  -4   0 -17 253.009 279.444   2
  -5   0 -17-310.905 257.898   2
  -6   0 -17-183.697 219.046   2
  -7   0 -17-286.709 331.653   2
   8   1 -17 5769.17 677.026   1
   7   1 -17 147.968 260.892   1
   3   1 -17 1448.27 404.282   2
   2   1 -17 10151.5 907.621   2
   1   1 -17-53.7552 270.755   2
   0   1 -17 9828.56 888.298   2
  -1   1 -17 4469.08 613.183   2
  -2   1 -17 5688.88 674.463   2
  -3   1 -17 670.147 291.746   2
  -4   1 -17 3919.01 555.537   2
  -5   1 -17 3564.91 529.759   2
   3   2 -17 6534.11 734.607   2
   2   2 -17 299.360 216.820   2
   1   2 -17 4388.57 588.046   2
   0   2 -17 2257.15 448.295   2
  -1   2 -17 3309.58 518.358   2
  -2   2 -17 8935.08 823.749   2
   0   0   0    0.00    0.00   0
;
_shelx_hkl_checksum     55280
_shelx_res_file
;
TITL P21/c
CELL  0.71073  21.3924   6.9332  12.9204   90.000   92.231   90.000
ZERR     4.00   0.0004   0.0001   0.0002    0.000    0.002    0.000
LATT   1
SYMM  - X, 1/2 + Y, 1/2 - Z
SFAC  C    H    N    SE
UNIT  92 84 12 4
MERG   2
OMIT    -3.00  55.00
FMAP   2
PLAN   20
SIZE     0.100   0.150   0.200
ACTA
BOND   $H
CONF
L.S.  18
TEMP  -173.00
WGHT    0.020400    1.174400
FVAR       3.32188
SE1   4    0.763931    0.404255    0.122771    11.00000    0.01516    0.02217 =
         0.01296   -0.00303   -0.00215    0.00690
N1    3    0.653282    0.607577    0.231597    11.00000    0.01075    0.01405 =
         0.01418    0.00181    0.00169    0.00018
N2    3    0.659487    0.695610    0.138658    11.00000    0.01373    0.02313 =
         0.01566    0.00472    0.00154    0.00017
N3    3    0.603022    0.718485    0.097279    11.00000    0.01187    0.02134 =
         0.01817    0.00308    0.00009    0.00118
C1    1    0.839348    0.252116    0.137950    11.00000    0.01093    0.01628 =
         0.01207   -0.00503   -0.00193    0.00183
C2    1    0.840414    0.083370    0.197896    11.00000    0.01435    0.01540 =
         0.01312   -0.00502    0.00091   -0.00290
C3    1    0.895398   -0.024863    0.204171    11.00000    0.02123    0.01465 =
         0.01452   -0.00054   -0.00024    0.00237
AFIX  43
H3    2    0.896603   -0.139253    0.244676    11.00000   -1.20000
AFIX   0
C4    1    0.948588    0.030041    0.152723    11.00000    0.01550    0.02437 =
         0.01407   -0.00438   -0.00220    0.00353
C5    1    0.945517    0.196626    0.093169    11.00000    0.01328    0.02722 =
         0.01422   -0.00256    0.00132   -0.00339
AFIX  43
H5    2    0.981358    0.234668    0.057093    11.00000   -1.20000
AFIX   0
C6    1    0.891879    0.310037    0.084330    11.00000    0.01679    0.01680 =
         0.01338   -0.00201   -0.00023   -0.00227
C7    1    0.784396    0.016932    0.255278    11.00000    0.01826    0.01890 =
         0.02076    0.00056    0.00417   -0.00210
AFIX 137
H7A   2    0.794354   -0.104350    0.291221    11.00000   -1.50000
H7B   2    0.749010   -0.003273    0.206007    11.00000   -1.50000
H7C   2    0.773364    0.115176    0.305954    11.00000   -1.50000
AFIX   0
C8    1    1.008018   -0.085233    0.164412    11.00000    0.02083    0.04462 =
         0.02176    0.00164    0.00071    0.01433
AFIX 137
H8A   2    0.998367   -0.222829    0.156970    11.00000   -1.50000
H8B   2    1.027697   -0.061539    0.232996    11.00000   -1.50000
H8C   2    1.036707   -0.046428    0.110884    11.00000   -1.50000
AFIX   0
C9    1    0.892468    0.489406    0.018053    11.00000    0.02536    0.02569 =
         0.02410    0.00784    0.00273   -0.00177
AFIX 137
H9A   2    0.883028    0.602139    0.060453    11.00000   -1.50000
H9B   2    0.860877    0.477514   -0.038578    11.00000   -1.50000
H9C   2    0.933882    0.504957   -0.010722    11.00000   -1.50000
AFIX   0
C10   1    0.761744    0.499666    0.262081    11.00000    0.01621    0.01045 =
         0.01237    0.00032    0.00065   -0.00081
C11   1    0.814233    0.489640    0.329613    11.00000    0.01225    0.01473 =
         0.01673   -0.00127    0.00058    0.00079
AFIX  43
H11   2    0.852421    0.440053    0.305494    11.00000   -1.20000
AFIX   0
C12   1    0.811302    0.551097    0.431318    11.00000    0.01639    0.01382 =
         0.01543    0.00109   -0.00338   -0.00049
AFIX  43
H12   2    0.847333    0.542088    0.476409    11.00000   -1.20000
AFIX   0
C13   1    0.756169    0.625706    0.467869    11.00000    0.01987    0.01670 =
         0.01246   -0.00127    0.00205   -0.00157
AFIX  43
H13   2    0.754095    0.665241    0.538051    11.00000   -1.20000
AFIX   0
C14   1    0.704047    0.642085    0.400967    11.00000    0.01336    0.01537 =
         0.01957   -0.00073    0.00516    0.00122
AFIX  43
H14   2    0.666314    0.695371    0.424832    11.00000   -1.20000
AFIX   0
C15   1    0.707242    0.580535    0.299413    11.00000    0.01086    0.00964 =
         0.01653    0.00323    0.00047   -0.00198
C16   1    0.592538    0.576243    0.249756    11.00000    0.01113    0.01239 =
         0.02010    0.00086    0.00333    0.00041
AFIX  43
H16   2    0.575606    0.518393    0.309144    11.00000   -1.20000
AFIX   0
C17   1    0.560389    0.646374    0.163454    11.00000    0.01221    0.01067 =
         0.01779   -0.00144    0.00151    0.00068
C18   1    0.492672    0.653973    0.139253    11.00000    0.01372    0.01157 =
         0.01989   -0.00267    0.00046    0.00100
C19   1    0.469694    0.726846    0.044655    11.00000    0.01737    0.02586 =
         0.01618   -0.00321    0.00155    0.00170
AFIX  43
H19   2    0.497986    0.772188   -0.004740    11.00000   -1.20000
AFIX   0
C20   1    0.405571    0.733599    0.022114    11.00000    0.01957    0.03047 =
         0.02150   -0.00532   -0.00546    0.00591
AFIX  43
H20   2    0.390244    0.784601   -0.042232    11.00000   -1.20000
AFIX   0
C21   1    0.364070    0.666036    0.093398    11.00000    0.01243    0.02338 =
         0.03000   -0.00886   -0.00420    0.00148
AFIX  43
H21   2    0.320345    0.668809    0.077512    11.00000   -1.20000
AFIX   0
C22   1    0.386387    0.594496    0.187784    11.00000    0.01445    0.01819 =
         0.03438    0.00165    0.00299   -0.00181
AFIX  43
H22   2    0.357926    0.549273    0.236941    11.00000   -1.20000
AFIX   0
C23   1    0.450467    0.588713    0.210788    11.00000    0.01507    0.01602 =
         0.02449    0.00484   -0.00041    0.00045
AFIX  43
H23   2    0.465524    0.539876    0.275781    11.00000   -1.20000
AFIX   0
HKLF 4
REM  P21/c
REM R1 =  0.0296 for    3740 Fo > 4sig(Fo)  and  0.0370 for all    4252 data
REM    247 parameters refined using      0 restraints
END
WGHT      0.0204      1.1744
REM Highest difference peak  0.383,  deepest hole -0.390,  1-sigma level  0.067
Q1    1   0.8104  0.0613  0.2233  11.00000  0.05    0.38
Q2    1   0.7673  0.4476  0.2024  11.00000  0.05    0.34
Q3    1   0.8623  0.2719  0.1012  11.00000  0.05    0.33
Q4    1   0.7761  0.5519  0.4408  11.00000  0.05    0.32
Q5    1   0.7325  0.6445  0.4163  11.00000  0.05    0.32
Q6    1   0.9200  0.0226  0.1798  11.00000  0.05    0.32
Q7    1   0.5715  0.5728  0.2051  11.00000  0.05    0.30
Q8    1   0.5696  0.6492  0.2154  11.00000  0.05    0.29
Q9    1   0.6211  0.5905  0.2429  11.00000  0.05    0.29
Q10   1   0.4737  0.7170  0.0993  11.00000  0.05    0.28
Q11   1   0.3901  0.6479  0.0527  11.00000  0.05    0.27
Q12   1   0.5315  0.6516  0.1597  11.00000  0.05    0.26
Q13   1   0.6779  0.5906  0.2660  11.00000  0.05    0.26
Q14   1   0.8276  0.1391  0.1414  11.00000  0.05    0.26
Q15   1   0.7894  0.5493  0.2817  11.00000  0.05    0.26
Q16   1   0.3867  0.7473  0.0819  11.00000  0.05    0.25
Q17   1   0.4708  0.5919  0.1580  11.00000  0.05    0.25
Q18   1   0.8702  0.0408  0.2035  11.00000  0.05    0.25
Q19   1   0.6278  0.7173  0.1193  11.00000  0.05    0.25
Q20   1   0.7572 -0.2535  0.3386  11.00000  0.05    0.24
;
_shelx_res_checksum     43738
_shelxl_version_number     2014/6
data_New_Global_Publ_Block
_journal_date_recd_electronic     2015-02-12
_journal_date_accepted     2015-02-16
_journal_name_full     'Acta Crystallographica, Section E'
_journal_year     2015
_journal_volume     71
_journal_issue      3
_journal_page_first     o204
_journal_page_last     o205
_journal_paper_category     HO
_journal_paper_doi     10.1107/S2056989015003229
_journal_coeditor_code     HG5433
_publ_contact_author_name     'Julio Zukerman-Schpector'
_publ_contact_author_address
;
Departmento de Qu\'imica
Universidade Federal de S\~ao Carlos,
13565-905 S\~ao Carlos
SP
Brazil
;
_publ_contact_author_email     'julio@power.ufscar.br'
_publ_contact_author_fax     '551633518350'
_publ_contact_author_phone     '551633518208'
_publ_section_title
;\
Crystal structure of
4-phenyl-1-{2-[(2,4,6-trimethylphenyl)selanyl]phenyl}-1<i>H</i>-1,2,3-\
triazole
;
loop_
    _publ_author_name
    _publ_author_footnote
    _publ_author_address
    ' Camargo, Leandro R. S. ' .
;
Departmento de Qu\'imica
Universidade Federal de S\~ao Carlos,
13565-905 S\~ao Carlos
SP
Brazil
;
    'Zukerman-Schpector, Julio' .
;
Departmento de Qu\'imica
Universidade Federal de S\~ao Carlos,
13565-905 S\~ao Carlos
SP
Brazil
;
    ' Deobald, Anna M. '
;
Present address:
Instituto Federal de Educa\,c\~ao, Ci\^encia e Tecnologia Farroupilha
Rua Erechim, 860 - Bairro Planalto,
98280-000 Panambi, RS, Brazil.
;
;
Departmento de Qu\'imica
Universidade Federal de Santa Maria,
97105-900 Santa Maria
RS
Brazil
;
    ' Braga, Antonio L.' .
;
Departmento de Qu\'imica
Universidade Federal de Santa Catarina,
88040-900 Florian\'opolis
SC
Brazil
;
    'Tiekink, Edward R. T.' .
;
Department of Chemistry, University of Malaya,
50603 Kuala Lumpur,
Malaysia
;
_publ_section_synopsis     .
