# Supplementary material for: Crystal structure of 4-phenyl-1-{2-[(2,4,6-tri­methyl­phen­yl)selan­yl]phen­yl}-1H-1,2,3-triazole
Source: Acta Crystallogr E Crystallogr Commun. 2015 Feb 25;71(Pt 3):o204–5. doi: 10.1107/S2056989015003229 (PMC4350715; doi:10.1107/S2056989015003229)
Supplement: Supplementary file 2 [file e-71-0o204-Isup2.hkl]

#
# h,k,l, Fc-squared, Fo-squared, sigma(Fo-squared), status flag
#
data_I
_shelx_title ' P21/c'
_shelx_refln_list_code          4
_shelx_F_calc_maximum      234.01
_exptl_crystal_F_000       856.00
_reflns_d_resolution_high  0.7698

loop_
 _space_group_symop_operation_xyz
 'x, y, z'
 '-x, y+1/2, -z+1/2'
 '-x, -y, -z'
 'x, -y-1/2, z-1/2'

_cell_length_a    21.3924
_cell_length_b     6.9332
_cell_length_c    12.9204
_cell_angle_alpha  90.000
_cell_angle_beta   92.231
_cell_angle_gamma  90.000

_shelx_F_squared_multiplier     1.000

loop_
 _refln_index_h
 _refln_index_k
 _refln_index_l
 _refln_F_squared_calc
 _refln_F_squared_meas
 _refln_F_squared_sigma
 _refln_observed_status
   3   0   0       2552.58       2567.50        31.49 o
   4   0   0       3460.26       3378.71        41.74 o
   5   0   0      10768.40      10761.89        87.58 o
   6   0   0       9949.29      10212.43       103.40 o
   7   0   0       6990.15       6700.64        80.21 o
   8   0   0       9339.38       9284.75       105.52 o
   9   0   0       5292.19       5048.34        71.80 o
  10   0   0       2131.25       2030.75        69.74 o
  11   0   0       5818.66       5870.27       135.67 o
  12   0   0       2787.80       2870.58        66.36 o
  13   0   0       4915.89       4887.66       115.56 o
  14   0   0       2857.98       2916.38       125.21 o
  15   0   0       7798.02       7677.81       130.31 o
  16   0   0         25.58         90.29        16.42 o
  17   0   0      13793.72      13847.24       198.79 o
  18   0   0       1523.19       1331.39        55.30 o
  19   0   0       5094.32       5233.44       166.65 o
  20   0   0       2769.61       2769.10       122.23 o
  21   0   0       3460.18       3682.42       146.18 o
  22   0   0          6.22         86.29        28.58 o
  23   0   0       2979.01       2981.61       137.44 o
  24   0   0        991.71       1052.99        84.27 o
  25   0   0       1201.61       1266.72        93.67 o
  26   0   0        384.82        544.43        65.20 o
  27   0   0        185.29        230.84        44.38 o
   1   1   0       3074.00       3009.61        28.14 o
   2   1   0       8703.71       8509.48       147.11 o
   3   1   0        216.87        244.58        14.44 o
   4   1   0       3735.46       3697.75        58.07 o
   5   1   0       5285.54       5212.49       121.07 o
   6   1   0       1458.33       1448.03        36.42 o
   7   1   0        733.95        694.52        16.22 o
   8   1   0        639.64        601.85        12.49 o
   9   1   0       6522.20       6996.38        56.05 o
  10   1   0         12.20         23.14         3.28 o
  11   1   0         80.99         67.44         6.48 o
  12   1   0       4104.23       4137.70        60.12 o
  13   1   0        555.72        585.38        20.43 o
  14   1   0       2733.49       2781.85        47.51 o
  15   1   0        296.01        323.89        16.66 o
  16   1   0       2626.00       2564.31        74.36 o
  17   1   0          8.54          8.06        11.61 o
  18   1   0         37.64         24.92        17.06 o
  19   1   0        214.22        232.48        20.71 o
  20   1   0        120.56        113.52        18.58 o
  21   1   0        323.57        306.78        41.96 o
  22   1   0       1577.35       1523.94        67.22 o
  23   1   0        420.01        410.21        36.80 o
  24   1   0       1076.93       1015.12       111.10 o
  25   1   0         37.26         87.96        22.40 o
  26   1   0        590.58        667.50        49.57 o
  27   1   0        434.26        483.09        56.65 o
   0   2   0       7138.68       6858.30        78.87 o
   1   2   0       8781.93       8790.63        59.79 o
   2   2   0       9481.54       9481.87        63.39 o
   3   2   0       2973.05       3050.49        29.92 o
   4   2   0       4451.84       4374.35        43.71 o
   5   2   0       1359.34       1428.00        36.50 o
   6   2   0       2844.87       3006.03        61.63 o
   7   2   0        839.71        981.41        29.83 o
   8   2   0         61.36         51.00         6.48 o
   9   2   0       3072.24       3159.33        51.60 o
  10   2   0         27.73         19.76         3.78 o
  11   2   0         96.73        106.12         7.57 o
  12   2   0         58.01         78.65         5.46 o
  13   2   0        267.22        255.12         9.53 o
  14   2   0         68.59         58.13         6.96 o
  15   2   0       1931.19       1936.17        40.81 o
  16   2   0        367.83        365.18        20.54 o
  17   2   0        730.74        811.77        31.19 o
  18   2   0          1.14         -2.91         7.04 o
  19   2   0        590.57        567.61        27.79 o
  20   2   0         24.83         -9.45        10.70 o
  21   2   0       1042.69        917.66        69.46 o
  22   2   0        388.41        455.46        50.15 o
  23   2   0        459.46        525.48        41.42 o
  24   2   0        232.65        239.41        29.83 o
  25   2   0          4.86         22.43        21.15 o
  26   2   0        276.76        264.18        33.09 o
  27   2   0          1.08         -9.47        20.21 o
   1   3   0       3237.27       2967.06        33.37 o
   2   3   0        239.02        242.42         8.78 o
   3   3   0       6196.66       6057.21        51.67 o
   4   3   0       1370.01       1365.15        25.31 o
   5   3   0       5432.74       5521.24        53.96 o
   6   3   0       5068.88       5243.81        53.24 o
   7   3   0       4192.06       4237.49        54.81 o
   8   3   0       2838.08       2833.53        38.56 o
   9   3   0       6229.54       6241.62       119.80 o
  10   3   0       3734.42       3663.42        61.35 o
  11   3   0       1654.87       1659.13        40.96 o
  12   3   0       4747.13       4736.23        64.75 o
  13   3   0        422.25        435.78        15.95 o
  14   3   0       6474.92       6273.80        69.15 o
  15   3   0        818.92        919.42        18.62 o
  16   3   0        553.62        589.20        22.91 o
  17   3   0         13.51         25.24         7.19 o
  18   3   0       1382.93       1470.63        43.04 o
  19   3   0        931.73        904.07        34.72 o
  20   3   0       2685.12       2630.85        80.20 o
  21   3   0        182.40        158.05        21.36 o
  22   3   0        928.26       1016.04        51.55 o
  23   3   0        674.59        617.38        41.35 o
  24   3   0        618.96        620.26        60.99 o
  25   3   0        411.15        348.32        47.39 o
  26   3   0        904.39        879.56        75.81 o
   0   4   0       1907.49       1906.25        46.83 o
   1   4   0       1551.18       1707.60        27.86 o
   2   4   0       3623.07       3438.21        44.53 o
   3   4   0        587.88        634.77        17.62 o
   4   4   0       4917.96       4942.21        72.36 o
   5   4   0         25.81         18.92         5.22 o
   6   4   0       1083.99       1027.56        26.64 o
   7   4   0        208.26        182.04        11.38 o
   8   4   0       2521.82       2564.36        38.61 o
   9   4   0       1683.84       1661.65        42.99 o
  10   4   0       2612.13       2766.32        45.99 o
  11   4   0        618.04        590.76        18.83 o
  12   4   0        639.49        653.73        20.37 o
  13   4   0       2036.80       1960.43        29.63 o
  14   4   0        223.70        226.73        13.88 o
  15   4   0       3036.67       3014.06        46.48 o
  16   4   0        864.98        875.60        25.03 o
  17   4   0        679.78        723.64        34.54 o
  18   4   0         57.90         43.61        15.50 o
  19   4   0       3223.70       3176.67        90.96 o
  20   4   0         61.63         65.06        17.28 o
  21   4   0        716.57        807.95        47.12 o
  22   4   0          3.84         20.88        13.95 o
  23   4   0        324.57        380.27        67.86 o
  24   4   0         43.65         41.15        19.22 o
   1   5   0        640.46        640.34        27.05 o
   2   5   0         41.71         41.58         8.75 o
   3   5   0         56.34         58.79         8.84 o
   4   5   0        212.97        201.72        19.43 o
   5   5   0        624.50        660.02        21.86 o
   6   5   0          6.11         14.24         5.44 o
   7   5   0        292.86        267.77        15.59 o
   8   5   0          3.35         12.30         5.69 o
   9   5   0        246.07        230.26        14.03 o
  10   5   0        315.71        296.18        15.70 o
  11   5   0        450.52        459.71        17.02 o
  12   5   0        308.11        330.97        14.41 o
  13   5   0         71.78         71.17         7.15 o
  14   5   0        751.12        730.82        20.45 o
  15   5   0         32.06         24.92        15.23 o
  16   5   0         15.57          9.15         9.03 o
  17   5   0        359.91        354.27        26.35 o
  18   5   0         46.35         59.61        13.10 o
  19   5   0         89.34         79.84        18.44 o
  20   5   0          1.38         13.89        14.30 o
  21   5   0         10.78         14.32        18.78 o
  22   5   0          0.59         -9.73        20.40 o
  23   5   0         31.53         51.99        27.25 o
   0   6   0       2499.77       2496.35        95.20 o
   1   6   0        136.59        128.90        13.15 o
   2   6   0       1618.66       1619.39        33.13 o
   3   6   0         41.09         60.95         6.86 o
   4   6   0       1117.34       1137.16        36.02 o
   5   6   0       2090.03       2052.70        48.32 o
   6   6   0        787.07        802.50        32.81 o
   7   6   0         61.04         56.72        10.05 o
   8   6   0        753.20        709.41        30.03 o
   9   6   0         89.36        108.85        14.15 o
  10   6   0        689.34        722.59        25.29 o
  11   6   0       1140.95       1080.27        79.42 o
  12   6   0        681.36        827.50        71.13 o
  13   6   0       4153.18       4311.02       119.10 o
  14   6   0        150.59        217.53        32.05 o
  15   6   0        200.30        190.61        27.79 o
  16   6   0        559.97        550.80        44.37 o
  17   6   0       1260.97       1306.47        51.83 o
  18   6   0          3.14          0.25        12.62 o
  19   6   0       1192.19       1245.54        95.42 o
  20   6   0         11.40         25.42        27.75 o
   1   7   0       1254.85       1247.53        54.48 o
   2   7   0         36.95         39.60        16.77 o
   3   7   0       1064.00        997.10        44.87 o
   4   7   0       1172.85       1190.09        53.31 o
   5   7   0        750.44        741.49        37.13 o
   6   7   0         32.91         41.69        12.77 o
   7   7   0        636.52        729.70        63.99 o
   8   7   0        140.87        199.97        38.60 o
   9   7   0        467.26        528.13        56.89 o
  10   7   0        324.94        306.51        46.46 o
  11   7   0        584.24        542.59        60.42 o
  12   7   0        748.32        830.42        54.53 o
  13   7   0        868.32        965.51        70.43 o
  14   7   0       1557.44       1667.16       178.05 o
  15   7   0        124.48        123.44        25.70 o
  16   7   0        123.36        130.44        30.83 o
   0   8   0        165.64        120.16        24.32 o
   1   8   0          1.93         -5.22        13.00 o
   2   8   0        231.94        165.07        31.24 o
   3   8   0        115.65         64.82        21.95 o
   4   8   0        219.33        186.61        34.71 o
   5   8   0          4.44         33.60        22.97 o
   6   8   0        109.42         87.10        29.17 o
   7   8   0          5.88          9.34        22.70 o
   8   8   0        124.30        158.09        33.59 o
   9   8   0         40.28          2.05        19.69 o
  10   8   0        123.97         84.70        27.13 o
  11   8   0          2.76         12.82        23.10 o
  12   8   0        171.20        252.86        48.16 o
 -27   1   1        843.43        860.94       110.54 o
 -26   1   1          0.39         14.34        16.41 o
 -25   1   1       1751.69       1944.99        93.88 o
 -24   1   1         25.41          8.90        15.84 o
 -23   1   1       1374.09       1351.03       126.84 o
 -22   1   1        717.13        753.29        50.22 o
 -21   1   1        400.81        453.18        36.86 o
 -20   1   1       1878.06       1950.36        73.14 o
 -19   1   1        360.55        358.25        65.01 o
 -18   1   1       4511.48       4550.19        85.98 o
 -17   1   1         33.74         42.62         9.73 o
 -16   1   1       1863.90       1965.63        60.90 o
 -15   1   1       2258.11       2365.51        54.88 o
 -14   1   1       1864.96       1823.92        37.00 o
 -13   1   1         15.28         17.42         4.42 o
 -12   1   1       1314.74       1258.78        24.31 o
 -11   1   1          6.03          9.04         3.32 o
 -10   1   1       8264.85       8615.20        97.88 o
  -9   1   1       3058.28       3465.08        53.19 o
  -8   1   1       8488.98       8485.58        89.45 o
  -7   1   1         92.36        100.89         8.02 o
  -6   1   1      10017.58      10120.72        95.03 o
  -5   1   1       2801.20       2896.17        34.92 o
  -4   1   1        317.84        304.21        11.41 o
  -3   1   1       8476.18       8456.12       109.22 o
  -2   1   1        284.99        310.86        16.29 o
  -1   1   1      23748.67      22969.74       159.30 o
   0   1   1       2832.67       2774.43        29.61 o
   1   1   1       3072.62       3125.54        40.55 o
   2   1   1       4186.77       4238.73        49.45 o
   3   1   1      18608.70      17886.87       127.22 o
   4   1   1        156.74        164.14         6.80 o
   5   1   1       1747.85       1765.31        31.49 o
   6   1   1       2198.16       2140.22        31.02 o
   7   1   1       8154.71       8086.31        78.24 o
   8   1   1       4654.28       4939.09        52.93 o
   9   1   1       7608.54       7351.15        81.93 o
  10   1   1       1021.43       1163.43        25.95 o
  11   1   1       6904.02       6798.60        73.41 o
  12   1   1          4.79         18.11         4.84 o
  13   1   1       6196.24       6271.45        65.57 o
  14   1   1        298.86        249.79        16.27 o
  15   1   1       1650.56       1553.46        50.79 o
  16   1   1       3065.43       3109.49        47.62 o
  17   1   1       2690.00       2605.93        55.04 o
  18   1   1       9276.13       9109.43       116.00 o
  19   1   1       1563.23       1526.62        69.28 o
  20   1   1       4772.03       4686.67       144.29 o
  21   1   1         30.11         40.13        14.27 o
  22   1   1       1778.70       1712.62        70.49 o
  23   1   1        121.99        164.93        24.91 o
  24   1   1       1705.55       1771.53        75.75 o
  25   1   1          0.69         -2.61        14.51 o
  26   1   1        962.74       1079.71       104.17 o
  27   1   1          4.69          2.58        17.22 o
 -27   2   1         57.46         38.46        20.77 o
 -26   2   1        761.96        678.47        50.71 o
 -25   2   1         90.22         86.72        22.24 o
 -24   2   1       2990.00       3110.81       128.91 o
 -23   2   1        653.94        669.02        71.95 o
 -22   2   1       3014.66       3044.38       233.30 o
 -21   2   1        926.87        838.91        68.66 o
 -20   2   1       4424.28       4361.37       102.89 o
 -19   2   1        427.35        481.93        62.84 o
 -18   2   1        937.27        970.06        35.37 o
 -17   2   1       3052.71       3152.49        64.09 o
 -16   2   1       1797.56       1827.00        52.27 o
 -15   2   1       2855.74       2928.73        44.57 o
 -14   2   1        767.49        747.33        28.72 o
 -13   2   1       5441.62       5533.76        70.65 o
 -12   2   1        160.30        121.30        16.53 o
 -11   2   1       1837.89       1609.44        34.57 o
 -10   2   1        361.70        363.80        15.74 o
  -9   2   1      12381.51      12772.45       121.38 o
  -8   2   1        296.54        371.24        14.59 o
  -7   2   1      10532.13      10763.93        94.03 o
  -6   2   1       2815.14       3029.87        41.12 o
  -5   2   1       7879.41       7774.51        81.24 o
  -4   2   1       4631.00       4703.20        50.21 o
  -3   2   1      19013.33      18449.55       113.69 o
  -2   2   1       3186.03       3290.28        33.00 o
  -1   2   1      54761.47      51982.68       273.51 o
   0   2   1       5362.46       5570.09        54.17 o
   1   2   1        104.99         86.75         4.78 o
   2   2   1       4265.68       4194.48        60.25 o
   3   2   1       3887.91       3901.42        70.81 o
   4   2   1      14571.49      14136.70       146.26 o
   5   2   1       1660.97       1641.36        29.28 o
   6   2   1       6218.81       5981.65        53.71 o
   7   2   1       2764.29       2977.21        33.46 o
   8   2   1      15944.24      16118.73       116.33 o
   9   2   1        364.60        412.43        13.15 o
  10   2   1       1582.15       1441.25        36.78 o
  11   2   1        833.72        937.31        26.13 o
  12   2   1       6310.10       6148.51       108.00 o
  13   2   1        319.02        313.60        15.32 o
  14   2   1       7720.82       7831.20        78.87 o
  15   2   1        263.00        232.10        14.07 o
  16   2   1       6526.71       6477.69        80.72 o
  17   2   1        269.03        252.13        15.85 o
  18   2   1       3184.37       3098.56        56.13 o
  19   2   1         29.53         38.04        11.13 o
  20   2   1        128.06        135.30        15.08 o
  21   2   1       2209.80       2131.03        68.38 o
  22   2   1        279.05        270.47        25.60 o
  23   2   1       1530.00       1539.19        92.30 o
  24   2   1        328.87        323.45        45.11 o
  25   2   1       1304.11       1451.18       159.28 o
  26   2   1         96.18        101.55        31.24 o
 -26   3   1          0.73         18.68        19.50 o
 -25   3   1        145.14        123.19        28.63 o
 -24   3   1        350.95        368.05        49.82 o
 -23   3   1          7.32          8.23        17.66 o
 -22   3   1        112.21         90.49        27.25 o
 -21   3   1        224.40        223.28        24.89 o
 -20   3   1         11.87          3.61        11.88 o
 -19   3   1        170.51        164.26        16.72 o
 -18   3   1         14.63         18.66         4.69 o
 -17   3   1        825.98        820.94        22.67 o
 -16   3   1         63.95         57.08         6.69 o
 -15   3   1         57.70         58.60        10.93 o
 -14   3   1        299.45        320.13        17.93 o
 -13   3   1          9.60          1.33         5.47 o
 -12   3   1         97.70         68.12        10.40 o
 -11   3   1        220.27        230.11        14.37 o
 -10   3   1       1390.00       1370.28        32.66 o
  -9   3   1         11.68         11.08         5.42 o
  -8   3   1       1267.19       1228.06        32.98 o
  -7   3   1         69.95         80.35         6.44 o
  -6   3   1        481.01        589.42        16.90 o
  -5   3   1        252.59        239.73         9.96 o
  -4   3   1       1082.74       1202.62        22.03 o
  -3   3   1        461.53        528.32        15.74 o
  -2   3   1        141.32        151.32         7.32 o
  -1   3   1       3985.21       4095.67        41.56 o
   0   3   1       3249.51       3462.31        40.92 o
   1   3   1         16.15         23.96         3.83 o
   2   3   1         40.23         23.34         3.24 o
   3   3   1        107.35         81.88         4.76 o
   4   3   1        103.18        103.51         6.29 o
   5   3   1       1157.15       1133.96        20.00 o
   6   3   1         13.31         17.48         2.95 o
   7   3   1       1586.21       1519.25        22.17 o
   8   3   1        146.22        158.21         5.53 o
   9   3   1         90.71         84.83         4.61 o
  10   3   1        671.38        732.93        17.83 o
  11   3   1         93.80         87.98         7.79 o
  12   3   1        192.70        239.25        17.18 o
  13   3   1        178.10        200.90        13.01 o
  14   3   1         16.51         17.78         6.41 o
  15   3   1          4.60         -0.84         5.64 o
  16   3   1          0.41          6.22         5.83 o
  17   3   1        457.28        418.14        19.73 o
  18   3   1          1.24          5.43         6.06 o
  19   3   1        223.06        224.96        20.17 o
  20   3   1          0.70         10.99         9.98 o
  21   3   1        705.43        698.26        54.87 o
  22   3   1         28.32         22.71        11.18 o
  23   3   1        349.02        357.53        38.73 o
  24   3   1         15.33          9.01        11.33 o
  25   3   1         71.85         69.15        24.69 o
 -24   4   1        588.37        685.53        66.89 o
 -23   4   1          5.86         -5.73        13.30 o
 -22   4   1        744.08        694.04        70.22 o
 -21   4   1        438.49        424.34        35.99 o
 -20   4   1       2346.19       2285.76        79.83 o
 -19   4   1        203.68        206.55        25.06 o
 -18   4   1       1136.30       1142.03        53.66 o
 -17   4   1        140.51        135.48        32.50 o
 -16   4   1         10.04         11.59         6.96 o
 -15   4   1       1461.70       1483.17        40.78 o
 -14   4   1        292.63        346.19        24.05 o
 -13   4   1        538.04        594.55        24.74 o
 -12   4   1         19.23         16.31         5.25 o
 -11   4   1       2410.49       2425.82        42.81 o
 -10   4   1         94.92         87.75         8.02 o
  -9   4   1       1858.66       1839.90        33.08 o
  -8   4   1        299.78        341.29        13.76 o
  -7   4   1       3558.27       3556.47        50.24 o
  -6   4   1        279.40        307.44        15.67 o
  -5   4   1       1718.35       1706.53        37.69 o
  -4   4   1        525.15        586.73        19.28 o
  -3   4   1       1127.95       1090.76        24.24 o
  -2   4   1        355.21        309.72        11.99 o
  -1   4   1       2751.91       2575.44        35.57 o
   0   4   1        697.84        595.43        16.29 o
   1   4   1       1313.92       1327.69        29.54 o
   2   4   1        580.40        511.97        15.32 o
   3   4   1       1568.56       1598.26        25.34 o
   4   4   1       4071.47       4043.88        67.22 o
   5   4   1        663.18        696.49        20.34 o
   6   4   1       2454.62       2433.02        39.00 o
   7   4   1        126.89        134.09         8.09 o
   8   4   1       3080.03       3057.47        54.23 o
   9   4   1        866.22        929.38        34.75 o
  10   4   1       2192.74       2361.37        48.80 o
  11   4   1          2.77          2.46         3.37 o
  12   4   1       2627.68       2572.98        30.99 o
  13   4   1        134.05        121.01         6.06 o
  14   4   1        484.95        481.11        10.23 o
  15   4   1        109.14        143.59         8.25 o
  16   4   1        775.93        782.28        23.99 o
  17   4   1        764.71        822.18        36.61 o
  18   4   1        777.69        750.98        35.84 o
  19   4   1        780.58        806.05        37.84 o
  20   4   1        617.35        663.88        35.32 o
  21   4   1        746.73        783.97        45.21 o
  22   4   1         19.63         27.99        37.20 o
  23   4   1        533.07        583.50        41.32 o
  24   4   1        140.82        178.57        33.26 o
 -23   5   1        843.80        921.08        80.04 o
 -22   5   1         12.11        -17.64        15.35 o
 -21   5   1       1095.82       1100.30        58.77 o
 -20   5   1          9.85          2.91        13.58 o
 -19   5   1        597.86        688.19        45.14 o
 -18   5   1        800.53        814.87        48.14 o
 -17   5   1        285.54        254.68        27.10 o
 -16   5   1       4156.69       4130.84       107.02 o
 -15   5   1       1974.81       2069.24        44.81 o
 -14   5   1        562.10        607.04        23.67 o
 -13   5   1        961.56        999.26        29.99 o
 -12   5   1       1900.86       1946.92        37.65 o
 -11   5   1        436.44        418.35        17.19 o
 -10   5   1       6013.50       6029.40        69.45 o
  -9   5   1         42.92         33.30         7.48 o
  -8   5   1       1698.95       1694.81        57.35 o
  -7   5   1          1.31         10.57         5.11 o
  -6   5   1       3730.22       3714.71        56.73 o
  -5   5   1        502.02        476.96        19.30 o
  -4   5   1       1910.02       1820.00        43.03 o
  -3   5   1        970.83        961.29        30.55 o
  -2   5   1       2271.32       2210.25        39.58 o
  -1   5   1        948.53        856.26        24.74 o
   0   5   1        521.04        487.81        25.82 o
   1   5   1       3038.86       2999.83        46.10 o
   2   5   1       1450.55       1414.74        37.45 o
   3   5   1       3327.06       3229.51        46.06 o
   4   5   1       4628.97       4672.80        60.59 o
   5   5   1       6109.46       5815.47        68.75 o
   6   5   1        206.74        231.30        12.19 o
   7   5   1       4234.46       4061.87        60.86 o
   8   5   1        203.27        206.33        12.92 o
   9   5   1       1709.24       1626.74        54.34 o
  10   5   1          6.32         12.36         8.51 o
  11   5   1       2448.05       2470.12        69.41 o
  12   5   1        350.70        349.78        20.94 o
  13   5   1        990.96        914.93        43.48 o
  14   5   1        185.98        186.29        11.81 o
  15   5   1        336.67        343.18        28.64 o
  16   5   1        600.95        602.99        32.34 o
  17   5   1        805.01        790.05        37.63 o
  18   5   1        868.11        891.02        41.60 o
  19   5   1       1264.82       1342.77        63.45 o
  20   5   1        477.90        512.86        43.05 o
  21   5   1        679.78        692.18        49.63 o
  22   5   1       1516.03       1560.99       101.38 o
 -20   6   1        356.14        407.58        56.49 o
 -19   6   1         90.59         88.62        19.79 o
 -18   6   1        171.31        158.23        39.95 o
 -17   6   1        477.02        533.41        40.31 o
 -16   6   1        156.97        137.63        21.78 o
 -15   6   1         12.89         15.35        14.83 o
 -14   6   1          8.60         16.97        14.90 o
 -13   6   1        411.76        402.45        36.93 o
 -12   6   1        370.69        364.17        34.81 o
 -11   6   1       2010.54       2097.65        51.47 o
 -10   6   1         20.88         22.05         8.00 o
  -9   6   1        318.74        327.71        23.72 o
  -8   6   1         81.89         70.42        12.61 o
  -7   6   1        871.08        880.06        39.03 o
  -6   6   1         12.21         13.70         9.73 o
  -5   6   1       1910.25       1825.37        78.08 o
  -4   6   1       1062.31        997.91        35.26 o
  -3   6   1        523.65        531.01        25.38 o
  -2   6   1        687.98        701.70        28.73 o
  -1   6   1        803.24        791.26        37.71 o
   0   6   1        199.27        199.96        23.15 o
   1   6   1        304.85        278.98        13.58 o
   2   6   1         76.17         77.08         9.14 o
   3   6   1        704.75        643.45        37.24 o
   4   6   1        119.29        112.07        13.11 o
   5   6   1         28.80         24.77         6.55 o
   6   6   1       1452.35       1431.81        36.34 o
   7   6   1          4.65          8.46         4.48 o
   8   6   1         17.69         21.55         4.84 o
   9   6   1        482.70        462.85        30.90 o
  10   6   1        622.19        569.92        34.92 o
  11   6   1         10.16          2.13        16.70 o
  12   6   1       1333.48       1305.53        90.16 o
  13   6   1         84.95         83.10        30.94 o
  14   6   1        357.95        265.46        44.74 o
  15   6   1        234.97        230.79        42.64 o
  16   6   1        200.01        267.10        32.40 o
  17   6   1        112.55        129.43        24.50 o
  18   6   1        458.26        476.20        42.38 o
  19   6   1          2.28        -16.38        18.43 o
  20   6   1        345.26        350.82        53.91 o
 -16   7   1          2.26         23.69        26.41 o
 -15   7   1        571.72        520.76        65.27 o
 -14   7   1         88.27         82.62        32.23 o
 -13   7   1        221.65        228.24        30.52 o
 -12   7   1        316.04        349.80        36.26 o
 -11   7   1        885.26        873.07        54.78 o
 -10   7   1        391.12        442.86        38.98 o
  -9   7   1        136.05        152.59        25.64 o
  -8   7   1        471.90        421.32        37.00 o
  -7   7   1        144.76        160.07        19.50 o
  -6   7   1       1228.35       1224.38        49.74 o
  -5   7   1         50.76         42.35        12.53 o
  -4   7   1         32.35         42.66        12.07 o
  -3   7   1        101.49        104.31        16.18 o
  -2   7   1        438.28        422.71        29.69 o
  -1   7   1        450.73        470.25        31.24 o
   0   7   1        453.75        425.36        37.34 o
   1   7   1         38.16         31.27        11.31 o
   2   7   1        620.73        635.66        35.49 o
   3   7   1         96.57         99.16        15.22 o
   4   7   1        379.16        341.98        24.94 o
   5   7   1        236.33        237.34        20.03 o
   6   7   1         39.49         34.79        22.55 o
   7   7   1        715.32        727.72        67.06 o
   8   7   1          5.51          3.89        19.64 o
   9   7   1        105.05         51.61        24.01 o
  10   7   1        142.59         79.39        25.22 o
  11   7   1         22.93         24.71        23.88 o
  12   7   1        108.35        122.27        34.85 o
  13   7   1        913.14        788.21        75.49 o
  14   7   1        358.13        276.97        49.04 o
  15   7   1        277.46        248.03        32.69 o
  16   7   1        598.63        476.83        44.48 o
 -11   8   1       1474.78       1434.35       101.54 o
 -10   8   1         12.55         26.95        17.00 o
  -9   8   1       1274.59       1409.82        71.34 o
  -8   8   1          4.21         15.15        15.28 o
  -7   8   1       1221.05       1230.30        65.82 o
  -6   8   1         67.34         82.71        19.03 o
  -5   8   1       1674.01       1726.04        74.49 o
  -4   8   1        748.82        746.30        63.62 o
  -3   8   1       1007.49        990.29        70.09 o
  -2   8   1        297.11        307.86        44.66 o
  -1   8   1        699.35        715.91        40.41 o
   0   8   1        142.49        142.85        20.07 o
   1   8   1        123.93        217.53        35.93 o
   2   8   1        472.54        452.81        50.40 o
   3   8   1        147.39        132.24        30.02 o
   4   8   1       3161.45       3163.27       138.02 o
   5   8   1        524.88        408.22        51.33 o
   6   8   1        649.92        755.43        68.68 o
   7   8   1         22.98         18.77        17.16 o
   8   8   1       1004.32        960.15        80.22 o
   9   8   1          5.51        -32.23        21.49 o
  10   8   1       1160.80       1251.49        94.53 o
  11   8   1         65.49         43.16        29.61 o
  12   8   1        875.34        859.23        80.24 o
 -27   0   2        639.96        697.76        74.92 o
 -26   0   2       2376.51       2616.68       142.28 o
 -25   0   2       1458.16       1534.66       106.26 o
 -24   0   2        671.69        769.25        75.33 o
 -23   0   2        796.24        776.05        73.24 o
 -22   0   2       1382.93       1521.78        98.69 o
 -21   0   2         48.03         60.65        22.58 o
 -20   0   2        671.69        702.31        64.23 o
 -19   0   2         24.76         25.98        15.18 o
 -18   0   2       4377.07       4366.88       153.06 o
 -17   0   2       4206.81       4410.39       147.82 o
 -16   0   2       7909.82       8121.53       276.25 o
 -15   0   2       1607.21       1720.21        58.81 o
 -14   0   2       7145.45       7243.76        96.50 o
 -13   0   2       2366.24       2308.08        48.72 o
 -12   0   2       5538.82       5549.89       102.77 o
 -11   0   2      10253.75      11041.18       116.76 o
 -10   0   2       7569.02       7385.65       118.38 o
  -9   0   2      10517.56      10775.21       132.00 o
  -8   0   2       7303.71       7150.36        96.71 o
  -7   0   2      10868.72      10962.03       186.73 o
  -6   0   2       6841.12       6753.63       129.59 o
  -5   0   2      18190.83      17928.64       253.11 o
  -4   0   2         52.33         65.07         9.71 o
  -3   0   2         81.30         79.35         9.92 o
  -2   0   2       3517.65       3421.47        64.43 o
  -1   0   2       9872.70       9740.18       131.61 o
   0   0   2       7514.29       7382.96       101.45 o
   1   0   2      19261.14      18796.16       231.60 o
   2   0   2      12567.89      12289.09       161.98 o
   3   0   2        871.76        810.42        18.83 o
   4   0   2         64.46         69.35         6.31 o
   5   0   2       2053.41       1966.98        36.31 o
   6   0   2        969.06        890.41        41.24 o
   7   0   2      12992.43      12840.57       260.13 o
   8   0   2       1577.87       1474.74        92.82 o
   9   0   2       2529.79       2429.50        51.17 o
  10   0   2      15496.28      16011.00       177.75 o
  11   0   2      14766.91      15740.10       180.02 o
  12   0   2       6744.09       6689.15        77.47 o
  13   0   2       1268.04       1355.08        31.55 o
  14   0   2        592.15        567.08        32.54 o
  15   0   2        273.92        277.72        15.11 o
  16   0   2       3186.42       3171.56        63.15 o
  17   0   2       2083.23       2310.78        97.13 o
  18   0   2        389.23        481.45        32.50 o
  19   0   2        913.09        820.77        62.03 o
  20   0   2       2493.26       2645.19       115.73 o
  21   0   2        346.33        334.07        43.54 o
  22   0   2       2045.34       2078.52       107.47 o
  23   0   2         38.94         10.32        18.45 o
  24   0   2       1816.80       1982.90       112.31 o
  25   0   2        711.72        687.96        67.94 o
  26   0   2       1683.86       1772.05       110.47 o
  27   0   2        686.84        617.69        67.77 o
 -27   1   2        629.74        706.01        57.25 o
 -26   1   2         95.38        108.87        23.94 o
 -25   1   2        149.93        103.15        23.41 o
 -24   1   2          2.48         -1.31        13.13 o
 -23   1   2       1013.39        996.68        57.68 o
 -22   1   2          1.57        -22.54        15.03 o
 -21   1   2        884.50        927.04        52.53 o
 -20   1   2         53.26         76.60        17.57 o
 -19   1   2        342.09        399.25        38.55 o
 -18   1   2         28.33         25.85         9.13 o
 -17   1   2       1883.31       1827.59        70.86 o
 -16   1   2         37.33         48.49         8.24 o
 -15   1   2       2268.26       2312.31        40.16 o
 -14   1   2       2125.46       2107.50        37.12 o
 -13   1   2       2373.81       2355.25        38.12 o
 -12   1   2        402.59        426.66        19.14 o
 -11   1   2       1428.18       1300.95        52.00 o
 -10   1   2       1190.72       1226.92        40.88 o
  -9   1   2         11.08         22.04         6.04 o
  -8   1   2        232.66        296.29        12.75 o
  -7   1   2         14.84         11.31         4.10 o
  -6   1   2       5487.15       5719.44        67.37 o
  -5   1   2        254.06        273.99        15.06 o
  -4   1   2       8788.05       8788.65       160.71 o
  -3   1   2         38.23         48.56         6.36 o
  -2   1   2      27610.71      26878.31       239.61 o
  -1   1   2      19451.42      19282.21       228.79 o
   0   1   2        666.61        686.11        27.44 o
   1   1   2      13078.28      13373.90       162.53 o
   2   1   2       7423.59       7596.98       138.97 o
   3   1   2      11741.90      11684.80       215.04 o
   4   1   2       3012.72       2894.13        30.71 o
   5   1   2        134.69        158.26         5.57 o
   6   1   2       3421.48       3323.02        33.29 o
   7   1   2         19.37         12.47         2.60 o
   8   1   2        472.95        491.27        12.32 o
   9   1   2        327.99        326.96        10.95 o
  10   1   2       2325.87       2440.14        32.88 o
  11   1   2       2958.26       2896.05        43.75 o
  12   1   2         12.79          9.86         4.44 o
  13   1   2       2042.41       2004.01        47.23 o
  14   1   2         32.05         40.12         5.90 o
  15   1   2       6228.56       6099.19        67.54 o
  16   1   2        464.09        452.76        17.53 o
  17   1   2       3416.10       3462.78        55.85 o
  18   1   2        111.33        100.44         9.93 o
  19   1   2         17.74         21.22         7.40 o
  20   1   2        144.93        124.72        13.44 o
  21   1   2       1323.35       1215.73        77.86 o
  22   1   2         31.88         11.76        17.34 o
  23   1   2       1663.23       1611.69        69.89 o
  24   1   2         36.34         50.77        15.59 o
  25   1   2        337.96        370.02        35.23 o
  26   1   2        273.10        238.85        30.50 o
  27   1   2        115.17        110.14        36.09 o
 -27   2   2         48.71         62.36        29.47 o
 -26   2   2          3.96        -15.99        18.38 o
 -25   2   2          8.83        -11.73        23.67 o
 -24   2   2        159.28        156.42        73.59 o
 -23   2   2         36.72         59.11        18.70 o
 -22   2   2        352.47        383.52        44.13 o
 -21   2   2        667.87        615.25        90.45 o
 -20   2   2         45.16         54.93        16.43 o
 -19   2   2          0.81          3.79         6.62 o
 -18   2   2         26.23         31.19         7.38 o
 -17   2   2        669.91        696.41        31.20 o
 -16   2   2       3370.49       3404.07        52.92 o
 -15   2   2        118.68        111.14        12.23 o
 -14   2   2        260.89        270.40        18.27 o
 -13   2   2        112.62        117.89        11.24 o
 -12   2   2       1558.62       1540.20        44.83 o
 -11   2   2        677.76        752.42        27.68 o
 -10   2   2       1194.69       1306.46        35.19 o
  -9   2   2       1143.67       1237.21        53.20 o
  -8   2   2       1442.57       1570.41        36.41 o
  -7   2   2       2372.50       2423.86        44.75 o
  -6   2   2       1292.92       1436.24        54.01 o
  -5   2   2       8371.88       8616.01        79.66 o
  -4   2   2        963.37        999.50        21.99 o
  -3   2   2       1722.93       1623.89        24.10 o
  -2   2   2         27.23         28.96         4.18 o
  -1   2   2       2855.68       3087.01        36.46 o
   0   2   2      15708.36      15981.11       112.52 o
   1   2   2        545.18        493.58        13.90 o
   2   2   2          0.56          4.16         2.39 o
   3   2   2       1990.11       1989.27        27.85 o
   4   2   2         23.31         35.39         5.78 o
   5   2   2        398.28        390.02         9.51 o
   6   2   2        544.61        609.34        12.27 o
   7   2   2       1064.70       1018.55        22.20 o
   8   2   2       2870.68       2984.87        37.98 o
   9   2   2       1747.28       1850.59        31.43 o
  10   2   2        247.16        210.65        11.50 o
  11   2   2         70.99         84.05         8.41 o
  12   2   2       1002.82        970.14        24.57 o
  13   2   2        387.00        386.86        16.49 o
  14   2   2       1215.77       1342.42        34.73 o
  15   2   2          0.65          5.85         5.84 o
  16   2   2        350.85        330.07        16.95 o
  17   2   2        170.87        159.72        12.24 o
  18   2   2         12.07          8.63         6.04 o
  19   2   2          9.13          2.85         6.48 o
  20   2   2        270.71        271.10        17.14 o
  21   2   2        358.47        318.28        26.03 o
  22   2   2        116.30        107.46        16.84 o
  23   2   2        113.64        103.49        16.70 o
  24   2   2        176.54        135.09        30.83 o
  25   2   2         16.41         22.75        18.48 o
  26   2   2        341.82        374.36        36.57 o
 -26   3   2        171.60        239.99        42.52 o
 -25   3   2        731.87        665.20        50.74 o
 -24   3   2        320.74        326.58        36.07 o
 -23   3   2       1081.54       1128.34        63.30 o
 -22   3   2         39.11         43.77        21.83 o
 -21   3   2       2606.72       2560.20       122.37 o
 -20   3   2        162.58        163.26        33.10 o
 -19   3   2       4394.36       4185.43        81.38 o
 -18   3   2         91.47         85.01        12.83 o
 -17   3   2       4253.73       4239.36        78.43 o
 -16   3   2        320.45        301.58        26.76 o
 -15   3   2       1013.01       1070.60        47.49 o
 -14   3   2       1422.99       1446.98        49.47 o
 -13   3   2       2729.55       2730.15        59.66 o
 -12   3   2       1664.66       1706.85        45.45 o
 -11   3   2       5993.69       5887.53        77.81 o
 -10   3   2        563.30        489.17        20.46 o
  -9   3   2        382.39        343.05        18.74 o
  -8   3   2       1915.63       1775.40        36.60 o
  -7   3   2       5001.06       5091.35        58.20 o
  -6   3   2       7122.12       7035.67        56.69 o
  -5   3   2        128.44        109.39         6.93 o
  -4   3   2      15354.19      15488.80       101.65 o
  -3   3   2        557.09        530.41        15.23 o
  -2   3   2      18575.40      18593.40       118.29 o
  -1   3   2        699.59        757.35        16.95 o
   0   3   2       8261.36       7991.00        78.43 o
   1   3   2          0.93          3.49         3.70 o
   2   3   2      10228.12      10026.30        80.95 o
   3   3   2         35.15         22.10         3.84 o
   4   3   2       2406.00       2227.39        40.88 o
   5   3   2       2946.64       2908.05       123.66 o
   6   3   2       5253.35       5180.13        61.56 o
   7   3   2       1099.80       1077.28        20.72 o
   8   3   2       2267.10       2152.15        30.86 o
   9   3   2       3289.45       3175.97        58.55 o
  10   3   2       2708.22       2746.93        38.56 o
  11   3   2       4647.92       4705.44        74.30 o
  12   3   2        277.69        248.82        14.63 o
  13   3   2       3905.19       3760.35        97.97 o
  14   3   2        245.92        248.37        15.85 o
  15   3   2       4476.71       4585.71       101.05 o
  16   3   2        105.45        119.90        11.19 o
  17   3   2       5180.05       5293.08        70.92 o
  18   3   2        457.77        429.95        27.99 o
  19   3   2       3312.98       3393.68        74.19 o
  20   3   2          4.56          7.05        10.89 o
  21   3   2       2218.51       2140.83        60.46 o
  22   3   2        444.80        433.21        28.20 o
  23   3   2       1082.19       1076.43        51.59 o
  24   3   2        325.43        323.48        29.45 o
 -24   4   2        725.12        791.86        73.37 o
 -23   4   2        312.66        294.60        44.68 o
 -22   4   2        623.13        604.86        63.46 o
 -21   4   2       1175.06       1139.13        58.13 o
 -20   4   2        877.48        837.47        49.14 o
 -19   4   2         13.63         -2.76        14.03 o
 -18   4   2       2240.50       2389.87        80.39 o
 -17   4   2        343.57        296.05        65.39 o
 -16   4   2       1837.51       1838.90        67.61 o
 -15   4   2          4.58          6.20        13.14 o
 -14   4   2        963.18        910.16        45.73 o
 -13   4   2        237.12        271.42        20.05 o
 -12   4   2        479.85        430.02        26.75 o
 -11   4   2       1082.17       1066.50        29.84 o
 -10   4   2       2848.51       2816.36        44.55 o
  -9   4   2        544.56        531.73        17.43 o
  -8   4   2       2757.20       2800.46        40.07 o
  -7   4   2        246.14        194.15        13.53 o
  -6   4   2       1483.27       1506.64        30.07 o
  -5   4   2       2609.79       2670.93        51.04 o
  -4   4   2       6563.85       6686.03        83.00 o
  -3   4   2       3275.69       3239.64        51.00 o
  -2   4   2       3504.39       3530.23        43.92 o
  -1   4   2         59.24         26.05         6.07 o
   0   4   2        407.81        438.79        20.64 o
   1   4   2       4790.36       4836.01        62.76 o
   2   4   2        779.34        857.16        18.02 o
   3   4   2       5953.02       5817.52        55.98 o
   4   4   2         95.34         95.90         7.19 o
   5   4   2       3326.04       3359.28        66.11 o
   6   4   2         89.85         85.48        10.71 o
   7   4   2       2524.59       2495.05        54.16 o
   8   4   2       1522.33       1527.11        35.61 o
   9   4   2       1644.73       1604.29        35.27 o
  10   4   2       1228.61       1237.54        26.14 o
  11   4   2       2853.82       2876.32        40.96 o
  12   4   2        324.50        350.52        12.54 o
  13   4   2        795.75        818.17        37.75 o
  14   4   2        864.32        854.63        39.58 o
  15   4   2       1198.60       1276.25        50.25 o
  16   4   2        182.68        234.11        36.89 o
  17   4   2        388.31        398.72        30.18 o
  18   4   2        926.46        934.71        38.94 o
  19   4   2          0.25         -5.59         9.19 o
  20   4   2       2256.24       2283.79       111.79 o
  21   4   2        153.54        136.09        17.26 o
  22   4   2       1010.98       1124.61        85.49 o
  23   4   2         17.91        -13.49        19.05 o
  24   4   2        385.89        413.44        49.97 o
 -22   5   2        353.74        340.54        35.12 o
 -21   5   2          0.33         19.26        15.53 o
 -20   5   2         23.58         25.42        15.10 o
 -19   5   2         97.73        150.68        23.96 o
 -18   5   2        593.20        563.06        41.18 o
 -17   5   2         23.45          8.93        12.87 o
 -16   5   2         60.31         77.09        16.00 o
 -15   5   2        280.17        263.55        26.35 o
 -14   5   2        182.96        193.32        24.48 o
 -13   5   2        215.77        219.81        24.08 o
 -12   5   2         31.99         18.45         9.15 o
 -11   5   2         12.50          4.72         6.04 o
 -10   5   2        268.82        275.65        16.60 o
  -9   5   2         46.23         47.50         7.72 o
  -8   5   2          0.20         12.02         6.77 o
  -7   5   2       1654.21       1733.06        39.59 o
  -6   5   2          1.05          8.89         5.87 o
  -5   5   2        542.61        570.72        20.04 o
  -4   5   2        245.60        267.41        17.13 o
  -3   5   2        393.26        403.34        20.58 o
  -2   5   2        194.55        198.26        11.26 o
  -1   5   2          6.43         11.88         5.86 o
   0   5   2        555.88        534.50        19.55 o
   1   5   2          9.42          2.77         4.06 o
   2   5   2         31.03         37.87         5.27 o
   3   5   2        381.73        391.72        13.54 o
   4   5   2          9.36         20.47         4.74 o
   5   5   2         16.32         16.40         6.93 o
   6   5   2        812.17        810.73        34.97 o
   7   5   2         19.63         12.56        13.17 o
   8   5   2         91.28         93.71        13.29 o
   9   5   2          3.60          6.57         5.60 o
  10   5   2        580.07        556.55        23.42 o
  11   5   2        307.26        313.17        17.87 o
  12   5   2        394.65        407.46        19.14 o
  13   5   2        313.29        329.97        20.67 o
  14   5   2        652.80        644.26        27.84 o
  15   5   2        762.79        813.85        42.70 o
  16   5   2        223.05        221.48        23.21 o
  17   5   2         10.30         25.04        12.56 o
  18   5   2         26.92         18.08        11.22 o
  19   5   2        110.54         89.66        20.98 o
  20   5   2         79.70        110.78        24.08 o
  21   5   2          3.61          3.64        15.19 o
  22   5   2         38.71         62.97        25.61 o
 -20   6   2        155.88        145.80        25.07 o
 -19   6   2         22.78         47.65        17.20 o
 -18   6   2       1212.03       1222.34        63.46 o
 -17   6   2         84.49         97.88        25.16 o
 -16   6   2       2643.31       2674.03        91.53 o
 -15   6   2         16.21         20.79        13.01 o
 -14   6   2       2023.06       2115.62       119.71 o
 -13   6   2        499.44        605.02        63.93 o
 -12   6   2       2406.32       2356.33        68.11 o
 -11   6   2        356.66        343.06        26.30 o
 -10   6   2        427.58        442.84        25.57 o
  -9   6   2        610.59        637.14        31.34 o
  -8   6   2        471.58        474.39        26.41 o
  -7   6   2        161.21        180.73        23.71 o
  -6   6   2       1748.64       1862.07        61.21 o
  -5   6   2        178.47        163.52        16.15 o
  -4   6   2       2495.18       2433.79        50.61 o
  -3   6   2       2006.97       1995.71        49.55 o
  -2   6   2        442.60        446.22        22.90 o
  -1   6   2       2467.98       2378.08        53.87 o
   0   6   2        116.70        134.20         9.85 o
   1   6   2       3235.79       3283.12       109.11 o
   2   6   2         50.81         51.46         8.08 o
   3   6   2       5920.10       5955.25        71.25 o
   4   6   2         31.72         40.42        11.22 o
   5   6   2        961.47        952.26        51.55 o
   6   6   2        533.76        540.58        31.63 o
   7   6   2       2360.68       2267.34        65.91 o
   8   6   2        463.46        463.34        39.36 o
   9   6   2       1784.88       1720.44        45.92 o
  10   6   2        441.41        438.48        30.34 o
  11   6   2       1618.79       1692.58        57.42 o
  12   6   2       1593.52       1606.52        54.38 o
  13   6   2        334.01        318.16        49.47 o
  14   6   2       1287.03       1257.06        92.39 o
  15   6   2         66.43         83.28        31.02 o
  16   6   2       1318.90       1354.90        99.41 o
  17   6   2         34.24         25.29        25.48 o
  18   6   2        390.91        329.01        36.40 o
  19   6   2          0.55        -22.52        18.09 o
  20   6   2       1320.24       1366.06       101.14 o
 -15   7   2        683.52        687.87        73.51 o
 -14   7   2        398.28        373.74        55.30 o
 -13   7   2        662.31        613.31        69.41 o
 -12   7   2        755.78        620.29        68.37 o
 -11   7   2        565.61        626.23        68.78 o
 -10   7   2        745.31        738.95        72.68 o
  -9   7   2        284.71        303.95        48.24 o
  -8   7   2       1055.57       1076.64        50.10 o
  -7   7   2         26.97         42.01        25.01 o
  -6   7   2         87.16         69.27        12.56 o
  -5   7   2         90.00        105.73        15.09 o
  -4   7   2        966.81        979.81        39.76 o
  -3   7   2        621.57        637.98        32.06 o
  -2   7   2       3561.06       3569.19        76.27 o
  -1   7   2          1.42         21.46        10.28 o
   0   7   2       1591.78       1652.07        59.73 o
   1   7   2         22.04         14.40        10.99 o
   2   7   2       1745.16       1872.96        70.99 o
   3   7   2         34.88         65.87        17.19 o
   4   7   2       1297.27       1306.79        58.83 o
   5   7   2        132.94        132.82        21.21 o
   6   7   2        946.76       1047.63        71.15 o
   7   7   2        943.94        965.58        50.19 o
   8   7   2       1083.58       1187.87        55.67 o
   9   7   2        802.09        799.35        45.25 o
  10   7   2        869.15        991.08        64.06 o
  11   7   2        511.58        472.12        58.21 o
  12   7   2       1184.67       1243.92        93.76 o
  13   7   2       1012.95       1091.15        89.54 o
  14   7   2        134.52         55.33        25.28 o
  15   7   2       3091.63       3254.00       160.45 o
 -10   8   2         85.75        112.41        38.27 o
  -9   8   2        187.34        193.86        43.72 o
  -8   8   2         16.26         34.49        23.67 o
  -7   8   2        335.48        309.03        53.11 o
  -6   8   2          7.33         -1.92        20.57 o
  -5   8   2         48.64         38.24        28.96 o
  -4   8   2         32.00         16.79        18.46 o
  -3   8   2         47.99         54.23        23.29 o
  -2   8   2         65.22         62.96        17.29 o
  -1   8   2         42.23         40.22        14.23 o
   0   8   2          8.23        -11.14        11.98 o
   1   8   2         49.39         27.19        35.83 o
   2   8   2         38.84         31.49        43.49 o
   3   8   2          5.48         -3.27        13.94 o
   4   8   2         78.33         57.33        18.08 o
   5   8   2         18.21        -17.58        15.00 o
   6   8   2         47.83         26.99        35.31 o
   7   8   2        204.77        153.46        22.94 o
   8   8   2         65.86         95.79        19.53 o
   9   8   2          8.52         -9.88        21.42 o
  10   8   2          1.78        -14.16        20.19 o
  11   8   2        142.57        109.80        31.55 o
  12   8   2         37.17         50.00        29.18 o
 -27   1   3         75.96         81.41        33.40 o
 -26   1   3        466.31        454.20        51.78 o
 -25   1   3          0.19        -23.85        19.53 o
 -24   1   3        759.60        854.88        56.07 o
 -23   1   3         66.29         58.44        19.38 o
 -22   1   3       1078.60       1004.36        57.81 o
 -21   1   3        261.24        275.98        34.98 o
 -20   1   3       1571.08       1632.10        69.16 o
 -19   1   3       1806.83       1762.41        71.09 o
 -18   1   3        452.97        462.20        25.33 o
 -17   1   3         31.22         35.04        11.89 o
 -16   1   3        256.02        242.51        15.41 o
 -15   1   3       3296.59       3242.20        63.65 o
 -14   1   3       2881.72       2901.08        51.28 o
 -13   1   3       3995.98       4023.32        62.70 o
 -12   1   3          6.08         31.59         6.09 o
 -11   1   3       2112.44       1970.25        39.70 o
 -10   1   3        349.40        416.99        17.32 o
  -9   1   3       4242.45       4315.14        66.47 o
  -8   1   3         35.13         37.17         6.61 o
  -7   1   3      11846.10      11570.63       116.11 o
  -6   1   3       2295.36       2524.12        53.30 o
  -5   1   3      10440.26      10566.57       125.58 o
  -4   1   3         28.66         26.31         5.90 o
  -3   1   3       7273.33       7411.14       117.33 o
  -2   1   3         27.18         51.80         6.29 o
  -1   1   3         51.20         73.90        11.00 o
   0   1   3        252.37        227.62         8.64 o
   1   1   3      41357.43      40442.91       497.04 o
   2   1   3      19094.00      18919.59       261.10 o
   3   1   3       2994.99       3000.83        71.94 o
   4   1   3      14677.80      14501.72       151.07 o
   5   1   3         43.77         37.17         3.92 o
   6   1   3       4568.72       4453.70        44.67 o
   7   1   3        195.84        237.48         9.46 o
   8   1   3      12460.01      12825.26       100.44 o
   9   1   3        936.83       1108.22        23.26 o
  10   1   3       9787.40       9699.93        87.63 o
  11   1   3       2211.53       2337.42        33.56 o
  12   1   3       2708.22       2677.99        37.70 o
  13   1   3        654.49        669.23        19.83 o
  14   1   3       4100.97       4006.17        51.24 o
  15   1   3         31.76         42.81        10.03 o
  16   1   3       1453.07       1429.60        31.07 o
  17   1   3        317.15        314.49        20.38 o
  18   1   3        626.49        678.63        25.83 o
  19   1   3       4516.25       4366.16        69.34 o
  20   1   3        268.27        281.51        16.81 o
  21   1   3        318.93        398.86        58.73 o
  22   1   3        349.12        326.54        24.59 o
  23   1   3        496.78        544.33        54.91 o
  24   1   3         70.12         87.17        20.64 o
  25   1   3       1943.26       2031.64        81.53 o
  26   1   3         87.22        150.81        24.54 o
 -26   2   3        460.62        517.38        75.02 o
 -25   2   3        939.84       1042.08        63.83 o
 -24   2   3        172.47        199.92        60.93 o
 -23   2   3       1140.12       1237.70        66.36 o
 -22   2   3        269.54        260.25        31.09 o
 -21   2   3       1180.55       1173.06        61.16 o
 -20   2   3       1051.56        981.39        59.63 o
 -19   2   3       1737.34       1751.52        49.28 o
 -18   2   3        472.42        507.22        25.98 o
 -17   2   3       1099.96       1022.99        31.05 o
 -16   2   3        781.11        819.29        65.59 o
 -15   2   3        658.67        629.80        51.73 o
 -14   2   3       4038.86       4086.84       225.57 o
 -13   2   3       1521.61       1436.20        46.67 o
 -12   2   3       7760.11       7945.57       105.71 o
 -11   2   3       2630.96       2810.71        56.55 o
 -10   2   3       3878.27       3687.20        64.21 o
  -9   2   3       1601.03       1714.31        41.37 o
  -8   2   3       6407.22       6283.45        83.20 o
  -7   2   3       2596.34       2997.59        52.94 o
  -6   2   3       5978.30       5930.07        66.78 o
  -5   2   3        290.76        270.17        14.49 o
  -4   2   3       2661.76       2479.87        43.75 o
  -3   2   3       1701.65       1747.20        35.94 o
  -2   2   3       3211.02       3158.64        40.50 o
  -1   2   3       2172.20       2129.01        34.81 o
   0   2   3       3190.68       3080.01        45.73 o
   1   2   3       1567.74       1543.96        30.44 o
   2   2   3       4843.36       4783.56        71.54 o
   3   2   3       8114.40       8013.99       154.11 o
   4   2   3       1138.94       1108.75        49.83 o
   5   2   3       8489.43       8625.69       167.04 o
   6   2   3       2489.88       2527.00        40.10 o
   7   2   3       7084.06       6968.93        86.10 o
   8   2   3        210.87        228.64        19.88 o
   9   2   3       7332.85       7332.90       170.82 o
  10   2   3        608.33        690.08        17.64 o
  11   2   3        746.31        602.65        17.68 o
  12   2   3        414.33        423.01        15.71 o
  13   2   3       2987.23       2765.16        44.53 o
  14   2   3        955.56        972.57        28.75 o
  15   2   3       2816.57       2836.67        53.57 o
  16   2   3       3200.26       3139.55        59.08 o
  17   2   3       2067.54       2075.94        66.16 o
  18   2   3       1857.89       1756.65        39.93 o
  19   2   3       1239.06       1246.32        42.41 o
  20   2   3       1694.59       1723.89        50.00 o
  21   2   3         48.09         42.45         9.49 o
  22   2   3        773.92        767.28        34.65 o
  23   2   3        286.54        325.17        31.42 o
  24   2   3       1461.62       1433.67        86.20 o
  25   2   3        127.85         99.45        28.57 o
 -25   3   3          1.50         12.33        21.69 o
 -24   3   3        504.82        510.82        53.81 o
 -23   3   3        578.24        511.67        44.49 o
 -22   3   3         56.08         57.21        19.50 o
 -21   3   3        808.00        817.22        52.44 o
 -20   3   3        101.21         79.56        25.77 o
 -19   3   3        594.73        623.51        58.64 o
 -18   3   3       1528.55       1450.03        87.62 o
 -17   3   3         60.61         31.72        15.41 o
 -16   3   3         99.21        131.29        28.77 o
 -15   3   3       1533.78       1465.50        57.22 o
 -14   3   3         24.24         17.84        10.28 o
 -13   3   3         55.04         36.96         9.07 o
 -12   3   3          0.67         -2.16         6.53 o
 -11   3   3        400.93        371.42        19.05 o
 -10   3   3         22.03         24.93         6.20 o
  -9   3   3        578.47        593.71        25.73 o
  -8   3   3        901.70        981.83        32.18 o
  -7   3   3       3869.41       4327.72        74.57 o
  -6   3   3       1449.53       1619.94        33.32 o
  -5   3   3        274.95        252.90        12.88 o
  -4   3   3         69.67         81.79         8.44 o
  -3   3   3       1919.33       2131.16        48.91 o
  -2   3   3        229.24        199.22        11.00 o
  -1   3   3        346.09        413.14        14.93 o
   0   3   3       9212.45       9803.68        87.51 o
   1   3   3        401.32        386.45        15.88 o
   2   3   3         10.58          5.41         2.93 o
   3   3   3        150.48        135.22         6.34 o
   4   3   3         22.64         16.06         3.55 o
   5   3   3        728.98        803.66        19.48 o
   6   3   3          2.88         16.87         4.17 o
   7   3   3         57.34         64.51         8.29 o
   8   3   3         11.34         10.31         3.56 o
   9   3   3        259.31        326.15        31.18 o
  10   3   3       1666.67       1672.71        43.76 o
  11   3   3         60.81         63.10         8.69 o
  12   3   3       1469.34       1470.87        44.99 o
  13   3   3       1579.12       1704.84        50.78 o
  14   3   3       1363.69       1396.41        29.26 o
  15   3   3         86.68         85.15         8.17 o
  16   3   3        738.67        756.08        24.49 o
  17   3   3         75.42         75.98         8.91 o
  18   3   3        211.73        252.38        23.52 o
  19   3   3        158.85        156.99        16.54 o
  20   3   3       1551.68       1487.73        48.56 o
  21   3   3         40.35         54.65        11.82 o
  22   3   3        231.98        236.65        21.01 o
  23   3   3          1.05         -9.93         9.44 o
  24   3   3          7.41         56.75        23.57 o
 -24   4   3         33.40         41.27        25.29 o
 -23   4   3         98.66        142.79        27.33 o
 -22   4   3          0.80         19.56        23.90 o
 -21   4   3        151.10        179.12        37.29 o
 -20   4   3       1188.43       1178.02        85.00 o
 -19   4   3       1067.40       1041.84        55.56 o
 -18   4   3        488.16        528.83        39.32 o
 -17   4   3       2442.87       2497.20       101.06 o
 -16   4   3          9.61         20.00        11.57 o
 -15   4   3        100.63         97.77        26.13 o
 -14   4   3        350.49        362.87        30.13 o
 -13   4   3       1540.24       1458.28        58.10 o
 -12   4   3       1221.51       1267.01        52.98 o
 -11   4   3        932.25        953.69        29.70 o
 -10   4   3       3411.20       3355.40        56.72 o
  -9   4   3         26.78         40.63         7.32 o
  -8   4   3       3177.90       3145.15        48.25 o
  -7   4   3        100.89        108.09        10.02 o
  -6   4   3       1170.79       1125.36        30.57 o
  -5   4   3         61.92         62.25         9.26 o
  -4   4   3       1539.81       1580.08        35.38 o
  -3   4   3       1872.04       1804.67        50.36 o
  -2   4   3         19.12         18.94         5.29 o
  -1   4   3       7356.93       7310.24        71.65 o
   0   4   3       8268.65       8308.39        76.72 o
   1   4   3         17.24         17.68         5.34 o
   2   4   3       3454.41       3594.16        45.25 o
   3   4   3         30.02         25.65         4.29 o
   4   4   3        305.37        287.04        21.55 o
   5   4   3       4315.58       4265.62        54.43 o
   6   4   3        583.24        607.83        27.36 o
   7   4   3       3929.69       3803.77        51.03 o
   8   4   3        108.32        100.08         8.74 o
   9   4   3        428.10        425.47        16.79 o
  10   4   3          4.91         -4.92        10.15 o
  11   4   3       2923.31       2973.21        65.83 o
  12   4   3        169.21        207.70        17.92 o
  13   4   3       2061.05       2038.17        58.29 o
  14   4   3       1082.74       1147.69        43.84 o
  15   4   3        853.50        852.52        39.79 o
  16   4   3       1001.87       1065.75        56.62 o
  17   4   3        431.23        467.75        31.14 o
  18   4   3       1472.37       1419.15        56.30 o
  19   4   3        659.17        673.22        39.63 o
  20   4   3        602.36        578.82        42.57 o
  21   4   3          9.08         16.83        12.56 o
  22   4   3        493.19        547.09        43.28 o
  23   4   3         72.52         74.83        34.69 o
  24   4   3        120.60        119.32        27.57 o
 -22   5   3       2411.85       2366.15       126.58 o
 -21   5   3        167.90        200.25        28.65 o
 -20   5   3       1035.39       1036.68        72.21 o
 -19   5   3        620.37        633.69       103.79 o
 -18   5   3        700.42        754.48        49.01 o
 -17   5   3       2830.33       2751.54        79.99 o
 -16   5   3        275.51        325.94        34.52 o
 -15   5   3       3590.14       3571.35        75.50 o
 -14   5   3        192.97        202.97        18.06 o
 -13   5   3        966.37        945.77        36.83 o
 -12   5   3       1817.64       1846.45        60.70 o
 -11   5   3       3936.85       4052.20       108.73 o
 -10   5   3         92.54         87.95        12.10 o
  -9   5   3       6262.04       6450.02        98.25 o
  -8   5   3        117.01        107.70        34.09 o
  -7   5   3       3514.19       3565.62        72.85 o
  -6   5   3       1409.56       1428.46        43.00 o
  -5   5   3       8117.64       8203.55       116.20 o
  -4   5   3         92.20        141.93        16.80 o
  -3   5   3       6860.99       6933.15       100.05 o
  -2   5   3        418.70        345.37        19.75 o
  -1   5   3       1815.97       1831.21        46.53 o
   0   5   3       4268.69       4346.87        61.88 o
   1   5   3       1305.69       1312.57        42.92 o
   2   5   3       2768.00       2758.67        40.00 o
   3   5   3        843.28        851.66        20.71 o
   4   5   3       3700.19       3632.96        44.11 o
   5   5   3       1986.82       2094.64        45.62 o
   6   5   3       7535.64       7393.42        93.97 o
   7   5   3        225.23        266.23        15.73 o
   8   5   3       2503.86       2537.39        86.29 o
   9   5   3        343.40        386.12        18.46 o
  10   5   3       1844.65       1882.06        41.25 o
  11   5   3        145.35        139.22        11.04 o
  12   5   3       3197.55       3187.39        74.55 o
  13   5   3        372.59        364.62        47.62 o
  14   5   3       7628.06       7594.44       227.33 o
  15   5   3         15.14         38.27        23.56 o
  16   5   3       2694.45       2960.65        78.98 o
  17   5   3        117.68        181.44        39.03 o
  18   5   3        834.79        906.36        80.50 o
  19   5   3       1009.98        975.30        85.61 o
  20   5   3        865.02        826.87        53.81 o
  21   5   3       1984.88       2076.31       139.15 o
  22   5   3        455.88        510.37        60.70 o
 -20   6   3        367.76        322.11        47.56 o
 -19   6   3        160.99        211.31        29.28 o
 -18   6   3        250.95        265.55        36.23 o
 -17   6   3        213.68        236.44        29.86 o
 -16   6   3        203.72        164.90        26.12 o
 -15   6   3        212.76        220.13        27.99 o
 -14   6   3        211.69        223.19        27.85 o
 -13   6   3         74.69         57.52        13.41 o
 -12   6   3        998.88       1001.76        46.65 o
 -11   6   3         17.99         27.46        16.13 o
 -10   6   3        483.54        510.75        46.38 o
  -9   6   3         98.19        122.04        17.95 o
  -8   6   3         94.82         91.31        15.83 o
  -7   6   3        260.83        253.71        24.09 o
  -6   6   3        563.58        590.22        51.09 o
  -5   6   3         38.59         32.20        12.46 o
  -4   6   3         19.66          9.52         9.34 o
  -3   6   3        119.44        180.51        16.43 o
  -2   6   3         37.27         44.35        17.34 o
  -1   6   3        709.80        678.42        32.52 o
   0   6   3        943.85        883.68        33.33 o
   1   6   3        365.94        332.22        26.13 o
   2   6   3         56.50         59.26        13.13 o
   3   6   3         20.59         20.58         5.39 o
   4   6   3          6.56         12.39         4.46 o
   5   6   3        779.39        792.68        31.03 o
   6   6   3         76.60         66.07        10.09 o
   7   6   3        441.11        412.89        21.90 o
   8   6   3          5.98        -11.56        13.54 o
   9   6   3        188.76        217.21        26.99 o
  10   6   3        373.03        371.32        27.38 o
  11   6   3         64.61         86.03        15.08 o
  12   6   3         51.21         59.19        26.83 o
  13   6   3        246.52        298.66        46.18 o
  14   6   3        428.81        525.63        61.76 o
  15   6   3          6.50         18.09        23.97 o
  16   6   3         28.09         40.28        22.16 o
  17   6   3        253.57        208.73        43.22 o
  18   6   3        214.21        225.66        45.87 o
 -15   7   3        137.09        199.97        46.07 o
 -14   7   3         10.05         30.85        29.23 o
 -13   7   3        200.24        188.27        40.49 o
 -12   7   3        103.91         88.37        29.55 o
 -11   7   3        442.08        417.53        57.14 o
 -10   7   3         88.32        126.84        33.95 o
  -9   7   3       1260.66       1238.83        55.43 o
  -8   7   3        201.93        192.37        23.94 o
  -7   7   3        973.84        984.59        50.21 o
  -6   7   3         31.93         43.98        15.71 o
  -5   7   3        133.18        134.38        22.26 o
  -4   7   3        442.12        397.43        32.70 o
  -3   7   3        230.75        238.20        25.78 o
  -2   7   3        224.17        192.23        27.43 o
  -1   7   3        729.41        722.56        44.72 o
   0   7   3         93.64        164.41        40.23 o
   1   7   3         32.43         35.06        13.66 o
   2   7   3        664.13        696.09        44.56 o
   3   7   3        131.08        143.33        23.09 o
   4   7   3        199.86        196.70        24.95 o
   5   7   3         45.95         76.02        17.24 o
   6   7   3        968.52        942.63        50.25 o
   7   7   3         49.92         34.34        12.40 o
   8   7   3        489.80        515.42        36.82 o
   9   7   3         22.20         11.68        10.74 o
  10   7   3        113.89         95.30        30.99 o
  11   7   3        100.42         46.81        26.21 o
  12   7   3         35.84         30.23        19.12 o
  13   7   3         43.90         63.94        32.48 o
  14   7   3       1085.00        991.77        87.58 o
  15   7   3         30.20         64.45        32.71 o
  -9   8   3         39.35         47.18        28.05 o
  -8   8   3        615.85        792.16        79.98 o
  -7   8   3         19.65         14.26        24.83 o
  -6   8   3        628.86        615.37        67.32 o
  -5   8   3        734.49        641.29        69.73 o
  -4   8   3        756.76        799.68        85.76 o
  -3   8   3        250.46        252.74        29.05 o
  -2   8   3        872.16        990.50        55.62 o
  -1   8   3        713.27        737.25        48.64 o
   0   8   3       1822.41       1877.24        77.11 o
   1   8   3        533.32        637.45        45.93 o
   2   8   3        659.84        644.96        45.32 o
   3   8   3        606.57        690.66        46.88 o
   4   8   3         53.63         46.05        16.35 o
   5   8   3       1117.23       1151.40        59.75 o
   6   8   3          4.73          8.46        13.67 o
   7   8   3        634.18        597.83        42.70 o
   8   8   3         52.17         45.96        29.16 o
   9   8   3        526.72        603.87        69.17 o
  10   8   3          3.26         -6.04        24.21 o
  11   8   3        412.81        413.30        59.28 o
 -26   0   4        257.62        260.44        50.81 o
 -25   0   4        997.76       1098.50        92.37 o
 -24   0   4        306.20        319.89        50.26 o
 -23   0   4        274.15        225.54        42.72 o
 -22   0   4        261.65        257.41        43.86 o
 -21   0   4       4062.33       4171.69       166.72 o
 -20   0   4        262.77        235.41        39.28 o
 -19   0   4       1228.53       1217.40        52.93 o
 -18   0   4       1359.32       1298.22        53.80 o
 -17   0   4       2309.23       2191.43       127.99 o
 -16   0   4       2943.38       2974.24       104.65 o
 -15   0   4       7848.52       7794.01       109.20 o
 -14   0   4          5.16          4.96         7.25 o
 -13   0   4       3231.95       3194.57        76.10 o
 -12   0   4        658.62        516.36        56.39 o
 -11   0   4        177.79         93.52        12.41 o
 -10   0   4       2343.40       2210.67        85.47 o
  -9   0   4         82.21        167.18        23.08 o
  -8   0   4       3572.27       3364.64       100.73 o
  -7   0   4       9314.65       9973.98       186.10 o
  -6   0   4         65.41        118.50        16.93 o
  -5   0   4       3737.59       3712.03        92.46 o
  -4   0   4       9648.39       9885.66       118.37 o
  -3   0   4        188.56        196.13        12.68 o
  -2   0   4       3894.55       3677.98        57.07 o
  -1   0   4        271.07        259.60        12.91 o
   0   0   4      11014.33      10921.54       199.37 o
   1   0   4       2134.16       2156.36        42.11 o
   2   0   4       4825.93       4723.65        77.24 o
   3   0   4         42.44         45.37        10.60 o
   4   0   4       7940.52       7640.08        99.99 o
   5   0   4         13.38         19.29         5.31 o
   6   0   4       1171.56       1004.80        29.70 o
   7   0   4        151.38        124.92        11.76 o
   8   0   4        700.86        485.97        36.20 o
   9   0   4       1009.21        915.83        32.05 o
  10   0   4       4825.38       4462.78        78.91 o
  11   0   4      10835.85      10923.48       142.12 o
  12   0   4       2181.67       2034.04        54.48 o
  13   0   4       3882.30       3816.06        80.59 o
  14   0   4        375.11        395.81        33.70 o
  15   0   4       3202.25       3086.43        74.13 o
  16   0   4        721.16        691.62        24.19 o
  17   0   4       2907.50       3005.69        53.62 o
  18   0   4         43.60         30.83         6.80 o
  19   0   4       5081.61       4820.16        81.55 o
  20   0   4         26.51         19.70        13.55 o
  21   0   4       3011.11       2963.79       124.19 o
  22   0   4        156.83        108.75        28.14 o
  23   0   4       1730.35       1528.35        93.34 o
  24   0   4        698.21        699.24        65.24 o
  25   0   4        820.37        766.75        70.30 o
  26   0   4       1200.61       1361.44        94.87 o
 -26   1   4        227.68        175.10        28.12 o
 -25   1   4         48.88         80.03        22.82 o
 -24   1   4        586.39        579.56        47.41 o
 -23   1   4        220.17        223.02        30.18 o
 -22   1   4       1420.04       1318.65        74.38 o
 -21   1   4        227.89        244.89        30.24 o
 -20   1   4        736.72        703.21        34.12 o
 -19   1   4        340.27        338.78        23.23 o
 -18   1   4         20.14         31.75         9.41 o
 -17   1   4        374.46        359.83        22.80 o
 -16   1   4       7585.26       7452.05        93.65 o
 -15   1   4          2.36          9.50         6.04 o
 -14   1   4       1531.67       1378.41        43.24 o
 -13   1   4       1059.13       1164.80        29.83 o
 -12   1   4       1246.17       1346.68        35.34 o
 -11   1   4       2360.08       2477.11        53.56 o
 -10   1   4        955.74        870.00        40.41 o
  -9   1   4        534.82        526.99        22.61 o
  -8   1   4       1246.97       1273.10        34.20 o
  -7   1   4       1283.00       1287.81        40.74 o
  -6   1   4       2416.06       2568.21       131.07 o
  -5   1   4       2908.54       2904.97        82.37 o
  -4   1   4        311.19        313.38        17.32 o
  -3   1   4       6962.93       6890.10        91.22 o
  -2   1   4       3765.12       3906.72        60.26 o
  -1   1   4       1548.98       1563.41        43.48 o
   0   1   4       1376.37       1384.63        21.29 o
   1   1   4       8635.12       8704.16        65.92 o
   2   1   4       5729.67       5983.94        63.44 o
   3   1   4       2705.14       2712.85        32.09 o
   4   1   4        324.41        345.10         9.20 o
   5   1   4       1221.74       1132.42        25.15 o
   6   1   4       1049.50       1082.72        21.65 o
   7   1   4       2942.59       2897.35        37.75 o
   8   1   4       1433.69       1433.58        27.38 o
   9   1   4       9342.11       9873.06        93.56 o
  10   1   4        423.96        372.63        14.63 o
  11   1   4       1282.89       1230.82        29.52 o
  12   1   4        871.61        880.44        24.15 o
  13   1   4          4.68         16.80         5.42 o
  14   1   4       1973.14       2005.89        34.93 o
  15   1   4        415.82        420.48        16.28 o
  16   1   4       1321.85       1355.44        34.61 o
  17   1   4        135.11        138.28        13.53 o
  18   1   4       1381.36       1428.31        35.31 o
  19   1   4         47.74         34.31         8.34 o
  20   1   4         39.13         43.98        10.10 o
  21   1   4        102.16         89.66        12.33 o
  22   1   4        888.57        891.97        47.94 o
  23   1   4        182.83        204.86        33.65 o
  24   1   4       1171.91       1146.88        80.13 o
  25   1   4        298.63        319.11        33.36 o
  26   1   4        724.47        763.24        50.17 o
 -26   2   4        108.25        139.43        36.38 o
 -25   2   4         81.32         89.87        22.20 o
 -24   2   4         91.90         69.17        24.89 o
 -23   2   4        219.61        262.63        57.48 o
 -22   2   4        570.23        496.39        42.50 o
 -21   2   4        172.20        199.02        35.03 o
 -20   2   4        744.39        654.52        73.72 o
 -19   2   4        366.30        360.18        23.52 o
 -18   2   4         16.67         18.44         7.49 o
 -17   2   4        841.37        890.11        49.43 o
 -16   2   4        531.51        534.36        37.35 o
 -15   2   4         44.54         56.17        14.52 o
 -14   2   4         53.74         25.10        12.45 o
 -13   2   4        354.73        328.33        21.74 o
 -12   2   4          8.13         11.17         6.23 o
 -11   2   4        177.47        193.77        13.69 o
 -10   2   4        184.30        163.34        16.44 o
  -9   2   4         69.43         75.14         9.81 o
  -8   2   4         69.53         95.42        18.19 o
  -7   2   4         94.69        119.56        13.12 o
  -6   2   4       1081.87       1022.45        52.42 o
  -5   2   4        667.39        736.72        42.95 o
  -4   2   4       1352.81       1348.05        57.19 o
  -3   2   4        563.64        621.31        37.73 o
  -2   2   4       2312.84       2336.87        47.06 o
  -1   2   4        270.90        267.96        13.96 o
   0   2   4       3038.89       3308.31        45.02 o
   1   2   4        106.26        115.82         7.05 o
   2   2   4       1545.62       1946.37        45.25 o
   3   2   4        308.50        367.98        18.75 o
   4   2   4       7404.80       7675.52        86.30 o
   5   2   4        377.22        402.46        12.27 o
   6   2   4         44.08         40.90         4.20 o
   7   2   4        569.02        549.46        13.54 o
   8   2   4        182.88        142.58         6.78 o
   9   2   4         52.43         57.17         5.13 o
  10   2   4        107.48         96.42         5.71 o
  11   2   4        346.65        342.74        11.05 o
  12   2   4          3.31          2.68         3.91 o
  13   2   4        433.42        424.27        16.37 o
  14   2   4        481.18        477.59        19.85 o
  15   2   4        336.27        365.76        18.48 o
  16   2   4        207.90        202.89        15.74 o
  17   2   4         74.89         79.48        10.22 o
  18   2   4       1169.58       1036.27        34.75 o
  19   2   4        388.74        403.83        30.19 o
  20   2   4        195.13        198.31        17.40 o
  21   2   4       1341.45       1283.53        55.80 o
  22   2   4        610.54        552.37        38.87 o
  23   2   4         10.01          8.77        13.11 o
  24   2   4         96.31        138.28        38.20 o
 -25   3   4        456.66        367.71        55.78 o
 -24   3   4        209.83        232.30        39.12 o
 -23   3   4        478.45        536.09        46.74 o
 -22   3   4        923.61        942.18        63.78 o
 -21   3   4        195.89        199.70        28.58 o
 -20   3   4       3060.13       3052.95       101.43 o
 -19   3   4         69.95         60.10        18.40 o
 -18   3   4       5762.74       5500.41       132.51 o
 -17   3   4          0.97        -11.75        15.20 o
 -16   3   4       3718.31       3680.17       138.66 o
 -15   3   4        188.40        150.54        30.28 o
 -14   3   4       2109.39       2157.38       100.10 o
 -13   3   4       1397.57       1463.00        79.59 o
 -12   3   4       4664.76       4676.08       103.13 o
 -11   3   4       2052.71       2106.15        68.83 o
 -10   3   4       3264.91       3371.38        74.39 o
  -9   3   4       1165.86       1172.08        32.73 o
  -8   3   4       4040.82       4108.42        73.89 o
  -7   3   4       5927.97       6080.17       136.93 o
  -6   3   4       5591.26       5895.15        64.76 o
  -5   3   4       1397.08       1225.28        29.25 o
  -4   3   4        504.09        464.73        20.84 o
  -3   3   4       2483.08       2432.29        41.34 o
  -2   3   4       2037.52       2264.06        44.43 o
  -1   3   4      18680.81      19050.36       208.79 o
   0   3   4       2440.01       2617.38        48.20 o
   1   3   4       4821.83       4570.71        54.46 o
   2   3   4        482.68        555.83        16.61 o
   3   3   4       5198.48       5152.67        59.91 o
   4   3   4        233.12        210.39         7.11 o
   5   3   4      11938.17      11882.47       229.63 o
   6   3   4       2921.30       2856.31       100.47 o
   7   3   4       8138.77       8119.47       187.23 o
   8   3   4        997.61        978.72        61.72 o
   9   3   4       4339.20       4425.60        98.87 o
  10   3   4       5395.43       5436.29        72.22 o
  11   3   4        431.29        437.46        21.09 o
  12   3   4       3722.05       3972.71       166.22 o
  13   3   4       3793.46       3902.65       197.76 o
  14   3   4         92.15        100.28        31.78 o
  15   3   4        134.42        141.71         9.05 o
  16   3   4       2170.12       2204.41        40.66 o
  17   3   4         10.73          9.00         8.37 o
  18   3   4       5138.16       5235.17       114.64 o
  19   3   4        648.42        656.87        37.49 o
  20   3   4       2237.26       2268.95       130.63 o
  21   3   4         38.14         63.54        12.29 o
  22   3   4       1929.54       1890.12        76.16 o
  23   3   4        764.89        751.41        46.87 o
  24   3   4       1492.18       1543.08       108.19 o
  25   3   4        218.60        209.13        43.59 o
 -24   4   4         18.09         21.63        19.50 o
 -23   4   4        986.73        979.72       124.29 o
 -22   4   4        273.10        328.53        48.42 o
 -21   4   4        638.67        637.50        57.81 o
 -20   4   4          1.39         26.39        22.41 o
 -19   4   4        608.72        636.73        62.21 o
 -18   4   4        106.91         72.26        27.27 o
 -17   4   4        612.68        615.00        59.58 o
 -16   4   4        488.49        463.46        36.33 o
 -15   4   4       2436.63       2413.51        80.62 o
 -14   4   4        136.42         99.32        20.45 o
 -13   4   4       1864.99       1945.37        69.18 o
 -12   4   4          8.37         25.27        11.08 o
 -11   4   4        628.38        604.68        55.36 o
 -10   4   4        149.64        169.33        15.82 o
  -9   4   4       3035.89       2946.83        59.01 o
  -8   4   4       2690.24       2648.42        45.71 o
  -7   4   4        882.47        952.17        26.47 o
  -6   4   4       4741.95       4924.51        77.81 o
  -5   4   4        195.90        172.14        14.41 o
  -4   4   4       5681.34       5725.68       118.56 o
  -3   4   4        146.87        110.29        11.69 o
  -2   4   4       2176.31       2107.22        41.25 o
  -1   4   4        159.42        183.90        12.03 o
   0   4   4       4238.31       4211.53        58.20 o
   1   4   4         55.02         61.97         9.45 o
   2   4   4       2652.93       2629.47        46.63 o
   3   4   4       1452.89       1612.84        25.33 o
   4   4   4       4717.95       4701.48        53.84 o
   5   4   4          4.88          6.03         3.48 o
   6   4   4       2823.04       2689.23        51.04 o
   7   4   4        947.79        977.22        27.93 o
   8   4   4       3348.79       3257.29        57.35 o
   9   4   4       2074.90       2069.12       100.18 o
  10   4   4         14.15         10.69        19.29 o
  11   4   4       3360.76       3222.71       132.49 o
  12   4   4        669.58        613.30        57.61 o
  13   4   4       1396.45       1367.43        48.84 o
  14   4   4         17.53         23.07         8.57 o
  15   4   4       2790.90       2807.69        68.72 o
  16   4   4        122.85        106.79        15.48 o
  17   4   4       1938.41       1980.88        91.26 o
  18   4   4          2.55          6.84        14.25 o
  19   4   4        878.12        943.32        80.41 o
  20   4   4        202.24        201.54        42.19 o
  21   4   4       1062.81       1104.21        59.42 o
  22   4   4         19.60        -14.65        24.36 o
  23   4   4        816.84        855.95        53.13 o
 -22   5   4         60.43         56.67        26.49 o
 -21   5   4         13.56         30.05        22.96 o
 -20   5   4         23.21         -3.06        16.72 o
 -19   5   4         56.49         99.47        33.71 o
 -18   5   4        178.07        134.97        17.05 o
 -17   5   4         56.26         43.42        11.07 o
 -16   5   4        320.03        275.56        31.04 o
 -15   5   4          5.38         12.10         8.56 o
 -14   5   4        514.52        495.58        28.24 o
 -13   5   4          4.62          5.58         7.58 o
 -12   5   4         23.49         39.74        10.76 o
 -11   5   4        507.90        560.42        29.19 o
 -10   5   4          7.66          9.37         8.93 o
  -9   5   4        531.08        533.40        28.05 o
  -8   5   4         63.05         56.34        13.07 o
  -7   5   4        640.41        611.35        35.28 o
  -6   5   4        102.15         91.17        12.28 o
  -5   5   4         63.73         72.98        10.65 o
  -4   5   4         90.18        104.73        16.11 o
  -3   5   4         51.33         70.30        14.94 o
  -2   5   4        302.56        308.26        19.47 o
  -1   5   4         76.28         92.12        15.78 o
   0   5   4        167.05        162.27        12.16 o
   1   5   4        518.49        530.66        20.58 o
   2   5   4         11.32          7.64         4.24 o
   3   5   4         80.80         78.76         7.07 o
   4   5   4         25.59         33.06         6.46 o
   5   5   4        388.86        431.37        26.04 o
   6   5   4          7.68         13.55         5.82 o
   7   5   4         33.60         23.07         6.42 o
   8   5   4        308.88        315.25        15.67 o
   9   5   4          3.58         -0.04         4.87 o
  10   5   4        341.33        341.12        19.95 o
  11   5   4         50.17         51.14        24.38 o
  12   5   4         37.82         22.23        21.25 o
  13   5   4        365.48        373.47        48.75 o
  14   5   4        131.41         85.86        29.55 o
  15   5   4         60.76         46.91        22.90 o
  16   5   4          1.09        -14.10        20.72 o
  17   5   4        235.82        298.14        47.64 o
  18   5   4          1.02        -30.07        23.06 o
  19   5   4         55.49         63.96        29.11 o
  20   5   4        137.17        136.48        37.96 o
  21   5   4          1.65          6.59        19.14 o
 -19   6   4        245.07        291.60        34.09 o
 -18   6   4        205.87        221.92        37.92 o
 -17   6   4        677.54        667.75        49.19 o
 -16   6   4         78.95         55.72        17.84 o
 -15   6   4       1787.62       1808.92        84.24 o
 -14   6   4          1.56        -11.75        11.23 o
 -13   6   4       1044.34       1053.19        42.65 o
 -12   6   4        369.19        322.35        28.57 o
 -11   6   4        623.50        718.63        41.91 o
 -10   6   4        407.66        448.27        48.45 o
  -9   6   4       1882.14       1885.32        67.02 o
  -8   6   4       2024.37       2012.11        69.59 o
  -7   6   4       1247.24       1308.35        55.57 o
  -6   6   4       2396.06       2393.47        75.59 o
  -5   6   4       1622.12       1684.42        62.83 o
  -4   6   4       3942.75       3859.50        77.81 o
  -3   6   4        395.93        348.33        28.69 o
  -2   6   4       7672.19       7538.18       271.79 o
  -1   6   4       1307.15       1346.24        55.93 o
   0   6   4        846.89        821.45        31.81 o
   1   6   4        910.25        837.46        56.56 o
   2   6   4       1289.92       1237.91        30.55 o
   3   6   4        758.69        756.60        22.78 o
   4   6   4       1371.01       1389.51        32.65 o
   5   6   4        159.79        148.53        24.12 o
   6   6   4       1709.27       1671.29        50.91 o
   7   6   4        288.48        285.27        27.30 o
   8   6   4       1709.34       1662.37        66.27 o
   9   6   4       1700.51       1687.99        59.46 o
  10   6   4        889.43        932.66        68.89 o
  11   6   4       1826.59       1871.53       111.60 o
  12   6   4        346.55        343.78        48.94 o
  13   6   4       4987.97       4804.55       186.98 o
  14   6   4       1236.99       1371.93       100.08 o
  15   6   4       1304.98       1378.36       102.04 o
  16   6   4         17.96         -2.48        17.59 o
  17   6   4        618.92        510.48        66.45 o
 -14   7   4        534.27        567.20        67.86 o
 -13   7   4         66.87        108.36        35.40 o
 -12   7   4        401.79        401.33        56.35 o
 -11   7   4        833.13        922.95        83.50 o
 -10   7   4       2033.10       1945.55        72.67 o
  -9   7   4        692.68        718.13        44.03 o
  -8   7   4       1330.65       1352.07        60.32 o
  -7   7   4        481.52        491.34        37.03 o
  -6   7   4        540.67        494.85        46.61 o
  -5   7   4        142.38        178.05        34.00 o
  -4   7   4        404.78        365.02        52.48 o
  -3   7   4       4500.22       4453.46       113.55 o
  -2   7   4          1.05         23.01        15.73 o
  -1   7   4       3291.40       3170.49        94.98 o
   0   7   4         69.29         56.40        16.76 o
   1   7   4       1203.96       1283.85       110.97 o
   2   7   4         35.84         37.19        14.92 o
   3   7   4        954.96       1023.84        62.47 o
   4   7   4         49.92         43.24        14.83 o
   5   7   4        877.62        892.36        49.20 o
   6   7   4        196.71        185.76        23.77 o
   7   7   4       1045.31       1060.97        72.62 o
   8   7   4        283.62        275.24        27.86 o
   9   7   4        903.01        930.76        69.70 o
  10   7   4        229.45        228.28        43.28 o
  11   7   4       1224.60       1033.40        88.58 o
  12   7   4        606.43        648.78        71.59 o
  13   7   4        866.88        853.20        82.29 o
  14   7   4       1387.25       1461.19       108.35 o
  -9   8   4        500.24        510.52        66.64 o
  -8   8   4         69.16        112.14        34.87 o
  -7   8   4        676.43        559.08        66.88 o
  -6   8   4        232.27        146.32        35.97 o
  -5   8   4        121.04         86.71        19.04 o
  -4   8   4         76.92        123.89        28.99 o
  -3   8   4        112.92        115.00        21.71 o
  -2   8   4         33.37         27.47        15.04 o
  -1   8   4         52.41         50.05        36.50 o
   0   8   4         69.75         72.08        19.35 o
   1   8   4          0.69         14.32        13.97 o
   2   8   4          8.24          2.39        23.02 o
   3   8   4          0.27        -20.00        15.17 o
   4   8   4        121.01         86.25        24.67 o
   5   8   4        201.22        212.46        27.64 o
   6   8   4         65.60         58.59        17.53 o
   7   8   4        166.82        139.34        35.24 o
   8   8   4         42.63         70.75        31.89 o
   9   8   4        233.36        175.80        39.78 o
  10   8   4         62.87          4.08        28.45 o
 -26   1   5          1.43         -2.51        22.64 o
 -25   1   5       1328.48       1408.53        75.44 o
 -24   1   5         21.70         22.23        15.51 o
 -23   1   5       1862.50       1985.73        85.91 o
 -22   1   5         14.35         23.31        15.69 o
 -21   1   5       2288.26       2202.26        86.59 o
 -20   1   5        130.09        138.39        27.38 o
 -19   1   5       1679.50       1575.93        51.58 o
 -18   1   5        741.60        841.62        42.79 o
 -17   1   5       1820.99       1768.62        52.23 o
 -16   1   5        102.67         88.24        12.13 o
 -15   1   5       3303.78       3291.98        72.02 o
 -14   1   5       4245.38       4194.25        80.32 o
 -13   1   5       2284.98       2429.82        58.31 o
 -12   1   5       4098.66       4068.72        64.89 o
 -11   1   5        730.61        775.97        30.66 o
 -10   1   5       3960.75       3705.23        81.52 o
  -9   1   5         54.42         59.46         8.81 o
  -8   1   5      10785.07      11058.14       151.97 o
  -7   1   5         67.80         98.12        12.52 o
  -6   1   5       2610.63       2411.64       110.25 o
  -5   1   5        528.25        570.01        34.77 o
  -4   1   5      10003.01       9948.22       125.61 o
  -3   1   5        957.89        920.48        24.81 o
  -2   1   5       8158.50       8329.29        73.95 o
  -1   1   5         27.29         15.75         3.27 o
   0   1   5       6601.04       6801.74        55.22 o
   1   1   5       3964.52       3986.23        41.84 o
   2   1   5       5415.81       5635.01        49.99 o
   3   1   5       7725.71       7597.78       102.61 o
   4   1   5        493.83        456.97        12.41 o
   5   1   5       3572.87       3271.48        38.04 o
   6   1   5        818.71        789.52        23.11 o
   7   1   5       1171.60       1075.32        27.87 o
   8   1   5        554.03        587.89        17.87 o
   9   1   5       2756.81       2493.72        39.04 o
  10   1   5         61.65         59.94         6.91 o
  11   1   5       3149.37       3047.11        46.65 o
  12   1   5        607.16        632.54        21.09 o
  13   1   5       1965.02       1982.71        39.24 o
  14   1   5       1466.16       1405.85        33.45 o
  15   1   5       2938.01       2898.75        50.66 o
  16   1   5        100.23        122.84        11.74 o
  17   1   5       2747.37       2714.13        51.00 o
  18   1   5        369.46        392.13        23.62 o
  19   1   5         73.86         53.09        12.61 o
  20   1   5        654.80        684.64        29.53 o
  21   1   5        356.09        319.83        21.62 o
  22   1   5        584.16        621.41        62.96 o
  23   1   5        725.48        700.33        43.30 o
  24   1   5        371.87        333.48        43.25 o
  26   1   5        471.52        536.75        61.65 o
 -26   2   5        904.50        829.12        83.29 o
 -25   2   5         15.41          8.09        16.28 o
 -24   2   5       1440.65       1510.78        77.33 o
 -23   2   5        217.86        208.94        32.96 o
 -22   2   5       1653.20       1663.30        77.54 o
 -21   2   5        288.72        288.95        53.48 o
 -20   2   5        469.49        571.67        43.71 o
 -19   2   5        881.17        893.46        38.56 o
 -18   2   5        114.42        129.22        39.97 o
 -17   2   5       5672.20       5561.01       129.13 o
 -16   2   5       3277.82       3163.44       142.24 o
 -15   2   5        127.58        106.69        18.61 o
 -14   2   5        768.48        687.24        40.55 o
 -13   2   5       4383.06       4276.23       228.47 o
 -12   2   5         54.16        108.08        15.98 o
 -11   2   5       4420.02       4512.88        62.11 o
 -10   2   5         65.39         51.33         7.10 o
  -9   2   5       7072.71       7082.91        98.89 o
  -8   2   5         12.69         23.59         8.92 o
  -7   2   5       2587.49       2437.59        62.25 o
  -6   2   5        428.97        482.68        26.15 o
  -5   2   5       5658.97       5407.02        91.18 o
  -4   2   5       1175.77       1144.73        49.67 o
  -3   2   5       4787.92       4512.36        68.28 o
  -2   2   5       2707.32       2806.57        55.49 o
  -1   2   5       6830.22       7171.50        90.77 o
   0   2   5       6376.23       6503.13        72.27 o
   1   2   5       3731.37       3666.65        68.94 o
   2   2   5       9631.14      10145.35       104.75 o
   3   2   5       5214.41       5352.65        94.92 o
   4   2   5       5737.23       5665.30        65.54 o
   5   2   5       1166.99       1397.04        27.91 o
   6   2   5       4929.10       4892.82        57.73 o
   7   2   5         13.70          7.54         3.17 o
   8   2   5       7799.21       7861.77        72.23 o
   9   2   5          2.99          2.56         1.94 o
  10   2   5       4896.08       4923.22        54.00 o
  11   2   5         63.26         66.20         6.33 o
  12   2   5       2941.02       2900.14        36.99 o
  13   2   5        792.44        805.05        26.30 o
  14   2   5       4401.41       4395.46        83.89 o
  15   2   5        728.95        726.61        25.85 o
  16   2   5       3064.53       3014.07        56.58 o
  17   2   5       1662.10       1554.55        40.84 o
  18   2   5       2546.22       2645.97        73.77 o
  19   2   5       1256.63       1343.66        54.06 o
  20   2   5        594.19        624.23        53.96 o
  21   2   5       1233.92       1204.98        42.15 o
  22   2   5        105.53         59.81        11.82 o
  23   2   5       1573.50       1772.46       106.86 o
  24   2   5        388.66        334.45        48.89 o
  25   2   5       1717.74       1816.07       111.70 o
 -25   3   5        298.45        309.14        52.76 o
 -24   3   5         41.89         32.65        30.92 o
 -23   3   5        214.48        219.21        31.24 o
 -22   3   5        292.62        344.81        37.80 o
 -21   3   5         56.90         30.76        16.79 o
 -20   3   5        105.22        127.86        23.72 o
 -19   3   5         19.47         21.59        14.26 o
 -18   3   5        294.10        343.81        33.43 o
 -17   3   5         38.13         66.61        18.36 o
 -16   3   5        174.26        190.03        24.76 o
 -15   3   5        106.67         75.88        17.32 o
 -14   3   5        386.87        387.54        32.42 o
 -13   3   5          0.67         -6.89        10.73 o
 -12   3   5        498.35        528.05        48.64 o
 -11   3   5        484.35        483.98        45.57 o
 -10   3   5        247.56        259.75        32.64 o
  -9   3   5          0.60          2.55         8.37 o
  -8   3   5       1828.55       1968.89        49.62 o
  -7   3   5        203.14        238.63        20.68 o
  -6   3   5         79.75         56.79         9.32 o
  -5   3   5        391.50        477.70        22.12 o
  -4   3   5        140.74        166.64        16.63 o
  -3   3   5        154.62        166.46        13.08 o
  -2   3   5          2.87          0.01         6.13 o
  -1   3   5        592.61        630.27        23.59 o
   0   3   5        132.18        106.03        17.34 o
   1   3   5        190.81        197.86        10.22 o
   2   3   5        472.89        458.56        13.56 o
   3   3   5         12.30         15.40        10.39 o
   4   3   5          0.80          0.93         6.14 o
   5   3   5       1027.36       1055.32        19.35 o
   6   3   5         24.56         -7.85        11.23 o
   7   3   5        579.43        725.55        52.36 o
   8   3   5       1295.83       1336.31        51.73 o
   9   3   5        800.27        865.43        61.12 o
  10   3   5        107.84        134.96        28.11 o
  11   3   5        879.86        886.65        43.68 o
  12   3   5         31.57         23.80         7.33 o
  13   3   5         14.87         13.26        10.24 o
  14   3   5          0.92          0.88         9.98 o
  15   3   5        644.33        704.00        95.60 o
  16   3   5         59.99         43.62        19.04 o
  17   3   5          2.34          0.84         9.06 o
  18   3   5         79.19        126.13        27.54 o
  19   3   5         65.06         76.73        15.88 o
  20   3   5        182.67        242.03        42.04 o
  21   3   5          1.86          2.17        18.99 o
  22   3   5        363.66        411.05        34.94 o
  23   3   5        150.39        177.21        36.85 o
  24   3   5         39.88         86.34        30.57 o
 -23   4   5          3.32        -16.79        23.50 o
 -22   4   5        594.23        661.53        76.45 o
 -21   4   5          0.88         -5.99        17.76 o
 -20   4   5        281.85        323.95        35.47 o
 -19   4   5        824.81        773.41        52.18 o
 -18   4   5       1221.61       1254.93        64.95 o
 -17   4   5        329.83        374.14        48.48 o
 -16   4   5        178.77        179.16        35.33 o
 -15   4   5        319.46        314.59        43.10 o
 -14   4   5         97.43         75.55        21.54 o
 -13   4   5        805.55        710.55        60.45 o
 -12   4   5        265.88        299.97        28.85 o
 -11   4   5       3075.65       3187.25        89.59 o
 -10   4   5        403.78        311.30        36.09 o
  -9   4   5       4000.15       3904.18       115.42 o
  -8   4   5        125.31        156.28        13.69 o
  -7   4   5        842.05        846.03        31.29 o
  -6   4   5       1506.39       1633.85        45.99 o
  -5   4   5       2441.82       2489.49        56.62 o
  -4   4   5          2.91          7.23         7.52 o
  -3   4   5       2824.35       2734.19        63.18 o
  -2   4   5        417.67        391.30        24.34 o
  -1   4   5        570.15        626.23        22.42 o
   0   4   5       3738.90       3953.18        57.97 o
   1   4   5       1436.65       1430.14        29.61 o
   2   4   5       2795.03       2831.80        46.41 o
   3   4   5        615.64        611.69        15.21 o
   4   4   5       2566.21       2576.85        32.24 o
   5   4   5         48.55         36.00        19.09 o
   6   4   5       3548.68       3491.65       124.70 o
   7   4   5         71.18         38.70        16.49 o
   8   4   5        730.73        779.16        61.13 o
   9   4   5        287.06        256.99        38.38 o
  10   4   5        938.84        870.29        67.47 o
  11   4   5        485.14        509.83        54.21 o
  12   4   5       5089.86       4887.89       170.36 o
  13   4   5        328.61        290.83        43.22 o
  14   4   5         35.49         46.64        22.48 o
  15   4   5        418.44        415.35        22.23 o
  16   4   5        217.07        248.21        42.83 o
  17   4   5        566.89        535.09        59.66 o
  18   4   5        496.43        502.13        59.28 o
  19   4   5       1402.59       1440.55       100.52 o
  20   4   5        430.51        521.78        62.99 o
  21   4   5        456.26        536.72        64.30 o
  22   4   5         53.64        105.44        36.42 o
  23   4   5        953.74       1043.33        78.04 o
 -21   5   5        797.37        804.54       113.06 o
 -20   5   5        155.00        194.78        28.84 o
 -19   5   5        501.27        399.11        54.26 o
 -18   5   5        443.82        428.35        35.27 o
 -17   5   5        832.94        775.46        50.70 o
 -16   5   5       1387.28       1334.95        79.41 o
 -15   5   5        161.59        154.01        17.75 o
 -14   5   5       1910.14       1964.39        59.11 o
 -13   5   5        873.94        868.87        38.65 o
 -12   5   5       2379.46       2441.47        64.51 o
 -11   5   5        703.13        703.34        34.00 o
 -10   5   5       3753.21       3690.10        78.61 o
  -9   5   5        135.33         88.56        17.07 o
  -8   5   5       1529.40       1584.17        59.58 o
  -7   5   5        777.62        755.36        41.08 o
  -6   5   5       1325.61       1362.68        44.70 o
  -5   5   5       1668.67       1730.87        49.92 o
  -4   5   5       4310.26       4376.05        99.45 o
  -3   5   5        708.16        789.81        40.89 o
  -2   5   5       5546.54       5631.25        89.68 o
  -1   5   5         56.16         37.99        19.19 o
   0   5   5        772.28        734.87        28.98 o
   1   5   5       2051.26       1926.06        45.79 o
   2   5   5        398.45        404.93        15.68 o
   3   5   5       2741.76       2806.33        40.61 o
   4   5   5       3102.35       3121.72        39.82 o
   5   5   5       3765.11       3681.73        55.62 o
   6   5   5        838.09        835.43        25.71 o
   7   5   5       2740.79       2615.13       119.81 o
   8   5   5         36.08         41.31        23.11 o
   9   5   5       1874.50       1975.68       107.50 o
  10   5   5          0.19        -16.93        23.33 o
  11   5   5       3449.97       3514.20       149.77 o
  12   5   5         29.86         40.78        25.90 o
  13   5   5       2252.64       2055.62       117.57 o
  14   5   5       2262.19       2186.58       122.68 o
  15   5   5       3056.01       2997.69       146.21 o
  16   5   5        808.09        763.75        74.42 o
  17   5   5       2073.07       2502.66       134.98 o
  18   5   5        198.34        254.69        46.41 o
  19   5   5         35.23         67.83        28.22 o
  20   5   5        829.80        772.27        78.74 o
 -19   6   5        261.41        286.63        49.34 o
 -18   6   5        266.85        309.49        50.17 o
 -17   6   5        144.35        148.83        36.13 o
 -16   6   5        186.20        198.74        48.84 o
 -15   6   5        166.74        196.87        21.42 o
 -14   6   5         16.91          8.42         9.61 o
 -13   6   5        102.45        108.30        16.63 o
 -12   6   5          5.74         19.97        15.74 o
 -11   6   5        392.74        335.67        30.23 o
 -10   6   5        325.54        373.81        31.89 o
  -9   6   5        613.38        621.72        77.35 o
  -8   6   5        292.85        332.00        30.88 o
  -7   6   5        757.12        670.35        64.71 o
  -6   6   5        149.15        194.36        24.06 o
  -5   6   5         78.03         81.59        17.30 o
  -4   6   5        316.63        292.41        21.93 o
  -3   6   5        241.30        218.43        18.67 o
  -2   6   5        982.57       1031.27        50.61 o
  -1   6   5       1229.25       1102.37        51.99 o
   0   6   5        130.23        143.32        14.89 o
   1   6   5        158.12        182.32        15.58 o
   2   6   5        191.40        180.58        11.71 o
   3   6   5        425.45        444.25        22.41 o
   4   6   5         14.75          7.28        10.52 o
   5   6   5        531.34        536.78        35.58 o
   6   6   5        395.11        411.95        31.29 o
   7   6   5          5.46          8.76        16.72 o
   8   6   5        621.99        854.51        74.90 o
   9   6   5        128.17         90.12        30.54 o
  10   6   5       1537.96       1500.45       102.42 o
  11   6   5         20.82         47.48        28.79 o
  12   6   5        967.69        921.29        80.78 o
  13   6   5          0.09         -7.72        25.45 o
  14   6   5        212.24        231.45        44.90 o
  15   6   5        158.63        139.21        38.49 o
  16   6   5        313.48        337.90        54.78 o
  17   6   5        606.62        632.69        72.18 o
 -13   7   5         80.82         90.20        32.51 o
 -12   7   5        436.03        358.99        55.89 o
 -11   7   5         56.32          1.70        23.57 o
 -10   7   5         18.01         34.46        14.68 o
  -9   7   5        372.41        384.92        34.01 o
  -8   7   5        682.59        660.14        44.15 o
  -7   7   5        373.08        362.32        76.39 o
  -6   7   5        119.49        170.05        24.41 o
  -5   7   5        341.04        311.95        31.15 o
  -4   7   5          6.81         16.84        12.85 o
  -3   7   5        290.53        230.60        26.75 o
  -2   7   5        596.66        607.48        42.35 o
  -1   7   5         62.26         89.99        19.46 o
   0   7   5        399.19        371.42        33.98 o
   1   7   5        213.96        229.05        27.34 o
   2   7   5        395.98        421.84        41.60 o
   3   7   5        232.59        278.46        29.05 o
   4   7   5        306.74        268.31        28.34 o
   5   7   5        179.26        156.16        24.80 o
   6   7   5         38.39         66.31        29.96 o
   7   7   5          7.01         29.16        13.61 o
   8   7   5        121.91         47.38        28.10 o
   9   7   5       1389.43       1455.36       105.08 o
  10   7   5        212.49        171.58        37.75 o
  11   7   5        537.96        488.86        61.03 o
  12   7   5        419.36        386.29        58.68 o
  13   7   5        893.39        800.85        82.57 o
  -8   8   5         63.84         70.20        30.18 o
  -7   8   5        908.55        987.09        88.35 o
  -6   8   5        120.44        105.87        20.11 o
  -5   8   5        245.83        203.67        27.66 o
  -4   8   5        328.99        292.70        32.82 o
  -3   8   5       1004.27       1036.65        59.05 o
  -2   8   5        723.81        625.77        46.80 o
  -1   8   5         56.71         54.64        47.80 o
   0   8   5       1319.76       1295.72        65.49 o
   1   8   5        586.85        537.73        43.19 o
   2   8   5        706.86        683.79        48.32 o
   3   8   5        492.94        497.57        40.40 o
   4   8   5        762.44        851.61        91.79 o
   5   8   5         94.21        107.03        21.04 o
   6   8   5        825.88        761.87        77.84 o
   7   8   5        192.31        190.04        42.66 o
   8   8   5       1656.17       1501.28       111.07 o
   9   8   5         65.98         78.09        32.97 o
 -25   0   6        248.40        186.58        44.20 o
 -24   0   6        460.01        496.37        63.08 o
 -23   0   6        335.46        369.85        56.51 o
 -22   0   6       1736.24       1536.64       105.83 o
 -21   0   6         14.90         83.46        29.67 o
 -20   0   6       4227.27       4144.70       169.06 o
 -19   0   6          2.76         15.76        16.39 o
 -18   0   6       9177.57       8939.94       246.46 o
 -17   0   6       1007.99        928.34        72.61 o
 -16   0   6        530.10        589.49        56.54 o
 -15   0   6       1038.47       1066.38        48.29 o
 -14   0   6       3815.39       3730.38        90.47 o
 -13   0   6        604.45        637.29        54.27 o
 -12   0   6       5159.79       5439.26       158.77 o
 -11   0   6       1071.09       1144.22        46.83 o
 -10   0   6       2790.21       2675.49        71.01 o
  -9   0   6       2163.93       1832.66        79.99 o
  -8   0   6       2504.92       2507.89        91.16 o
  -7   0   6        172.21        115.39        17.51 o
  -6   0   6       9362.17       5958.67      4814.62 o
  -5   0   6      12813.65       9228.35      4453.57 o
  -4   0   6       3314.26       3247.64        95.73 o
  -3   0   6      12845.71      13254.51       154.04 o
  -2   0   6        790.69        899.36        29.92 o
  -1   0   6      24983.14      25001.21       241.07 o
   0   0   6        493.92        590.88        26.00 o
   1   0   6      15371.80      15572.64       161.50 o
   2   0   6       4016.03       4468.34        71.82 o
   3   0   6       4626.62       4364.90        69.74 o
   4   0   6       6124.83       6325.73        88.53 o
   5   0   6      15311.62      15517.37       166.66 o
   6   0   6        970.92        939.04        46.31 o
   7   0   6       8351.33       8196.67       115.41 o
   8   0   6        891.31        770.26        31.28 o
   9   0   6       5191.03       5118.64        89.06 o
  10   0   6       3383.78       3410.63        72.36 o
  11   0   6       5136.99       4953.61        92.03 o
  12   0   6      12716.50      12805.39       169.76 o
  13   0   6        910.92        888.49        39.17 o
  14   0   6       3145.03       2924.13        73.44 o
  15   0   6       1133.21       1072.77        57.33 o
  16   0   6       3933.41       3713.91        87.37 o
  17   0   6        354.68        335.49        37.61 o
  18   0   6       3981.64       3897.87       131.55 o
  19   0   6         77.33         62.61        18.99 o
  20   0   6       3832.71       3829.73       135.33 o
  21   0   6        432.73        568.52        52.11 o
  22   0   6       3299.64       3413.46        94.32 o
  23   0   6         18.79         15.33        12.78 o
  24   0   6       1527.12       1467.22        92.20 o
  25   0   6        220.85        217.29        39.07 o
 -25   1   6        208.39        198.63        58.72 o
 -24   1   6        163.28        206.56        70.39 o
 -23   1   6        280.70        216.11        40.22 o
 -22   1   6        426.78        480.17        67.00 o
 -21   1   6        291.36        342.23        38.77 o
 -20   1   6         18.79         25.65        14.82 o
 -19   1   6         31.94         53.65        17.47 o
 -18   1   6        262.77        227.91        27.50 o
 -17   1   6       2218.99       2222.80        80.18 o
 -16   1   6        289.05        261.19        73.56 o
 -15   1   6       2016.49       1995.56        71.42 o
 -14   1   6        241.26        205.14        23.12 o
 -13   1   6        566.15        551.51        28.09 o
 -12   1   6        651.14        718.08        31.32 o
 -11   1   6       1997.78       1977.93        44.41 o
 -10   1   6        623.18        669.19        28.49 o
  -9   1   6       2379.30       2451.55        53.84 o
  -8   1   6        355.67        478.23        34.83 o
  -7   1   6         46.75         41.94        10.20 o
  -6   1   6       3704.06       3960.40        78.63 o
  -5   1   6       1715.43       1886.10        35.49 o
  -4   1   6       4017.18       3973.64        54.01 o
  -3   1   6        975.02        953.95        25.31 o
  -2   1   6        221.50        159.71         9.18 o
  -1   1   6          0.54          2.36         2.81 o
   0   1   6       3277.80       3381.94        37.99 o
   1   1   6        163.39        179.74         8.47 o
   2   1   6       2992.62       3042.44        40.84 o
   3   1   6        621.27        692.00        17.05 o
   4   1   6        415.11        345.52        20.09 o
   5   1   6          2.70          2.30         2.35 o
   6   1   6       1950.43       1963.71        30.73 o
   7   1   6        405.89        375.33        17.19 o
   8   1   6       3598.20       3537.01        58.22 o
   9   1   6         99.46         89.92         9.86 o
  10   1   6       2287.82       2343.05        40.76 o
  11   1   6        150.52        166.86        12.41 o
  12   1   6        203.05        208.29        12.81 o
  13   1   6       5389.77       5282.22        69.95 o
  14   1   6        975.20        949.03        31.79 o
  15   1   6        167.57        153.92        14.32 o
  16   1   6         89.24         96.92         7.70 o
  17   1   6       1136.83       1203.22        32.72 o
  18   1   6        101.10         81.12         9.89 o
  19   1   6        549.58        609.79        28.85 o
  20   1   6         51.73         43.11        10.27 o
  21   1   6        706.60        726.78        42.17 o
  22   1   6         20.85         49.29        14.14 o
  23   1   6        456.84        441.92        48.68 o
  24   1   6        132.70        218.78        39.51 o
  25   1   6        372.89        347.49        48.24 o
 -25   2   6         47.36         74.73        30.07 o
 -24   2   6        443.68        482.46        65.61 o
 -23   2   6        284.02        306.42        36.12 o
 -22   2   6         84.52         74.45        19.85 o
 -21   2   6         57.68         57.50        20.61 o
 -20   2   6        624.96        632.95        47.13 o
 -19   2   6        446.29        430.65        38.29 o
 -18   2   6       1090.60       1039.89        57.36 o
 -17   2   6        862.84        724.17        46.88 o
 -16   2   6          7.99         13.81        13.80 o
 -15   2   6         85.10         67.07        15.80 o
 -14   2   6        183.60        197.35        23.13 o
 -13   2   6        930.00        873.03        45.53 o
 -12   2   6       1853.25       1950.21        66.35 o
 -11   2   6         90.65         84.77        15.54 o
 -10   2   6       1147.46       1191.10        34.52 o
  -9   2   6        110.32        103.00        17.76 o
  -8   2   6        229.91        223.89        24.12 o
  -7   2   6         96.68         72.68        12.05 o
  -6   2   6        877.42        944.77        37.48 o
  -5   2   6        641.50        672.84        30.62 o
  -4   2   6       1422.03       1444.55        43.75 o
  -3   2   6       2197.53       2305.85        53.61 o
  -2   2   6       1180.24       1285.62        28.21 o
  -1   2   6       2487.50       2521.74        37.07 o
   0   2   6        129.91        178.72        11.73 o
   1   2   6        240.78        314.94        17.40 o
   2   2   6        894.35       1008.99        30.34 o
   3   2   6       6666.89       6925.00        86.82 o
   4   2   6        319.39        396.47        14.83 o
   5   2   6       4731.15       4809.89        63.14 o
   6   2   6        995.71        972.36        22.92 o
   7   2   6        465.65        491.75        16.04 o
   8   2   6         85.40         90.58         7.37 o
   9   2   6       1030.37       1034.79        23.48 o
  10   2   6        132.29        131.77         6.55 o
  11   2   6        604.71        557.51        25.03 o
  12   2   6          5.42         10.87         4.32 o
  13   2   6        190.97        207.50        17.07 o
  14   2   6       2023.52       2075.85        35.90 o
  15   2   6        200.58        172.92        10.77 o
  16   2   6       1128.15       1096.84        31.75 o
  17   2   6        342.55        319.67        24.83 o
  18   2   6        138.67        133.32        18.84 o
  19   2   6         93.86        138.70        36.54 o
  20   2   6       1835.14       1775.58        62.67 o
  21   2   6        601.64        541.97        59.61 o
  22   2   6        196.47        143.90        33.32 o
  23   2   6        219.04        224.30        40.48 o
  24   2   6          2.93         18.36        23.06 o
 -24   3   6       1496.74       1653.97       115.87 o
 -23   3   6        563.84        567.80        48.72 o
 -22   3   6        128.73         97.85        20.93 o
 -21   3   6        730.96        889.57        57.83 o
 -20   3   6         79.08         91.56        21.35 o
 -19   3   6       3265.95       3278.38       107.37 o
 -18   3   6        116.83        148.19        25.11 o
 -17   3   6       1149.13       1239.82        62.12 o
 -16   3   6        238.72        240.84        28.36 o
 -15   3   6       1684.83       1758.54        70.97 o
 -14   3   6          3.96         14.09        11.44 o
 -13   3   6       1455.53       1459.38        61.23 o
 -12   3   6         10.09         50.74        17.87 o
 -11   3   6       2981.06       3054.02        85.12 o
 -10   3   6       1253.49       1227.21        51.61 o
  -9   3   6       5612.36       5372.79       120.59 o
  -8   3   6       3316.90       3171.36        65.51 o
  -7   3   6       5679.27       5566.63        83.07 o
  -6   3   6       6690.61       6774.20        75.32 o
  -5   3   6       2448.88       2380.47        45.72 o
  -4   3   6       1115.06       1083.54        29.43 o
  -3   3   6         64.25         87.64        26.31 o
  -2   3   6       4327.86       3960.84        93.63 o
  -1   3   6        193.56        253.79        18.12 o
   0   3   6       4448.01       4253.88        70.34 o
   1   3   6         20.52         33.65         5.35 o
   2   3   6       3089.82       2944.92        46.41 o
   3   3   6        827.94       1030.82        46.05 o
   4   3   6       4984.06       4520.05       122.96 o
   5   3   6        305.10        337.20        16.16 o
   6   3   6       4118.04       4027.36        57.13 o
   7   3   6       1619.61       1486.32        32.81 o
   8   3   6       3229.11       2956.92       104.74 o
   9   3   6       5011.72       4956.64       154.51 o
  10   3   6       2532.90       2578.79       110.71 o
  11   3   6       1846.54       1730.03        92.70 o
  12   3   6       1196.01       1236.15        80.65 o
  13   3   6       1909.07       1904.92        37.67 o
  14   3   6       1532.25       1506.05        38.67 o
  15   3   6       1894.08       1959.57        49.09 o
  16   3   6        183.93        179.20        38.11 o
  17   3   6       1648.20       1815.79        80.22 o
  18   3   6        265.01        203.37        39.20 o
  19   3   6       3572.80       3476.93       151.46 o
  20   3   6          0.61          0.83        20.33 o
  21   3   6       2070.47       2088.76       120.13 o
  22   3   6        954.58        919.78        81.04 o
  23   3   6        339.17        370.84        56.47 o
 -23   4   6        211.55        182.16        43.18 o
 -22   4   6        819.68        863.19        60.32 o
 -21   4   6          0.89         20.49        17.18 o
 -20   4   6       1563.13       1535.38       100.49 o
 -19   4   6          4.43         10.87        13.70 o
 -18   4   6       1513.65       1548.84        73.19 o
 -17   4   6         85.76         71.03        19.95 o
 -16   4   6        312.58        302.75        32.36 o
 -15   4   6       1069.60       1050.93        56.77 o
 -14   4   6       2557.08       2614.68        87.42 o
 -13   4   6       1229.92       1165.83        60.96 o
 -12   4   6        345.64        381.89        45.44 o
 -11   4   6        667.86        627.28        56.57 o
 -10   4   6       1852.72       1807.90        63.60 o
  -9   4   6       1321.02       1283.89        87.51 o
  -8   4   6        655.20        685.45        90.85 o
  -7   4   6       4012.77       4252.71        98.17 o
  -6   4   6          7.27         23.62         7.84 o
  -5   4   6       5687.70       5767.56       126.46 o
  -4   4   6        362.13        357.73        37.74 o
  -3   4   6       3902.58       3894.26        85.87 o
  -2   4   6        374.76        389.55        79.09 o
  -1   4   6       1062.34        412.59       490.02 o
   0   4   6         27.67         23.88         8.50 o
   1   4   6       2312.94       2312.56        41.77 o
   2   4   6        136.03        129.44         8.73 o
   3   4   6       1933.56       1835.66        27.70 o
   4   4   6        967.60       1017.34        31.82 o
   5   4   6       2056.36       2034.48        29.92 o
   6   4   6        665.44        655.50        55.64 o
   7   4   6       4015.30       3830.69       139.06 o
   8   4   6       2510.15       2439.88       111.58 o
   9   4   6        450.88        451.99        49.65 o
  10   4   6       1758.13       1687.99        96.43 o
  11   4   6        113.75        152.93        31.84 o
  12   4   6        333.06        305.90        42.90 o
  13   4   6         21.79         34.91        22.55 o
  14   4   6       1751.26       1732.27       104.98 o
  15   4   6       1128.43       1258.53        91.55 o
  16   4   6       1449.71       1518.92       101.86 o
  17   4   6        764.45        749.85        71.57 o
  18   4   6        384.39        476.41        58.61 o
  19   4   6         15.08         44.35        27.45 o
  20   4   6        936.11        937.45        83.68 o
  21   4   6         39.99         27.39        21.52 o
 -21   5   6         30.90         33.36        19.35 o
 -20   5   6        101.01        124.73        31.17 o
 -19   5   6         73.33         54.13        21.10 o
 -18   5   6        112.05        104.85        26.88 o
 -17   5   6         14.01         17.30        12.36 o
 -16   5   6         77.53         52.50        14.76 o
 -15   5   6         17.86         -5.16        11.33 o
 -14   5   6         11.41          1.35        12.23 o
 -13   5   6          2.39          6.71        14.85 o
 -12   5   6          8.22        -10.90        10.43 o
 -11   5   6         30.58         35.41        13.86 o
 -10   5   6         65.06         58.99        14.89 o
  -9   5   6        259.03        261.00        26.10 o
  -8   5   6          0.94         -2.44        11.75 o
  -7   5   6        298.04        289.97        31.18 o
  -6   5   6        337.02        362.46        36.79 o
  -5   5   6         21.92          8.97         9.06 o
  -4   5   6        675.74        673.24        31.42 o
  -3   5   6       1997.48       1889.86        65.97 o
  -2   5   6        103.32        132.72        18.47 o
  -1   5   6        361.02        342.23        25.22 o
   0   5   6        599.65        118.03       314.67 o
   1   5   6         47.09         30.08        11.67 o
   2   5   6         35.94         52.08         6.68 o
   3   5   6         99.34        111.45        13.24 o
   4   5   6         94.47        111.06         6.53 o
   5   5   6          0.28         19.32        20.30 o
   6   5   6         24.50         41.16        21.83 o
   7   5   6        288.42        250.91        38.68 o
   8   5   6        845.40        873.03        72.15 o
   9   5   6         27.47         19.63        19.23 o
  10   5   6        177.49        129.16        34.20 o
  11   5   6        346.38        376.36        53.21 o
  12   5   6        338.52        334.38        49.45 o
  13   5   6        182.85        205.06        39.63 o
  14   5   6         73.03         20.92        21.03 o
  15   5   6        563.14        517.14        61.38 o
  16   5   6          8.04          5.40        18.96 o
  17   5   6         17.36        -33.47        23.52 o
  18   5   6        136.90         63.66        26.91 o
  19   5   6          1.65        -13.66        21.79 o
 -18   6   6        997.85        898.17        81.56 o
 -17   6   6         11.58         52.54        28.19 o
 -16   6   6       1533.47       1407.03       100.77 o
 -15   6   6        254.70        291.65        30.32 o
 -14   6   6       2206.35       2277.15        81.15 o
 -13   6   6       1003.22        978.33        52.71 o
 -12   6   6       1775.53       1877.08        74.00 o
 -11   6   6         29.05         38.10        19.35 o
 -10   6   6        384.33        388.84        43.28 o
  -9   6   6        297.40        274.79        28.75 o
  -8   6   6        146.69        182.08        23.98 o
  -7   6   6       1013.08       1095.32        54.24 o
  -6   6   6         87.95         83.14        17.17 o
  -5   6   6       1849.28       1818.58        69.88 o
  -4   6   6        321.90        297.75        23.03 o
  -3   6   6        404.05        400.49        25.42 o
  -2   6   6         48.27         54.26        15.95 o
  -1   6   6       3884.25       3892.84       102.01 o
   0   6   6          2.89          5.49        11.43 o
   1   6   6       1949.33       2003.58        71.52 o
   2   6   6         84.12         96.70        26.33 o
   3   6   6       1559.40       1606.45        95.45 o
   4   6   6        457.69        519.04        56.44 o
   5   6   6       1976.80       1999.59       110.51 o
   6   6   6          8.47         16.38        23.03 o
   7   6   6       1566.43       1536.50        99.95 o
   8   6   6       1317.93       1386.40        96.86 o
   9   6   6        552.07        595.05        65.54 o
  10   6   6        367.44        373.01        52.80 o
  11   6   6         12.71         55.87        29.82 o
  12   6   6        633.99        671.73        71.99 o
  13   6   6         44.49         97.91        34.70 o
  14   6   6       1009.24        960.87        86.74 o
  15   6   6          2.73        -17.44        23.59 o
  16   6   6        935.08        808.74        82.26 o
 -12   7   6        417.13        421.00        58.48 o
 -11   7   6        262.82        292.68        39.07 o
 -10   7   6        861.44        986.21        55.63 o
  -9   7   6        260.63        280.22        61.85 o
  -8   7   6        746.75        735.15        48.18 o
  -7   7   6        204.85        253.67        29.63 o
  -6   7   6        357.67        382.18        34.49 o
  -5   7   6        915.13        908.19        52.18 o
  -4   7   6        542.37        563.44        82.88 o
  -3   7   6        553.11        555.16        41.65 o
  -2   7   6        394.35        412.17        36.45 o
  -1   7   6        555.72        481.73        38.63 o
   0   7   6       1932.22       1944.27        76.14 o
   1   7   6         27.82         51.94        18.08 o
   2   7   6       1604.68       1679.74        70.63 o
   3   7   6         11.47         21.69        22.14 o
   4   7   6        790.46        845.02        76.83 o
   5   7   6         37.41         80.71        29.76 o
   6   7   6        172.09        213.67        42.36 o
   7   7   6        780.51        836.59        80.00 o
   8   7   6        481.80        516.88        64.52 o
   9   7   6        681.17        562.69        68.13 o
  10   7   6        563.02        494.41        65.50 o
  11   7   6        371.49        394.68        59.03 o
  12   7   6        444.93        414.44        59.22 o
  -7   8   6         57.39         72.66        31.31 o
  -6   8   6          6.88          6.21        14.82 o
  -5   8   6        185.89        182.73        27.62 o
  -4   8   6        596.56        573.66        44.72 o
  -3   8   6        396.45        371.10        36.53 o
  -2   8   6        162.34        144.23        25.67 o
  -1   8   6         57.62        125.45        23.85 o
   0   8   6        201.57        173.39        26.31 o
   1   8   6          1.16          9.79        13.15 o
   2   8   6          4.29          0.52        13.46 o
   3   8   6         12.01         34.40        26.06 o
   4   8   6          8.32         -5.75        21.23 o
   5   8   6          3.91         -6.69        25.52 o
   6   8   6         79.51         63.47        32.38 o
   7   8   6        123.08         83.07        31.80 o
 -24   1   7       1207.84       1338.10        74.74 o
 -23   1   7        629.17        663.22        51.71 o
 -22   1   7        320.45        314.30        35.52 o
 -21   1   7        630.64        538.89        44.18 o
 -20   1   7       1138.32       1170.32        64.34 o
 -19   1   7       1171.41       1184.72        63.01 o
 -18   1   7       1527.06       1369.03        66.90 o
 -17   1   7        185.41        220.71        27.16 o
 -16   1   7       1261.43       1222.27        59.07 o
 -15   1   7       3030.40       2922.84        89.65 o
 -14   1   7        427.09        407.55        39.00 o
 -13   1   7       3015.64       3026.26        86.75 o
 -12   1   7       1114.36       1188.72        51.83 o
 -11   1   7       4051.07       3968.21       132.11 o
 -10   1   7        958.83        975.92        34.27 o
  -9   1   7       3930.26       3884.31        72.41 o
  -8   1   7        189.62        227.71        16.83 o
  -7   1   7       4957.96       4893.86       105.82 o
  -6   1   7        119.97        110.68        11.17 o
  -5   1   7       1216.72       1126.88        39.49 o
  -4   1   7       1023.58       1068.49        30.45 o
  -3   1   7       4922.84       4914.11        86.05 o
  -2   1   7       5913.28       6250.58        88.39 o
  -1   1   7       4635.12       4611.74        89.35 o
   0   1   7       3867.60       4041.61        44.05 o
   1   1   7       2243.37       2179.18        36.25 o
   2   1   7       2610.97       2639.70        37.01 o
   3   1   7         21.37         46.62         6.21 o
   4   1   7       2397.93       2457.19        37.82 o
   5   1   7       2249.10       2218.93        38.35 o
   6   1   7       4271.83       4324.65        88.45 o
   7   1   7       1650.87       1641.35        34.73 o
   8   1   7       2446.18       2438.52        38.42 o
   9   1   7        284.17        286.05        13.02 o
  10   1   7       1640.01       1578.55        41.14 o
  11   1   7          2.91          2.77         6.49 o
  12   1   7       7854.83       7779.88        88.84 o
  13   1   7         26.48         30.17         8.23 o
  14   1   7       2477.30       2406.69        53.46 o
  15   1   7       1777.31       1601.62        43.99 o
  16   1   7       1734.08       1656.38        45.69 o
  17   1   7       2122.00       2005.13        64.39 o
  18   1   7       1679.48       1618.53        55.32 o
  19   1   7        677.00        669.09        30.39 o
  20   1   7        761.74        742.71        32.68 o
  21   1   7       1136.78       1170.54        43.45 o
  22   1   7        701.20        687.54        63.14 o
  23   1   7       1269.87       1251.73        85.94 o
  24   1   7        125.48        115.40        28.91 o
 -24   2   7         88.51         94.35        34.49 o
 -23   2   7       1315.72       1390.75        75.25 o
 -22   2   7        317.12        382.73        41.46 o
 -21   2   7       2031.36       2014.42       100.48 o
 -20   2   7         72.00         94.39        21.32 o
 -19   2   7       1447.17       1564.19       103.84 o
 -18   2   7        219.75        230.64        68.12 o
 -17   2   7        205.59        226.10        28.99 o
 -16   2   7       2672.62       2494.42        86.85 o
 -15   2   7       3231.25       3263.24        97.06 o
 -14   2   7       2852.73       2758.52        86.91 o
 -13   2   7        483.45        501.72        35.99 o
 -12   2   7       5454.34       5503.20       120.00 o
 -11   2   7          2.79          6.41        12.94 o
 -10   2   7       5245.22       5060.63       108.65 o
  -9   2   7         43.11         26.36        11.53 o
  -8   2   7       3888.15       3903.88        63.59 o
  -7   2   7        577.45        567.12        26.04 o
  -6   2   7      10323.90      10581.47       124.98 o
  -5   2   7        133.60        125.23        10.71 o
  -4   2   7       6469.98       6550.64        88.33 o
  -3   2   7         59.52         34.28         8.64 o
  -2   2   7       6859.30       6728.66        85.63 o
  -1   2   7        545.56        484.90        19.67 o
   0   2   7       2838.71       2819.02        47.29 o
   1   2   7       1418.54       1346.58        29.74 o
   2   2   7       1733.66       1516.66        72.89 o
   3   2   7      10274.42      10361.57       214.82 o
   4   2   7       1851.73       1882.54        49.51 o
   5   2   7       2816.14       2742.78        51.97 o
   6   2   7        938.91        956.68        31.75 o
   7   2   7       4053.56       3848.69        69.70 o
   8   2   7        390.10        351.26        17.63 o
   9   2   7       6176.17       6017.55        75.48 o
  10   2   7        254.75        241.38         9.96 o
  11   2   7       5669.43       5672.23        47.45 o
  12   2   7       1025.13       1062.63        21.39 o
  13   2   7       6850.65       6751.43        91.65 o
  14   2   7         98.75         77.56        12.76 o
  15   2   7       2137.60       2176.01        44.70 o
  16   2   7        408.60        421.45        20.50 o
  17   2   7        724.32        737.24        27.45 o
  18   2   7        758.91        820.52        29.68 o
  19   2   7       1221.13       1385.70        92.35 o
  20   2   7       1192.54       1176.42        85.80 o
  21   2   7        978.65        995.48        79.95 o
  22   2   7        122.34        123.90        34.42 o
  23   2   7        420.02        486.34        58.28 o
  24   2   7       1191.12       1220.52        92.29 o
 -23   3   7         11.67        -50.07        33.38 o
 -22   3   7          1.15          2.45        16.04 o
 -21   3   7        110.42         75.33        19.58 o
 -20   3   7          0.84        -16.51        20.82 o
 -19   3   7        386.85        331.31        35.47 o
 -18   3   7        446.08        395.86        39.29 o
 -17   3   7        101.25        105.92        49.61 o
 -16   3   7        105.50        135.31        22.52 o
 -15   3   7         43.67         19.51        13.59 o
 -14   3   7        171.02        204.21        25.31 o
 -13   3   7        314.53        297.98        29.16 o
 -12   3   7         89.74         88.14        22.41 o
 -11   3   7         15.60          3.21         9.79 o
 -10   3   7        452.70        469.59        32.64 o
  -9   3   7        700.77        686.89        38.80 o
  -8   3   7        320.84        295.56        20.49 o
  -7   3   7        193.22        186.07        19.57 o
  -6   3   7         34.08         50.39         9.53 o
  -5   3   7         49.70         45.28         8.75 o
  -4   3   7        367.74        381.26        16.42 o
  -3   3   7         56.55         52.58         6.81 o
  -2   3   7          2.27          6.84         4.98 o
  -1   3   7        142.06        154.99        12.01 o
   0   3   7         51.35         70.70        15.87 o
   1   3   7       1336.94       1389.27        30.17 o
   2   3   7          5.24          6.74         2.52 o
   3   3   7        396.03        421.43        27.21 o
   4   3   7       1928.29       1937.51        47.66 o
   5   3   7        284.58        300.05        15.93 o
   6   3   7         58.99         18.43        13.40 o
   7   3   7         27.48         30.61         5.67 o
   8   3   7         48.60         59.71         9.61 o
   9   3   7          0.10         -3.31         4.10 o
  10   3   7        636.77        636.20        52.77 o
  11   3   7       2216.70       2231.87        44.63 o
  12   3   7        200.42        194.95        11.95 o
  13   3   7        165.74        176.49        35.34 o
  14   3   7        219.95        241.98        40.24 o
  15   3   7         32.43         16.62        17.68 o
  16   3   7         55.73         55.08        25.83 o
  17   3   7         61.50         52.81        29.24 o
  18   3   7         99.90         88.99        25.65 o
  19   3   7        177.43        192.80        39.69 o
  20   3   7         68.99         71.92        30.98 o
  21   3   7         23.97         21.10        19.17 o
  22   3   7          5.77        -20.39        22.54 o
  23   3   7        196.32         64.74        26.59 o
 -22   4   7         24.59         30.88        21.96 o
 -21   4   7        956.96        995.89       147.53 o
 -20   4   7         20.53         57.66        23.31 o
 -19   4   7        954.13       1017.95        62.07 o
 -18   4   7         10.51         21.79        16.02 o
 -17   4   7        756.46        786.97        71.81 o
 -16   4   7        849.84        859.92        95.57 o
 -15   4   7       1749.83       1714.69        73.94 o
 -14   4   7        589.69        609.02        43.71 o
 -13   4   7        461.04        475.70        37.88 o
 -12   4   7        123.98        175.67        23.91 o
 -11   4   7          4.66          6.09        11.87 o
 -10   4   7       3208.37       3132.56        72.34 o
  -9   4   7       1030.63       1003.86        39.36 o
  -8   4   7       2666.01       2679.33        63.87 o
  -7   4   7          0.47          7.84         7.40 o
  -6   4   7        775.94        778.04        28.23 o
  -5   4   7        215.07        236.40        17.59 o
  -4   4   7       1062.29       1044.48        42.31 o
  -3   4   7        745.22        713.06        33.65 o
  -2   4   7       1681.47       1587.58       100.25 o
  -1   4   7        556.93        573.41        35.08 o
   0   4   7       1466.81       1449.31        39.64 o
   1   4   7        950.65        922.45        30.48 o
   2   4   7       1914.45       1940.68        53.62 o
   3   4   7        496.37        508.24        28.70 o
   4   4   7        693.78        689.30        46.12 o
   5   4   7        100.44         87.45         7.25 o
   6   4   7        308.20        292.44        10.45 o
   7   4   7       2624.03       2576.39       115.39 o
   8   4   7        211.89        242.69        37.16 o
   9   4   7        757.78        701.74        62.77 o
  10   4   7          0.07          9.45        15.46 o
  11   4   7       3329.19       3344.54       142.11 o
  12   4   7        130.09         83.89        29.30 o
  13   4   7       2248.80       2192.02       118.51 o
  14   4   7        452.63        405.43        55.40 o
  15   4   7        506.79        550.68        63.00 o
  16   4   7        172.48        119.72        33.05 o
  17   4   7        186.27        186.43        41.24 o
  18   4   7        366.26        353.40        53.88 o
  19   4   7        354.02        342.77        53.58 o
  20   4   7        104.53         94.36        31.01 o
  21   4   7        226.67        237.97        47.32 o
 -20   5   7        853.58        828.69        85.49 o
 -19   5   7         47.17         31.55        17.26 o
 -18   5   7        110.75        121.72        19.38 o
 -17   5   7        498.22        547.94        35.66 o
 -16   5   7        497.77        516.95        41.41 o
 -15   5   7       1347.23       1369.46        53.72 o
 -14   5   7        220.71        219.54        22.38 o
 -13   5   7       1110.19       1170.37        47.80 o
 -12   5   7        354.72        331.46        25.91 o
 -11   5   7       2303.31       2276.29        64.78 o
 -10   5   7        206.81        216.62        20.19 o
  -9   5   7        329.24        311.99        29.53 o
  -8   5   7         24.47         58.78        21.26 o
  -7   5   7        778.92        744.95        60.96 o
  -6   5   7         41.80         34.33        18.57 o
  -5   5   7       1265.94       1335.33        66.65 o
  -4   5   7        253.67        272.55        43.23 o
  -3   5   7       2810.04       2824.94       147.98 o
  -2   5   7        939.99        952.50        40.37 o
  -1   5   7       3166.40       3061.88        64.26 o
   0   5   7        536.56        520.39        22.10 o
   1   5   7       1472.38       1516.72        42.64 o
   2   5   7       2424.65       2334.63        32.31 o
   3   5   7        222.33        251.59        57.62 o
   4   5   7       2864.75       2984.06       129.85 o
   5   5   7         39.67         43.17        10.04 o
   6   5   7       3934.18       4012.17       153.80 o
   7   5   7        129.22        140.93        34.12 o
   8   5   7       1877.70       1821.51       105.43 o
   9   5   7        316.07        243.31        42.24 o
  10   5   7        877.25        937.89        78.76 o
  11   5   7         14.06         17.56        23.87 o
  12   5   7        814.54        732.38        72.98 o
  13   5   7        768.69        700.42        73.41 o
  14   5   7        975.42       1027.93        89.60 o
  15   5   7        703.65        666.67        72.17 o
  16   5   7       1167.94       1190.42        95.55 o
  17   5   7        612.24        530.08        65.40 o
  18   5   7        828.93        924.13        87.45 o
 -17   6   7          0.97          7.53        17.31 o
 -16   6   7       1023.61        994.80        47.63 o
 -15   6   7         27.11         32.80        17.74 o
 -14   6   7        110.42        137.59        31.99 o
 -13   6   7         14.17         12.12        14.75 o
 -12   6   7        105.69        124.79        27.96 o
 -11   6   7         32.80         44.13        22.20 o
 -10   6   7        396.79        380.65        45.97 o
  -9   6   7         45.64         24.73        19.42 o
  -8   6   7       1469.21       1524.02        89.96 o
  -7   6   7         19.95          9.66        15.82 o
  -6   6   7       1481.90       1486.71        89.22 o
  -5   6   7        166.90         93.64        27.06 o
  -4   6   7        139.66        107.95        28.40 o
  -3   6   7         68.99         95.89        28.95 o
  -2   6   7        694.67        744.06        64.27 o
  -1   6   7        609.89        585.06        57.33 o
   0   6   7        512.41        546.32        56.97 o
   1   6   7        936.26        824.77        69.48 o
   2   6   7         71.04         75.15        25.40 o
   3   6   7        527.57        435.55        52.28 o
   4   6   7        306.10        340.62        47.37 o
   5   6   7        541.01        601.05        62.23 o
   6   6   7        298.77        251.18        40.97 o
   7   6   7        223.09        319.02        48.56 o
   8   6   7         84.03         78.89        28.01 o
   9   6   7        477.30        522.62        63.07 o
  10   6   7          9.49         38.87        27.27 o
  11   6   7        522.29        521.08        65.04 o
  12   6   7        266.64        206.07        44.03 o
  13   6   7        695.13        731.48        78.14 o
  14   6   7        266.63        224.97        45.49 o
  15   6   7        251.78        148.15        36.64 o
 -12   7   7         95.31         99.97        28.09 o
 -11   7   7        143.72        150.26        30.35 o
 -10   7   7          4.06         -8.84        18.81 o
  -9   7   7          8.39        -19.80        20.73 o
  -8   7   7        338.50        359.13        47.59 o
  -7   7   7        662.45        751.53        68.68 o
  -6   7   7        340.28        311.40        45.85 o
  -5   7   7        494.51        453.99        54.47 o
  -4   7   7        849.31        728.75        67.75 o
  -3   7   7         90.48         59.56        27.48 o
  -2   7   7        869.47        892.28        75.51 o
  -1   7   7       1394.94       1276.97        90.16 o
   0   7   7         22.88         48.41        28.79 o
   1   7   7        273.14        328.27        49.79 o
   2   7   7        484.98        431.97        54.79 o
   3   7   7          3.52          1.21        22.54 o
   4   7   7       1282.87       1112.20        89.73 o
   5   7   7         11.39         31.67        24.79 o
   6   7   7        135.49        128.48        36.89 o
   7   7   7        102.51         62.96        27.80 o
   8   7   7         31.18         57.63        26.38 o
   9   7   7         91.05         74.02        29.49 o
  10   7   7        391.12        478.43        66.66 o
  11   7   7         26.02         15.14        19.06 o
  -5   8   7         72.93        112.26        31.47 o
  -4   8   7        798.91        765.04        72.85 o
  -3   8   7          3.41         -6.59        20.83 o
  -2   8   7       1837.28       1976.34       118.40 o
  -1   8   7        585.90        589.97        66.23 o
   0   8   7       1106.97       1099.07        90.30 o
   1   8   7        813.85        999.88        88.08 o
   2   8   7        489.64        540.46        66.57 o
   3   8   7        683.00        629.99        72.84 o
   4   8   7        213.72        191.27        45.29 o
 -23   0   8        329.09        388.74        59.64 o
 -22   0   8        822.49        993.19        88.45 o
 -21   0   8        584.39        733.56        75.86 o
 -20   0   8         25.00         23.15        24.21 o
 -19   0   8       2520.47       2345.96       127.14 o
 -18   0   8        334.74        427.37        55.45 o
 -17   0   8       3325.62       3374.81       146.28 o
 -16   0   8        257.32        292.86        42.92 o
 -15   0   8       2698.08       2700.23       125.18 o
 -14   0   8        602.68        547.91        54.52 o
 -13   0   8       8812.91       8585.46       223.97 o
 -12   0   8       1286.67       1313.17        79.01 o
 -11   0   8       7660.80       7704.11       199.81 o
 -10   0   8       3041.51       2960.91       113.69 o
  -9   0   8       4810.80       4632.27       121.70 o
  -8   0   8       4579.76       4509.24        95.78 o
  -7   0   8      10469.10      10819.42       224.56 o
  -6   0   8       2859.34       2602.05        94.93 o
  -5   0   8       1451.52       1366.00        65.46 o
  -4   0   8       3587.45       3355.46        87.64 o
  -3   0   8         76.31        119.80        13.74 o
  -2   0   8       4682.74       1540.86      2240.14 o
  -1   0   8         14.44          5.39        12.10 o
   0   0   8       7229.72       6866.78       101.71 o
   1   0   8        265.82        283.42        17.85 o
   2   0   8      10323.60      10310.06       211.15 o
   3   0   8        218.37        216.34        16.84 o
   4   0   8       8203.77       8447.92       320.82 o
   5   0   8        797.11        844.41        32.50 o
   6   0   8       8362.95       7961.01       115.15 o
   7   0   8       1351.30       1309.34        41.61 o
   8   0   8       5647.54       5417.96        92.06 o
   9   0   8       2296.61       1748.85       465.03 o
  10   0   8       3412.63       3346.89       109.56 o
  11   0   8      10321.08      10298.89       153.47 o
  12   0   8       6017.30       6086.81       112.98 o
  13   0   8         43.11         40.33        11.02 o
  14   0   8        282.19        276.50        24.33 o
  15   0   8       3196.62       3031.72       115.80 o
  16   0   8        153.85        114.03        24.08 o
  17   0   8       3731.94       3672.36       131.73 o
  18   0   8        101.89        117.90        25.75 o
  19   0   8       2416.53       2579.61       110.87 o
  20   0   8         24.70        -10.72        17.43 o
  21   0   8        364.98        324.99        40.15 o
  22   0   8         86.61         31.93        18.93 o
 -23   1   8        187.72        228.82        33.05 o
 -22   1   8        494.49        474.65        44.40 o
 -21   1   8        375.68        401.64        40.48 o
 -20   1   8        733.82        741.47        52.70 o
 -19   1   8          1.91         45.36        19.04 o
 -18   1   8        101.82        125.70        23.21 o
 -17   1   8          0.02         20.29        19.70 o
 -16   1   8       1558.17       1485.06        67.14 o
 -15   1   8         91.70        132.22        21.93 o
 -14   1   8        950.60        842.50        47.93 o
 -13   1   8        227.48        211.49        25.00 o
 -12   1   8        817.05        792.48        44.04 o
 -11   1   8        282.25        264.28        24.93 o
 -10   1   8        169.55        195.72        24.40 o
  -9   1   8        113.83         97.46        15.04 o
  -8   1   8         12.17          7.43         7.96 o
  -7   1   8       1686.96       1693.79        45.54 o
  -6   1   8        224.71        256.61        17.40 o
  -5   1   8       5037.39       5196.47        68.35 o
  -4   1   8       2118.43       2040.55        52.90 o
  -3   1   8       2843.69       3001.10        62.82 o
  -2   1   8        113.40        128.70        16.76 o
  -1   1   8       1021.41        990.19        34.75 o
   0   1   8        619.77        697.84        18.54 o
   1   1   8       1753.63       1647.02        31.02 o
   2   1   8       1706.70       1878.66        39.68 o
   3   1   8       3810.86       3972.70        52.55 o
   4   1   8          6.56          7.63         6.22 o
   5   1   8        730.48        682.21        19.81 o
   6   1   8        334.31        327.87        13.74 o
   7   1   8        666.38        667.49        28.30 o
   8   1   8        721.08        746.72        25.75 o
   9   1   8        803.12        800.55        23.03 o
  10   1   8       1584.87       1593.57        33.36 o
  11   1   8        995.69        976.71        29.42 o
  12   1   8       1160.32       1100.62        44.43 o
  13   1   8         19.27         30.38        14.59 o
  14   1   8       1745.16       1700.15        58.24 o
  15   1   8         73.50         59.19        10.32 o
  16   1   8       1254.96       1147.66        39.18 o
  17   1   8        672.01        629.66        37.01 o
  18   1   8        755.45        762.36        32.85 o
  19   1   8         26.93         17.18         7.48 o
  20   1   8        617.90        605.94        37.88 o
  21   1   8         34.23         41.26        22.97 o
  22   1   8        212.53        217.05        37.72 o
  23   1   8        138.31        209.60        37.70 o
 -23   2   8        261.82        267.61        34.64 o
 -22   2   8         94.82        122.12        48.88 o
 -21   2   8         11.63         55.29        19.36 o
 -20   2   8        380.41        320.80        35.82 o
 -19   2   8          9.08          4.30        15.07 o
 -18   2   8         18.63         14.72        13.44 o
 -17   2   8       1352.94       1365.40        65.95 o
 -16   2   8          0.69          0.39        15.46 o
 -15   2   8         19.26          7.27        12.29 o
 -14   2   8        305.66        262.24        28.15 o
 -13   2   8        792.47        862.12        47.93 o
 -12   2   8        346.04        324.99        29.92 o
 -11   2   8       3004.67       2933.47       109.33 o
 -10   2   8        344.71        341.49        28.26 o
  -9   2   8       2281.58       2216.16        69.03 o
  -8   2   8        552.01        512.58        83.64 o
  -7   2   8        244.27        240.52        21.63 o
  -6   2   8       2653.25       2703.65        58.38 o
  -5   2   8        656.77        704.97        25.01 o
  -4   2   8       1496.74       1452.84        34.92 o
  -3   2   8        783.74        763.52        22.25 o
  -2   2   8        311.85        295.44        13.64 o
  -1   2   8          4.56          8.91         4.67 o
   0   2   8        212.33        184.42        12.56 o
   1   2   8          6.01         11.13         4.61 o
   2   2   8        596.10        523.31        32.59 o
   3   2   8        690.07        803.87        37.73 o
   4   2   8       2116.76       2199.07        48.15 o
   5   2   8       1686.82       1758.58        48.98 o
   6   2   8       2026.75       2011.37        45.70 o
   7   2   8       1693.23       1658.76        59.63 o
   8   2   8       1397.15       1330.16        37.39 o
   9   2   8       1085.53       1022.96        38.98 o
  10   2   8        399.15        434.62        25.84 o
  11   2   8        204.85        187.99        13.14 o
  12   2   8        649.52        655.74        13.41 o
  13   2   8        604.80        587.42        13.69 o
  14   2   8        535.43        544.34        20.86 o
  15   2   8       1080.64       1053.74        30.13 o
  16   2   8         42.84         51.22        12.00 o
  17   2   8         99.89         88.95        14.63 o
  18   2   8          4.99         39.39        21.62 o
  19   2   8        162.51        166.40        37.04 o
  20   2   8         66.43         63.50        25.82 o
  21   2   8        247.13        233.12        41.99 o
  22   2   8        150.27        114.00        29.90 o
  23   2   8          3.55         10.48        24.44 o
 -22   3   8       1817.16       1999.51       115.52 o
 -21   3   8        288.34        263.65        34.42 o
 -20   3   8       1766.80       1784.35        83.38 o
 -19   3   8        176.23        173.78        29.20 o
 -18   3   8       1536.13       1650.64        76.82 o
 -17   3   8        309.60        269.18        31.87 o
 -16   3   8       3390.03       3531.68       108.71 o
 -15   3   8         16.72         39.94        17.84 o
 -14   3   8        766.21        843.87       107.51 o
 -13   3   8        133.15        166.14        23.06 o
 -12   3   8       1666.86       1544.07        69.21 o
 -11   3   8        130.30        111.57        18.91 o
 -10   3   8        601.26        597.35        38.15 o
  -9   3   8       2683.90       2627.13        78.80 o
  -8   3   8       4582.31       4625.95       104.15 o
  -7   3   8       4187.27       4052.75        93.83 o
  -6   3   8        238.07        263.62        23.48 o
  -5   3   8       3318.22       3302.55        66.07 o
  -4   3   8        299.92        327.32        19.91 o
  -3   3   8       5287.02       5418.68        82.98 o
  -2   3   8       1481.34       1496.76        39.40 o
  -1   3   8       3068.31       2948.73        65.85 o
   0   3   8          8.23         15.17         5.18 o
   1   3   8       4946.91       4895.41        87.84 o
   2   3   8          2.54          6.16         2.68 o
   3   3   8       7244.55       7402.92       193.20 o
   4   3   8         10.01         41.94        19.64 o
   5   3   8       7943.04       7695.88       116.94 o
   6   3   8       1145.45       1252.62        44.25 o
   7   3   8        659.82        683.66        29.34 o
   8   3   8       3253.88       3244.95        59.46 o
   9   3   8        509.16        542.70        32.22 o
  10   3   8       4421.76       4527.60        79.06 o
  11   3   8        257.48        247.16        16.85 o
  12   3   8        829.82        809.98        29.29 o
  13   3   8        996.59        983.98        31.84 o
  14   3   8       2499.14       2432.00       122.71 o
  15   3   8       1093.37       1072.47        82.53 o
  16   3   8       2304.07       2360.15       125.12 o
  17   3   8        102.16        155.42        37.60 o
  18   3   8       2120.27       2171.76       123.20 o
  19   3   8         10.97          7.67        20.20 o
  20   3   8       3163.20       3013.05       149.49 o
  21   3   8        132.00        149.43        38.64 o
  22   3   8       1345.19       1268.53        97.96 o
 -21   4   8       1112.25       1120.91       101.65 o
 -20   4   8          3.65          0.21        16.08 o
 -19   4   8        688.17        794.33        56.53 o
 -18   4   8        496.70        475.81        49.89 o
 -17   4   8       1212.49       1221.11        66.50 o
 -16   4   8          7.44         18.76        14.97 o
 -15   4   8        331.20        324.00        34.12 o
 -14   4   8        288.62        274.59        30.90 o
 -13   4   8        437.80        436.54        89.62 o
 -12   4   8        249.35        241.10        26.51 o
 -11   4   8       1901.15       1998.56        63.11 o
 -10   4   8         70.74         63.51        12.71 o
  -9   4   8       2548.58       2424.93        66.94 o
  -8   4   8        282.42        302.48        22.38 o
  -7   4   8       1472.74       1450.36        53.26 o
  -6   4   8        117.02        105.34        13.79 o
  -5   4   8          5.84         16.44         7.33 o
  -4   4   8       2950.13       2973.65        69.59 o
  -3   4   8        848.76        833.18        30.64 o
  -2   4   8        202.27        230.20        19.26 o
  -1   4   8          2.11          1.22         6.29 o
   0   4   8       1083.93       1123.08        50.69 o
   1   4   8         27.35         13.06         8.61 o
   2   4   8       2857.80       2845.19       102.84 o
   3   4   8        177.44        161.43        15.81 o
   4   4   8        971.75        997.64        37.20 o
   5   4   8         54.24         52.70         6.71 o
   6   4   8       1840.78       1849.78        33.96 o
   7   4   8        647.74        631.56        16.62 o
   8   4   8       1661.24       1679.73        97.55 o
   9   4   8         18.18         14.03        18.26 o
  10   4   8       1056.03        911.45        73.73 o
  11   4   8         18.70         15.55        18.96 o
  12   4   8        838.97        877.74        75.72 o
  13   4   8         15.73         17.74        17.51 o
  14   4   8        284.51        327.01        50.80 o
  15   4   8        787.72        831.72        77.29 o
  16   4   8        627.96        579.55        66.53 o
  17   4   8       1269.65       1330.42       100.07 o
  18   4   8        179.26        186.65        43.53 o
  19   4   8       1563.43       1497.26       109.21 o
  20   4   8          0.72         -1.02        22.43 o
 -19   5   8         31.79         21.52        11.91 o
 -18   5   8        655.62        755.46        43.45 o
 -17   5   8        528.33        579.70        58.44 o
 -16   5   8         91.75        122.51        19.33 o
 -15   5   8         43.61         68.70        16.22 o
 -14   5   8        121.33         91.31        22.43 o
 -13   5   8        153.57         85.38        14.36 o
 -12   5   8         27.39         33.05        12.59 o
 -11   5   8          1.20          1.62         9.38 o
 -10   5   8        182.22        169.81        18.93 o
  -9   5   8        126.81        100.03        15.10 o
  -8   5   8        438.25        400.39        33.49 o
  -7   5   8         38.08         31.49        11.57 o
  -6   5   8         27.85         33.51        11.94 o
  -5   5   8        309.01        286.28        43.21 o
  -4   5   8          4.46          2.91         7.46 o
  -3   5   8        320.94        318.71        22.73 o
  -2   5   8        867.92        788.60        86.37 o
  -1   5   8        453.92        398.01        24.73 o
   0   5   8         25.40         24.40         7.57 o
   1   5   8        284.85        272.30        23.66 o
   2   5   8          0.03          9.94         8.08 o
   3   5   8         87.97        104.94        16.05 o
   4   5   8         54.75         27.70        17.87 o
   5   5   8        102.27        106.96        23.47 o
   6   5   8        103.60        136.86        35.54 o
   7   5   8        112.03        160.57        36.73 o
   8   5   8          7.05         17.19        21.34 o
   9   5   8         14.47        -19.72        20.11 o
  10   5   8         12.75          4.90        19.09 o
  11   5   8         69.62         63.27        26.88 o
  12   5   8         57.71         67.83        26.61 o
  13   5   8          0.49         26.56        29.52 o
  14   5   8         26.57          3.89        23.67 o
  15   5   8         96.05        110.75        33.66 o
  16   5   8        233.14        240.95        46.82 o
  17   5   8          0.76        -16.20        26.98 o
 -16   6   8         42.72         49.48        15.49 o
 -15   6   8        212.41        247.31        41.08 o
 -14   6   8         71.87        107.04        20.51 o
 -13   6   8        331.79        386.26        30.32 o
 -12   6   8        258.92        275.10        30.83 o
 -11   6   8       1167.86       1183.15        59.35 o
 -10   6   8         98.58        140.73        22.19 o
  -9   6   8       1323.84       1251.96        59.15 o
  -8   6   8        191.36        212.42        25.39 o
  -7   6   8        685.88        675.70        53.32 o
  -6   6   8        661.06        733.21        42.92 o
  -5   6   8        769.94        777.48        61.62 o
  -4   6   8        403.87        453.19        32.25 o
  -3   6   8        102.89        120.15        17.79 o
  -2   6   8       2139.15       2145.33        85.44 o
  -1   6   8        334.71        332.49        47.00 o
   0   6   8        683.63        727.37        66.91 o
   1   6   8         52.14         54.58        26.08 o
   2   6   8        322.47        343.80        47.97 o
   3   6   8         70.58         50.44        21.47 o
   4   6   8        389.19        425.56        54.03 o
   5   6   8        377.07        413.30        55.04 o
   6   6   8       2433.35       2366.22       128.79 o
   7   6   8         31.30         73.07        29.88 o
   8   6   8        674.55        729.06        74.22 o
   9   6   8        201.96        221.04        45.48 o
  10   6   8        994.05        869.01        82.68 o
  11   6   8        414.16        477.77        65.62 o
  12   6   8        954.27        989.05        90.36 o
  13   6   8        306.73        404.36        59.85 o
 -11   7   8        424.87        435.67        47.49 o
 -10   7   8        177.35        185.63        25.41 o
  -9   7   8        546.19        541.74        41.91 o
  -8   7   8        229.94        188.62        37.29 o
  -7   7   8        576.86        684.97        66.43 o
  -6   7   8        192.87        157.24        34.73 o
  -5   7   8        597.17        754.28        70.63 o
  -4   7   8         51.96         61.00        26.03 o
  -3   7   8       1580.15       1541.72       100.59 o
  -2   7   8          2.21         21.55        20.90 o
  -1   7   8        498.83        593.49        63.93 o
   0   7   8         23.99         10.59        22.48 o
   1   7   8        874.65        883.79        79.05 o
   2   7   8         70.00         78.85        30.75 o
   3   7   8        900.68        911.30        83.40 o
   4   7   8          8.59         16.54        21.15 o
   5   7   8        720.23        851.68        80.67 o
   6   7   8          5.19          8.72        25.70 o
   7   7   8        494.62        448.82        62.13 o
   8   7   8         44.94         58.03        28.56 o
   9   7   8        346.63        278.66        51.91 o
 -22   1   9          4.95        -10.50        16.33 o
 -21   1   9        439.99        450.04        43.22 o
 -20   1   9        190.98        201.51        29.30 o
 -19   1   9        759.92        783.79        53.33 o
 -18   1   9        631.90        542.95        44.00 o
 -17   1   9       2233.73       2064.99        83.23 o
 -16   1   9       1302.20       1240.10        62.99 o
 -15   1   9         19.54          1.77        13.11 o
 -14   1   9       2553.12       2486.38        85.27 o
 -13   1   9        270.04        255.94        27.08 o
 -12   1   9       1994.13       1996.92        71.80 o
 -11   1   9        464.71        413.96        32.17 o
 -10   1   9       3438.43       3350.73        89.40 o
  -9   1   9         73.13         84.32        26.36 o
  -8   1   9       3176.50       3066.16       172.69 o
  -7   1   9        149.63        163.92        15.12 o
  -6   1   9       1471.36       1399.27        41.86 o
  -5   1   9        298.26        377.43        21.36 o
  -4   1   9       3506.46       3462.08        96.46 o
  -3   1   9         25.46         24.85         6.26 o
  -2   1   9       2023.54       2003.57        52.17 o
  -1   1   9       1359.01       1343.82        31.08 o
   0   1   9       4689.47       4602.44        68.17 o
   1   1   9       4360.27       4325.03        75.12 o
   2   1   9       2145.17       2120.64        54.06 o
   3   1   9        798.20        693.65        24.90 o
   4   1   9        627.61        610.35        23.03 o
   5   1   9       4521.71       4531.75        67.38 o
   6   1   9         19.98         32.08         6.01 o
   7   1   9       8875.25       8854.77       131.75 o
   8   1   9         17.56         30.08         9.54 o
   9   1   9       6301.36       6291.95        83.63 o
  10   1   9         46.13         43.10         7.11 o
  11   1   9       3471.88       3485.36        62.30 o
  12   1   9          2.46         10.12         7.59 o
  13   1   9       2891.96       2947.20        72.57 o
  14   1   9        678.88        697.83        38.27 o
  15   1   9       1058.44       1139.69        50.07 o
  16   1   9        226.36        203.67        31.99 o
  17   1   9        968.71       1000.78        48.43 o
  18   1   9        711.53        692.22        40.97 o
  19   1   9       1025.92       1095.80        51.30 o
  20   1   9        229.97        240.97        40.50 o
  21   1   9        670.89        633.99        62.96 o
  22   1   9       2120.75       2182.15       116.88 o
 -22   2   9        661.99        683.43        63.38 o
 -21   2   9        485.97        466.41        44.68 o
 -20   2   9       1061.95       1115.86       122.33 o
 -19   2   9        217.74        200.62        28.62 o
 -18   2   9        932.95        988.92        59.81 o
 -17   2   9        970.83       1003.66        58.66 o
 -16   2   9        657.44        743.62        49.60 o
 -15   2   9       2205.49       2232.94       112.52 o
 -14   2   9       2512.20       2559.83        87.91 o
 -13   2   9       3014.90       2919.47        91.83 o
 -12   2   9       1154.90       1142.44        62.19 o
 -11   2   9        869.63        925.13        48.55 o
 -10   2   9        361.04        378.98        30.90 o
  -9   2   9        824.07        819.94        42.84 o
  -8   2   9        143.55        166.02        19.60 o
  -7   2   9       1473.23       1371.83        52.42 o
  -6   2   9        564.04        597.50        33.77 o
  -5   2   9       6953.56       6920.71       119.80 o
  -4   2   9        199.05        168.65        17.20 o
  -3   2   9       2262.43       2388.08        58.03 o
  -2   2   9       1686.75       1657.20        37.51 o
  -1   2   9       3885.10       3794.33        67.45 o
   0   2   9       1553.86       1529.55        38.23 o
   1   2   9       1819.67       1773.85        39.57 o
   2   2   9       3056.97       2953.66        82.79 o
   3   2   9       1726.35       1756.79        59.28 o
   4   2   9       2751.20       2746.63        57.42 o
   5   2   9       1267.02       1238.58        38.43 o
   6   2   9       1141.01       1000.69        46.00 o
   7   2   9       1025.43        993.71        33.71 o
   8   2   9       1475.07       1507.60        49.81 o
   9   2   9        510.33        454.69        27.78 o
  10   2   9       3683.07       3658.26        81.79 o
  11   2   9         39.98         23.69        30.44 o
  12   2   9        453.27        480.73        24.63 o
  13   2   9       2338.54       2330.14        37.70 o
  14   2   9       3931.03       3998.13        90.94 o
  15   2   9        493.97        490.39        31.80 o
  16   2   9       2346.24       2375.32       127.87 o
  17   2   9        300.45        305.18        44.73 o
  18   2   9       1068.49       1014.85        81.24 o
  19   2   9        842.30        716.90        69.87 o
  20   2   9        405.19        485.95        60.83 o
  21   2   9        819.84        740.21        72.22 o
  22   2   9        422.27        504.87        62.13 o
 -21   3   9         43.80         25.20        19.31 o
 -20   3   9        104.99        107.35        22.40 o
 -19   3   9         24.81         -1.77        16.99 o
 -18   3   9        173.98        197.19        28.48 o
 -17   3   9          0.81         12.93        13.12 o
 -16   3   9        134.83         91.44        20.30 o
 -15   3   9         18.79         49.36        16.44 o
 -14   3   9         20.95         26.44        15.76 o
 -13   3   9       1053.77        908.44        52.08 o
 -12   3   9        701.32        705.01        88.47 o
 -11   3   9        513.27        445.20        62.19 o
 -10   3   9        285.22        277.75        27.30 o
  -9   3   9         14.62         45.49        12.69 o
  -8   3   9       1949.96       1861.29        65.16 o
  -7   3   9        693.10        656.44        31.20 o
  -6   3   9       2495.59       2490.00        59.96 o
  -5   3   9         11.51         13.68         7.60 o
  -4   3   9         23.00         33.13         8.91 o
  -3   3   9        913.77        875.05        54.08 o
  -2   3   9         48.14         42.83         9.16 o
  -1   3   9        493.26        512.74        25.87 o
   0   3   9          1.94          3.61         4.65 o
   1   3   9        129.36        131.89         9.93 o
   2   3   9        703.76        760.69        44.31 o
   3   3   9        148.36        238.59        72.29 o
   4   3   9          2.95          2.10         6.57 o
   5   3   9        121.81        144.69        16.25 o
   6   3   9        565.92        591.52        30.52 o
   7   3   9         86.36         82.41        12.61 o
   8   3   9        900.54        798.58        35.06 o
   9   3   9        806.87        803.34        27.14 o
  10   3   9         89.09         87.41        12.08 o
  11   3   9       1672.16       1678.29        48.68 o
  12   3   9        170.68        156.68        15.41 o
  13   3   9          8.75         12.42        19.46 o
  14   3   9         35.70         23.23        20.27 o
  15   3   9        146.29        134.34        34.20 o
  16   3   9         28.05          3.97        16.87 o
  17   3   9        210.06        203.35        41.90 o
  18   3   9          3.26         -4.94        18.49 o
  19   3   9        106.40        107.21        34.39 o
  20   3   9         29.27         14.24        22.08 o
 -20   4   9        213.01        201.65        43.95 o
 -19   4   9        391.29        394.25        40.87 o
 -18   4   9       1120.60       1048.66        64.55 o
 -17   4   9          3.86         12.76        13.34 o
 -16   4   9        421.67        376.83        38.34 o
 -15   4   9        841.91        835.52        54.49 o
 -14   4   9        177.61        205.28        27.73 o
 -13   4   9        699.88        647.44        57.17 o
 -12   4   9        325.45        329.78        32.53 o
 -11   4   9         91.31         77.74        17.44 o
 -10   4   9        326.71        317.29        24.42 o
  -9   4   9       1809.43       1849.32        57.18 o
  -8   4   9         11.30         14.36         9.23 o
  -7   4   9        853.29        828.07        36.69 o
  -6   4   9        187.30        180.72        23.12 o
  -5   4   9       1427.73       1392.67        53.26 o
  -4   4   9        249.48        243.61        21.58 o
  -3   4   9       1793.45       1800.73        46.60 o
  -2   4   9        241.42        246.56        20.30 o
  -1   4   9        660.76        685.28        60.04 o
   0   4   9       1087.67       1052.86        33.74 o
   1   4   9       1231.18       1181.56        33.96 o
   2   4   9       1393.64       1282.51        82.05 o
   3   4   9         15.02         24.62        18.07 o
   4   4   9        774.54        796.78        66.13 o
   5   4   9       1956.15       1980.87        54.38 o
   6   4   9        237.32        275.35        23.49 o
   7   4   9        310.05        304.58        26.24 o
   8   4   9       1262.97       1211.30        34.22 o
   9   4   9          0.23         -2.88        18.22 o
  10   4   9        909.97       1018.56        79.87 o
  11   4   9          6.92         15.78        22.07 o
  12   4   9       1949.74       1898.75       113.61 o
  13   4   9         25.48         33.11        24.93 o
  14   4   9        894.88        800.97        77.36 o
  15   4   9        217.08        237.03        45.04 o
  16   4   9        448.75        425.45        59.74 o
  17   4   9        327.60        370.48        56.64 o
  18   4   9        225.43        195.62        44.00 o
 -18   5   9        391.52        268.61        32.11 o
 -17   5   9       1414.53       1237.26        87.54 o
 -16   5   9        126.36        139.56        20.44 o
 -15   5   9        347.60        371.74        30.68 o
 -14   5   9        736.56        716.84        43.39 o
 -13   5   9        111.46        144.90        21.80 o
 -12   5   9       2824.68       2732.72        76.70 o
 -11   5   9        143.38        181.10        21.04 o
 -10   5   9       3139.00       3092.89        79.17 o
  -9   5   9        533.00        533.03        34.65 o
  -8   5   9       1841.23       1881.46        69.67 o
  -7   5   9         35.95         47.66        13.95 o
  -6   5   9       2828.24       2812.33       109.52 o
  -5   5   9        310.64        331.73        27.31 o
  -4   5   9       6796.73       6700.91       274.09 o
  -3   5   9        170.77        195.74        20.21 o
  -2   5   9        984.67       1079.15        35.28 o
  -1   5   9       1315.15       1322.06        50.99 o
   0   5   9       1729.22       1703.06        55.76 o
   1   5   9       1370.06       1383.79        91.25 o
   2   5   9        978.20        998.74        77.44 o
   3   5   9        554.06        568.54        60.33 o
   4   5   9        108.04         84.24        28.42 o
   5   5   9       1489.88       1472.64        96.85 o
   6   5   9         59.73         28.65        20.79 o
   7   5   9       2835.73       2763.22       136.15 o
   8   5   9        605.16        684.14        68.46 o
   9   5   9       3647.31       3642.20       160.67 o
  10   5   9        365.44        402.58        56.16 o
  11   5   9       1195.76       1298.88        99.02 o
  12   5   9         96.93         66.25        28.44 o
  13   5   9       2834.13       2836.42       149.38 o
  14   5   9        202.98        169.15        40.78 o
  15   5   9       1102.73       1301.70       104.48 o
 -14   6   9         18.62         36.46        13.10 o
 -13   6   9        122.84        106.90        21.09 o
 -12   6   9        150.28        142.53        23.01 o
 -11   6   9        162.39        174.00        38.62 o
 -10   6   9          0.37         -2.15        15.62 o
  -9   6   9        461.73        456.50        37.58 o
  -8   6   9         77.16         93.49        27.34 o
  -7   6   9         67.31         77.19        15.97 o
  -6   6   9        201.18        174.73        22.09 o
  -5   6   9        288.23        276.02        26.48 o
  -4   6   9        100.43        117.05        30.96 o
  -3   6   9         96.48         90.72        28.67 o
  -2   6   9        271.75        358.01        48.59 o
  -1   6   9        258.68        255.86        43.66 o
   0   6   9        342.40        351.39        49.22 o
   1   6   9        101.75        120.53        34.51 o
   2   6   9         31.36         10.21        20.14 o
   3   6   9        115.68        166.80        38.69 o
   4   6   9        280.35        256.51        46.11 o
   5   6   9        456.97        526.41        62.80 o
   6   6   9        168.09        143.37        36.60 o
   7   6   9          6.13         21.80        22.36 o
   8   6   9        115.57        118.61        35.03 o
   9   6   9        107.89         47.47        25.27 o
  10   6   9         25.38         14.90        20.80 o
  11   6   9          4.45         30.99        27.24 o
  -9   7   9        279.38        274.43        45.45 o
  -8   7   9         68.52         97.38        33.58 o
  -7   7   9         91.13         72.44        26.45 o
  -6   7   9        780.73        824.83        77.44 o
  -5   7   9         81.57        114.36        36.06 o
  -4   7   9        515.84        540.61        61.71 o
  -3   7   9          0.67         28.65        27.62 o
  -2   7   9        125.32         73.91        27.72 o
  -1   7   9         65.63         59.02        28.67 o
   0   7   9        384.70        352.92        52.11 o
   1   7   9          1.99          1.32        22.93 o
   2   7   9        150.78         69.05        22.36 o
   3   7   9         41.18         29.50        19.68 o
   4   7   9         69.08         60.37        28.17 o
   5   7   9        160.26        153.06        40.07 o
   6   7   9         68.29         56.57        28.71 o
 -21   0  10        107.98        146.55        37.58 o
 -20   0  10       2577.61       2600.63       143.49 o
 -19   0  10         62.44         27.57        26.91 o
 -18   0  10       1629.08       1788.12       113.72 o
 -17   0  10          0.31         39.96        21.93 o
 -16   0  10       1757.89       1729.62       105.68 o
 -15   0  10        380.84        418.42        53.28 o
 -14   0  10       2371.83       2155.81       114.21 o
 -13   0  10        110.48        120.24        27.98 o
 -12   0  10         59.86         68.34        23.30 o
 -11   0  10       1249.06       1105.77        75.36 o
 -10   0  10        271.94        221.91        35.83 o
  -9   0  10       2598.00       2408.35       106.98 o
  -8   0  10       2587.64       2587.81       108.18 o
  -7   0  10       2473.46       2638.75       105.60 o
  -6   0  10       5350.91       5271.50       108.18 o
  -5   0  10        984.57        925.48        64.60 o
  -4   0  10        146.73        144.16        16.89 o
  -3   0  10       6425.29       6337.88       157.71 o
  -2   0  10        775.57        839.68        51.23 o
  -1   0  10       5285.68       5241.02       134.86 o
   0   0  10         38.75         43.93        14.22 o
   1   0  10       7482.17       7788.22       188.94 o
   2   0  10          1.53         -1.95        10.28 o
   3   0  10       3700.11       3638.50        80.03 o
   4   0  10       1446.65       1511.38        50.11 o
   5   0  10         63.86         71.73        12.09 o
   6   0  10        486.78        531.80        29.34 o
   7   0  10        369.01        354.63        27.98 o
   8   0  10       1481.00       1472.44        49.42 o
   9   0  10        744.47        750.69        35.38 o
  10   0  10       2365.59       2297.62        63.38 o
  11   0  10        684.74        730.74        55.42 o
  12   0  10       2122.08       1981.49        93.56 o
  13   0  10       2154.21       2086.92        97.91 o
  14   0  10       1250.39       1394.66        80.73 o
  15   0  10        926.01        998.98        69.68 o
  16   0  10       1906.54       2020.98       100.58 o
  17   0  10        147.00        115.43        27.70 o
  18   0  10       3200.34       3222.51       131.94 o
  19   0  10         17.90         36.57        23.09 o
  20   0  10       1252.89       1171.51        79.54 o
 -21   1  10        494.74        527.39        52.62 o
 -20   1  10         94.65        113.52        23.93 o
 -19   1  10        297.41        314.02        35.93 o
 -18   1  10         15.03          0.73        15.48 o
 -17   1  10        160.60        217.69        30.22 o
 -16   1  10        218.89        244.42        30.38 o
 -15   1  10       2334.74       2087.51        81.80 o
 -14   1  10        121.70        129.64        22.20 o
 -13   1  10       1609.63       1653.65        68.94 o
 -12   1  10        918.40        905.01        49.76 o
 -11   1  10       2418.87       2325.42        78.45 o
 -10   1  10        130.96        106.97        17.86 o
  -9   1  10        752.73        747.77        41.68 o
  -8   1  10        211.97        185.23        21.60 o
  -7   1  10        212.21        189.36        22.75 o
  -6   1  10        416.00        390.56        22.81 o
  -5   1  10        763.34        756.31        30.75 o
  -4   1  10       2296.14       2282.89        64.33 o
  -3   1  10         33.08         37.84         9.75 o
  -2   1  10       2129.56       2135.28        50.97 o
  -1   1  10        467.35        500.60        18.14 o
   0   1  10        707.81        648.35        26.12 o
   1   1  10          0.20          2.28         4.41 o
   2   1  10       2073.53       2178.95        42.83 o
   3   1  10        431.85        490.85        23.84 o
   4   1  10       1646.07       1689.29        41.85 o
   5   1  10        898.75        864.02        29.17 o
   6   1  10       2699.43       2657.64        45.98 o
   7   1  10          4.52          0.81         4.54 o
   8   1  10       2378.39       2373.51        43.27 o
   9   1  10        106.28        111.12         9.51 o
  10   1  10       1892.94       1907.88        39.25 o
  11   1  10         39.52         32.00         6.32 o
  12   1  10         11.35         19.35         8.10 o
  13   1  10       2889.93       2994.14        82.01 o
  14   1  10         35.63         10.13        10.95 o
  15   1  10        751.16        763.86        42.70 o
  16   1  10        471.36        421.29        32.74 o
  17   1  10        306.25        303.52        28.06 o
  18   1  10         14.90         39.96        24.28 o
  19   1  10        427.66        392.76        51.84 o
  20   1  10         87.86         14.03        18.37 o
  21   1  10        645.29        623.97        63.94 o
 -21   2  10         34.33         66.15        31.86 o
 -20   2  10         35.52         11.06        21.32 o
 -19   2  10          3.22         -2.30        16.96 o
 -18   2  10        317.89        350.12        47.45 o
 -17   2  10         93.29         73.03        20.89 o
 -16   2  10         60.47         45.99        16.74 o
 -15   2  10          0.21         -1.70        12.09 o
 -14   2  10         28.22         17.58        14.94 o
 -13   2  10        103.58        130.62        21.72 o
 -12   2  10        118.41        123.22        21.68 o
 -11   2  10         27.63         25.41        14.17 o
 -10   2  10        422.09        404.16        32.54 o
  -9   2  10        304.65        313.02        28.25 o
  -8   2  10        397.39        481.11        63.80 o
  -7   2  10       1184.17       1135.00        49.51 o
  -6   2  10         46.23         41.09        14.39 o
  -5   2  10       2219.06       2135.43        64.03 o
  -4   2  10        204.14        221.98        17.84 o
  -3   2  10        197.20        204.13        16.13 o
  -2   2  10        176.51        180.89        15.20 o
  -1   2  10       1352.37       1357.66        45.41 o
   0   2  10          0.67          1.33         6.52 o
   1   2  10        546.78        489.19        24.63 o
   2   2  10        103.29        114.52        26.50 o
   3   2  10        372.80        368.37        41.25 o
   4   2  10        327.77        345.54        25.93 o
   5   2  10         30.02         23.73         9.42 o
   6   2  10        773.74        744.94        49.17 o
   7   2  10         82.79         69.76        13.61 o
   8   2  10         66.98         81.08        14.33 o
   9   2  10         86.73         85.22        14.56 o
  10   2  10         13.80         -0.36         8.70 o
  11   2  10        879.39        854.40        40.60 o
  12   2  10         32.70         35.08        11.24 o
  13   2  10        716.44        657.57        40.46 o
  14   2  10          5.58         17.86        19.45 o
  15   2  10        730.48        684.59        66.13 o
  16   2  10        924.86        870.28        76.88 o
  17   2  10         11.68         18.33        21.60 o
  18   2  10        564.08        602.69        65.27 o
  19   2  10          1.41         -4.96        20.38 o
  20   2  10        385.92        330.75        49.66 o
 -20   3  10         50.02        -17.56        22.66 o
 -19   3  10       1276.72       1154.92        68.82 o
 -18   3  10         52.89         50.43        17.80 o
 -17   3  10       1006.39        991.20        61.37 o
 -16   3  10        363.02        373.36        37.93 o
 -15   3  10       1471.80       1457.56        70.48 o
 -14   3  10         76.06         57.55        18.04 o
 -13   3  10       4761.80       4715.75       123.89 o
 -12   3  10         66.45         76.27        16.93 o
 -11   3  10       3762.79       3820.93       127.79 o
 -10   3  10        637.36        634.00        52.30 o
  -9   3  10       2893.57       2929.21        87.10 o
  -8   3  10       2812.83       2720.36        81.50 o
  -7   3  10       1274.65       1191.39        47.50 o
  -6   3  10       3220.86       3153.46        70.13 o
  -5   3  10        701.32        699.75        31.55 o
  -4   3  10        343.68        367.97        24.43 o
  -3   3  10         15.29         19.51        11.63 o
  -2   3  10       3170.38       3237.57        74.52 o
  -1   3  10        520.03        584.35        28.60 o
   0   3  10       3938.37       3997.70        75.80 o
   1   3  10        151.47        157.39        12.85 o
   2   3  10       1719.75       1809.77        97.27 o
   3   3  10        219.87        216.67        35.28 o
   4   3  10       9870.21       9956.25       153.30 o
   5   3  10        792.78        777.16        35.28 o
   6   3  10       4839.62       4899.20       106.60 o
   7   3  10        302.27        298.74        26.64 o
   8   3  10       2545.79       2588.13        67.60 o
   9   3  10        674.10        717.12        34.55 o
  10   3  10        352.04        371.03        29.15 o
  11   3  10       1224.96       1304.90        45.86 o
  12   3  10       1686.22       1700.15       104.60 o
  13   3  10        817.06       1026.00        82.77 o
  14   3  10       1125.68       1147.92        88.04 o
  15   3  10       1108.59       1196.21        91.62 o
  16   3  10         17.70         24.12        27.74 o
  17   3  10       2861.12       3067.76       151.95 o
  18   3  10         21.29         63.37        27.67 o
  19   3  10        914.72        987.96        87.30 o
 -19   4  10         42.54         30.45        20.51 o
 -18   4  10       1377.06       1367.67       104.78 o
 -17   4  10         88.21         53.43        22.70 o
 -16   4  10        287.55        285.61        34.24 o
 -15   4  10        146.06        180.39        27.59 o
 -14   4  10        247.39        213.95        28.11 o
 -13   4  10        100.06        144.22        24.44 o
 -12   4  10        641.07        661.79        37.52 o
 -11   4  10        295.83        295.57        25.50 o
 -10   4  10       1854.10       1870.93        59.88 o
  -9   4  10       1458.49       1416.05        50.96 o
  -8   4  10        139.70        169.37        18.58 o
  -7   4  10       1266.92       1214.43        45.32 o
  -6   4  10        453.96        528.29        73.58 o
  -5   4  10        860.26        872.37        45.85 o
  -4   4  10        166.36        210.33        20.94 o
  -3   4  10       1076.31       1070.44        51.16 o
  -2   4  10         93.36         98.87        40.24 o
  -1   4  10       1006.98       1062.19        37.59 o
   0   4  10        254.07        216.75        15.17 o
   1   4  10       1472.56       1357.55        95.98 o
   2   4  10       1132.83       1121.74        80.21 o
   3   4  10       1670.14       1650.26        98.44 o
   4   4  10        181.70        181.19        19.69 o
   5   4  10       1605.35       1627.19        52.65 o
   6   4  10       1630.33       1530.07        49.02 o
   7   4  10       1743.98       1708.82        73.59 o
   8   4  10       1019.11       1036.04        81.55 o
   9   4  10        572.94        609.43        63.59 o
  10   4  10        239.36        257.07        46.37 o
  11   4  10        359.70        403.82        55.23 o
  12   4  10       2908.71       2887.42       143.42 o
  13   4  10       1058.37       1117.39        91.27 o
  14   4  10        568.70        485.24        60.75 o
  15   4  10         44.24         41.97        28.00 o
  16   4  10        890.04        917.28        86.81 o
  17   4  10         93.01         85.99        31.34 o
 -16   5  10         90.18         45.35        19.05 o
 -15   5  10         15.77          0.88        21.69 o
 -14   5  10         31.87         18.78        12.11 o
 -13   5  10        149.23        146.86        28.02 o
 -12   5  10         15.85         20.08        12.01 o
 -11   5  10         40.54         45.78        18.00 o
 -10   5  10         25.11          5.63         9.47 o
  -9   5  10         64.00         67.62        16.76 o
  -8   5  10        188.86        231.81        26.51 o
  -7   5  10         77.82         81.46        15.96 o
  -6   5  10         40.53         52.56        13.05 o
  -5   5  10         54.09         34.53        11.99 o
  -4   5  10          4.97         -2.63         8.74 o
  -3   5  10        161.47        152.46        17.37 o
  -2   5  10         26.94         37.47        20.34 o
  -1   5  10          3.87         43.74        22.39 o
   0   5  10          1.56        -11.22        16.31 o
   1   5  10        140.68         83.76        26.58 o
   2   5  10          4.62         18.65        22.34 o
   3   5  10         83.43         60.82        26.70 o
   4   5  10         39.35        -10.47        24.07 o
   5   5  10         24.61         16.31        26.80 o
   6   5  10        167.72        127.09        36.01 o
   7   5  10         11.39         27.34        25.43 o
   8   5  10         34.12         19.30        26.31 o
   9   5  10         66.86         20.91        22.49 o
  10   5  10          2.32        -39.72        26.48 o
  11   5  10         80.76         58.35        29.09 o
  12   5  10         98.84         34.61        30.87 o
  13   5  10          2.04          6.03        24.03 o
 -13   6  10         13.71         14.91        20.51 o
 -12   6  10        954.15        948.57       123.03 o
 -11   6  10         76.46         55.17        15.68 o
 -10   6  10       1260.99       1165.35        60.15 o
  -9   6  10        689.91        602.10        65.84 o
  -8   6  10        403.67        399.23        54.28 o
  -7   6  10        498.04        474.70        58.57 o
  -6   6  10        759.57        725.86        71.79 o
  -5   6  10        675.14        620.04        65.82 o
  -4   6  10        846.32        828.86        76.38 o
  -3   6  10        715.13        754.93        71.23 o
  -2   6  10        433.49        354.74        51.26 o
  -1   6  10       1993.46       1944.35       116.85 o
   0   6  10        173.43        194.51        40.11 o
   1   6  10        906.53       1058.12        86.31 o
   2   6  10         26.18         37.83        28.88 o
   3   6  10       2013.77       2063.81       121.99 o
   4   6  10         41.55         53.80        23.70 o
   5   6  10       1419.11       1513.90       106.74 o
   6   6  10        219.62        320.71        52.56 o
   7   6  10        981.47        882.42        83.85 o
   8   6  10        455.47        435.38        60.95 o
   9   6  10        839.96        898.74        86.19 o
  -6   7  10        354.97        357.00        54.20 o
  -5   7  10        309.17        271.01        47.36 o
  -4   7  10        652.76        571.20        65.94 o
  -3   7  10        170.42        209.40        41.98 o
  -2   7  10        847.53        920.29        84.51 o
  -1   7  10        225.96        183.93        41.87 o
   0   7  10       1120.18       1323.72       101.82 o
   1   7  10         73.46         79.68        33.84 o
   2   7  10       1029.15        965.44        88.87 o
 -20   1  11        377.51        398.77        41.56 o
 -19   1  11        354.87        374.81        39.80 o
 -18   1  11        340.16        358.03        37.98 o
 -17   1  11        451.20        429.58        48.17 o
 -16   1  11       1832.02       1762.08        78.78 o
 -15   1  11        242.12        216.95        28.42 o
 -14   1  11       1172.87       1137.39        60.70 o
 -13   1  11         55.29         55.37        50.04 o
 -12   1  11        974.94        972.11        53.19 o
 -11   1  11        670.74        657.61        53.34 o
 -10   1  11        306.55        357.59        33.41 o
  -9   1  11       2153.04       2135.96        73.59 o
  -8   1  11        407.37        449.75        47.32 o
  -7   1  11       2664.00       2545.85        76.49 o
  -6   1  11        397.29        383.98        29.19 o
  -5   1  11       2766.53       2742.50        61.64 o
  -4   1  11       1872.68       1830.44        48.61 o
  -3   1  11       4256.70       4223.12       178.74 o
  -2   1  11        516.18        424.97        23.54 o
  -1   1  11        982.06       1039.17        48.39 o
   0   1  11       1567.79       1467.54        35.65 o
   1   1  11       1156.32       1177.10        37.84 o
   2   1  11       1528.62       1531.01        45.06 o
   3   1  11       2122.19       2109.49        76.78 o
   4   1  11        335.11        315.95        16.80 o
   5   1  11       1462.90       1525.28        36.33 o
   6   1  11        348.86        377.67        17.87 o
   7   1  11        464.45        467.16        25.83 o
   8   1  11       1053.49       1083.82        30.10 o
   9   1  11        123.70        121.08        13.82 o
  10   1  11       2166.21       2206.45        70.41 o
  11   1  11          6.29         13.79        11.75 o
  12   1  11       4126.36       4010.15        98.88 o
  13   1  11        317.70        391.17        31.03 o
  14   1  11        525.55        521.60        35.56 o
  15   1  11        251.47        282.42        27.48 o
  16   1  11       1260.16       1330.66        58.68 o
  17   1  11        653.45        510.95        58.40 o
  18   1  11        350.98        372.89        49.43 o
  19   1  11        861.77        799.30        72.19 o
  20   1  11        572.86        499.80        58.60 o
 -20   2  11         36.18         65.79        27.64 o
 -19   2  11        936.74       1030.79        65.57 o
 -18   2  11        219.30        218.92        30.01 o
 -17   2  11        183.92        196.85        29.13 o
 -16   2  11        495.92        446.47        40.98 o
 -15   2  11        130.48        101.75        21.69 o
 -14   2  11       1322.37       1322.18        66.02 o
 -13   2  11         93.94         70.91        27.26 o
 -12   2  11       3469.42       3360.79       101.34 o
 -11   2  11        187.46        226.18        54.17 o
 -10   2  11       2126.32       2143.34       146.38 o
  -9   2  11         85.51         76.30        15.87 o
  -8   2  11       1091.00       1170.11        52.73 o
  -7   2  11        201.28        248.86        24.58 o
  -6   2  11       2889.50       2908.43        80.46 o
  -5   2  11        918.64        954.45        72.89 o
  -4   2  11       4187.88       4300.16        80.91 o
  -3   2  11        262.89        315.53        21.25 o
  -2   2  11       3365.56       3446.25        80.68 o
  -1   2  11        567.40        602.94        31.86 o
   0   2  11       1290.26       1385.24        72.69 o
   1   2  11        439.68        463.26        50.15 o
   2   2  11        262.37        283.31        42.41 o
   3   2  11       2766.30       2763.90       143.62 o
   4   2  11         14.72         14.90        19.56 o
   5   2  11       5852.32       5941.40       118.61 o
   6   2  11        808.60        830.45        41.81 o
   7   2  11       3539.59       3706.84       176.56 o
   8   2  11        124.02        120.87        17.36 o
   9   2  11       3306.94       3479.57        87.44 o
  10   2  11         29.96          8.91         9.22 o
  11   2  11       3562.83       3653.21        91.05 o
  12   2  11        271.33        286.16        28.85 o
  13   2  11       1068.54       1113.31        49.65 o
  14   2  11        186.79        143.77        36.07 o
  15   2  11       1593.86       1714.01       106.91 o
  16   2  11        140.10         86.08        30.39 o
  17   2  11       1081.72        920.83        81.22 o
  18   2  11        201.84        248.29        45.85 o
  19   2  11        506.79        557.56        66.17 o
 -19   3  11        527.25        534.72        67.32 o
 -18   3  11        497.08        513.95        46.89 o
 -17   3  11        978.52        863.14        59.38 o
 -16   3  11        126.02        109.29        22.41 o
 -15   3  11        154.26         95.25        29.68 o
 -14   3  11        183.48        174.29        25.76 o
 -13   3  11        727.97        633.29        50.12 o
 -12   3  11         14.37         24.84        12.71 o
 -11   3  11        520.71        583.80        42.49 o
 -10   3  11        457.38        470.27        36.80 o
  -9   3  11         40.23          4.04        14.64 o
  -8   3  11          5.66          5.17        10.25 o
  -7   3  11        497.32        512.38        29.72 o
  -6   3  11         30.58         31.28        10.87 o
  -5   3  11        121.36        126.55        20.13 o
  -4   3  11        294.83        316.65        25.35 o
  -3   3  11        417.34        397.53        27.47 o
  -2   3  11          4.88          2.69         6.76 o
  -1   3  11        105.13        104.83        13.26 o
   0   3  11        339.02        380.93        22.29 o
   1   3  11        287.61        289.24        41.90 o
   2   3  11         73.15         77.21        25.36 o
   3   3  11        928.61        893.14        43.75 o
   4   3  11        906.28        943.47        44.60 o
   5   3  11        373.66        349.26        27.46 o
   6   3  11          3.45          4.10        14.82 o
   7   3  11          0.63          5.04         7.48 o
   8   3  11         11.85         17.99         9.31 o
   9   3  11         18.04          9.71         8.53 o
  10   3  11        199.06        220.79        39.88 o
  11   3  11        230.46        243.67        43.57 o
  12   3  11        287.90        323.53        48.79 o
  13   3  11        303.00        310.95        49.07 o
  14   3  11         40.20         -0.18        22.22 o
  15   3  11         12.50        -21.78        26.46 o
  16   3  11         39.80         83.79        29.62 o
  17   3  11          6.38         21.74        23.76 o
  18   3  11        149.33        127.12        32.51 o
 -17   4  11        741.51        885.55        83.44 o
 -16   4  11        107.60        123.33        25.30 o
 -15   4  11        264.23        285.70        71.59 o
 -14   4  11       1484.66       1466.66        72.53 o
 -13   4  11          6.36         18.31        11.74 o
 -12   4  11         34.07         17.86        10.86 o
 -11   4  11        392.51        356.07        40.05 o
 -10   4  11        432.37        435.68        29.92 o
  -9   4  11         43.28         32.60         9.86 o
  -8   4  11       1610.27       1631.26        75.53 o
  -7   4  11        277.64        299.62        23.86 o
  -6   4  11       1556.10       1535.10        75.16 o
  -5   4  11        275.61        264.41        24.95 o
  -4   4  11        378.07        357.74        26.92 o
  -3   4  11        234.25        226.56        28.33 o
  -2   4  11       1123.65       1180.22        43.89 o
  -1   4  11        171.53        169.09        15.60 o
   0   4  11       1071.19       1027.31        79.73 o
   1   4  11        921.49        976.18        78.53 o
   2   4  11        476.40        507.00        58.24 o
   3   4  11       1108.85       1160.79        86.75 o
   4   4  11        117.94        112.18        58.64 o
   5   4  11        328.58        409.71        28.72 o
   6   4  11       1079.87       1061.71        83.95 o
   7   4  11       1990.40       1756.83       108.39 o
   8   4  11          1.25         22.13        20.60 o
   9   4  11        819.95       1010.87        84.27 o
  10   4  11        351.97        351.06        53.68 o
  11   4  11       1757.36       1864.55       118.40 o
  12   4  11        136.80        146.01        39.78 o
  13   4  11        131.19         97.12        31.44 o
  14   4  11         29.37         74.34        29.39 o
  15   4  11        128.47        132.70        38.79 o
 -14   5  11        400.85        425.18        39.79 o
 -13   5  11       1321.47       1350.30        68.33 o
 -12   5  11         81.95         55.42        14.26 o
 -11   5  11        864.83        862.68        43.97 o
 -10   5  11         90.88        106.85        23.16 o
  -9   5  11       1809.66       1843.90        72.85 o
  -8   5  11         15.37         -3.67        11.33 o
  -7   5  11       1461.37       1548.82        63.15 o
  -6   5  11        214.62        172.82        37.35 o
  -5   5  11       1539.99       1638.30       106.52 o
  -4   5  11        214.54        211.03        41.53 o
  -3   5  11       2533.03       2612.62       133.79 o
  -2   5  11        376.26        378.84        53.59 o
  -1   5  11       1516.73       1425.10        97.47 o
   0   5  11        877.38        898.84        78.93 o
   1   5  11       1092.72       1146.08        89.54 o
   2   5  11       1374.79       1412.93        99.70 o
   3   5  11       1945.87       2056.22       120.75 o
   4   5  11        374.34        356.50        53.63 o
   5   5  11        646.56        656.00        70.22 o
   6   5  11       1368.63       1418.18       102.06 o
   7   5  11        731.89        616.22        67.90 o
   8   5  11       2661.51       2795.34       146.56 o
   9   5  11         19.38         16.02        21.95 o
  10   5  11       1209.28       1239.46        99.68 o
  11   5  11          0.12         38.30        27.91 o
 -10   6  11        588.74        518.15        64.61 o
  -9   6  11         63.53        121.05        37.46 o
  -8   6  11        472.63        380.05        54.03 o
  -7   6  11        267.65        242.38        44.38 o
  -6   6  11         63.84         92.52        31.02 o
  -5   6  11         52.07         36.95        23.42 o
  -4   6  11        110.38        103.25        34.16 o
  -3   6  11        149.24        113.61        34.93 o
  -2   6  11        168.39        179.78        38.77 o
  -1   6  11        350.33        320.46        51.61 o
   0   6  11          3.51          3.22        23.42 o
   1   6  11          3.72         22.51        23.69 o
   2   6  11         28.03         29.62        21.94 o
   3   6  11        199.42        228.96        47.49 o
   4   6  11         27.48          3.96        27.62 o
   5   6  11        243.77        221.60        44.00 o
   6   6  11        100.48         99.70        35.56 o
 -19   0  12        682.41        550.06        68.67 o
 -18   0  12        107.20        107.85        33.50 o
 -17   0  12       1076.48       1201.82        97.13 o
 -16   0  12        170.24         89.08        30.14 o
 -15   0  12       3367.69       3141.69       150.08 o
 -14   0  12        178.95        191.35        38.99 o
 -13   0  12       4763.38       4565.70       175.62 o
 -12   0  12        328.13        242.41        39.85 o
 -11   0  12        648.50        785.99        68.05 o
 -10   0  12       1686.75       1578.39        94.07 o
  -9   0  12       1157.86       1250.71        81.11 o
  -8   0  12       1097.12       1133.05        75.68 o
  -7   0  12       1543.91       1603.79        88.15 o
  -6   0  12       1123.87       1117.65        71.18 o
  -5   0  12        282.66        301.86        37.48 o
  -4   0  12       1470.57       1481.97        79.30 o
  -3   0  12       1467.19       1527.48        77.94 o
  -2   0  12       1000.97       1060.60        62.88 o
  -1   0  12        122.70        113.00        13.99 o
   0   0  12       1914.78       1861.97        71.38 o
   1   0  12         20.59         28.63        10.90 o
   2   0  12       8311.41       8226.05       141.68 o
   3   0  12        320.72        353.36        27.24 o
   4   0  12       6280.79       5908.54       176.05 o
   5   0  12        624.62        548.57        51.65 o
   6   0  12       1482.23       1605.21        87.74 o
   7   0  12         75.22         69.28        20.74 o
   8   0  12       3959.05       3700.07       136.62 o
   9   0  12       1035.08       1169.52        75.74 o
  10   0  12       3122.35       3206.94       128.49 o
  11   0  12       2173.39       2161.29       104.01 o
  12   0  12       1523.88       1612.97        90.32 o
  13   0  12       1935.30       1950.16       101.66 o
  14   0  12        725.03        602.17        56.00 o
  15   0  12       1389.31       1447.52        89.69 o
  16   0  12         50.30         31.00        19.27 o
  17   0  12        760.69        761.18        67.07 o
 -19   1  12         65.28         93.60        30.76 o
 -18   1  12        314.23        279.93        34.19 o
 -17   1  12        137.07        113.45        24.78 o
 -16   1  12        248.93        243.50        33.05 o
 -15   1  12         75.37         70.42        67.29 o
 -14   1  12        261.54        326.36        34.03 o
 -13   1  12        487.66        509.44        41.38 o
 -12   1  12       1213.42       1188.88        69.92 o
 -11   1  12        203.45        203.04        26.15 o
 -10   1  12        733.61        832.01        48.48 o
  -9   1  12         10.13         25.69        14.35 o
  -8   1  12         79.77        104.05        18.50 o
  -7   1  12         12.25         22.97        11.71 o
  -6   1  12         22.94         29.07        11.32 o
  -5   1  12       3052.81       2967.73        81.52 o
  -4   1  12       3354.88       3316.82        69.12 o
  -3   1  12        799.04        802.95        29.22 o
  -2   1  12          4.98          4.41         5.90 o
  -1   1  12        912.98        847.06        55.19 o
   0   1  12        158.88        145.53        17.61 o
   1   1  12        957.74        919.81        47.35 o
   2   1  12        168.02        144.43        14.66 o
   3   1  12        366.75        365.58        21.99 o
   4   1  12        255.29        238.18        24.64 o
   5   1  12        101.47        115.65        18.57 o
   6   1  12        164.14        189.73        22.50 o
   7   1  12        631.45        619.27        38.59 o
   8   1  12        132.71        136.24        20.48 o
   9   1  12       1306.46       1228.45        90.75 o
  10   1  12          6.35         18.45        16.42 o
  11   1  12        423.71        373.64        30.48 o
  12   1  12        897.89        914.75        52.50 o
  13   1  12        128.07        134.46        37.06 o
  14   1  12       1455.96       1538.25        63.80 o
  15   1  12        114.63        125.93        32.22 o
  16   1  12         92.22         63.90        25.94 o
  17   1  12         44.98         36.18        19.36 o
  18   1  12        595.34        584.65        63.61 o
 -19   2  12         62.69         83.02        30.10 o
 -18   2  12        241.50        170.73        41.43 o
 -17   2  12         11.34         35.08        14.95 o
 -16   2  12         25.32         17.41        15.84 o
 -15   2  12        362.14        343.21        36.61 o
 -14   2  12        127.34        140.21        38.48 o
 -13   2  12        597.34        549.62        42.83 o
 -12   2  12         25.16          7.46        12.18 o
 -11   2  12        314.70        353.63        33.64 o
 -10   2  12         18.30         18.60        13.16 o
  -9   2  12        278.78        290.76        45.32 o
  -8   2  12         25.66         19.76        10.91 o
  -7   2  12         94.10         96.73        16.89 o
  -6   2  12        933.49       1026.36        48.89 o
  -5   2  12        328.99        304.30        22.52 o
  -4   2  12        120.53        111.87        14.70 o
  -3   2  12         72.23         70.05        12.09 o
  -2   2  12         10.40         14.22         7.82 o
  -1   2  12        616.02        590.10        32.92 o
   0   2  12        110.04        140.01        16.68 o
   1   2  12        245.30        274.23        40.09 o
   2   2  12        419.08        504.47        39.43 o
   3   2  12        243.93        207.40        37.77 o
   4   2  12        218.09        205.23        22.90 o
   5   2  12          7.20          7.88        10.04 o
   6   2  12        663.76        698.30        40.72 o
   7   2  12         43.48         24.13        12.00 o
   8   2  12        764.49        851.70        44.38 o
   9   2  12        185.83        189.47        37.24 o
  10   2  12        366.44        364.96        30.00 o
  11   2  12          9.99         16.62        22.00 o
  12   2  12         64.39         65.85        15.16 o
  13   2  12          3.91         33.30        22.03 o
  14   2  12        249.16        274.86        43.67 o
  15   2  12       1091.31       1198.11        92.26 o
  16   2  12        106.57         71.67        26.47 o
  17   2  12        109.72        117.49        32.63 o
 -17   3  12        219.09        221.84        43.42 o
 -16   3  12        273.46        245.19        57.02 o
 -15   3  12          4.20          6.94        15.36 o
 -14   3  12        672.17        666.45        49.27 o
 -13   3  12         19.08         39.50        17.17 o
 -12   3  12       2043.23       2112.52        82.56 o
 -11   3  12        655.33        690.07        46.58 o
 -10   3  12       1667.21       1690.71        70.38 o
  -9   3  12        498.12        563.41        49.13 o
  -8   3  12       1485.95       1548.16        53.80 o
  -7   3  12       1940.35       1856.31        57.92 o
  -6   3  12        832.42        979.07        40.82 o
  -5   3  12       1201.76       1294.41        46.05 o
  -4   3  12        696.87        692.82        38.49 o
  -3   3  12       1050.56       1018.91        53.03 o
  -2   3  12        426.98        361.43        25.96 o
  -1   3  12       2877.44       3079.18       117.21 o
   0   3  12        618.42        576.48        28.44 o
   1   3  12       1646.46       1758.88       104.56 o
   2   3  12        124.93        146.58        34.27 o
   3   3  12       1606.27       1693.28        63.54 o
   4   3  12        393.52        383.16        30.48 o
   5   3  12       2043.28       1947.02        67.12 o
   6   3  12        382.17        432.92        31.64 o
   7   3  12        693.10        831.50        42.97 o
   8   3  12        338.68        314.08        26.59 o
   9   3  12        794.80        874.12        77.04 o
  10   3  12       1074.27       1012.92        83.37 o
  11   3  12       2195.06       2172.96       124.93 o
  12   3  12        237.88        370.07        54.66 o
  13   3  12        698.25        781.19        78.43 o
  14   3  12       1313.96       1354.76       100.82 o
  15   3  12        763.43        733.68        77.66 o
  16   3  12       2306.88       2237.17       134.60 o
 -15   4  12        384.01        439.52        42.26 o
 -14   4  12        336.14        295.34        33.22 o
 -13   4  12        755.52        759.72        42.67 o
 -12   4  12         58.13         47.74        13.00 o
 -11   4  12       1843.05       1781.59        62.73 o
 -10   4  12        617.25        627.56        36.92 o
  -9   4  12        221.01        299.10        31.06 o
  -8   4  12       1247.39       1204.43        52.61 o
  -7   4  12        252.12        288.02        27.91 o
  -6   4  12       1034.04       1055.34        50.32 o
  -5   4  12        453.27        405.66        32.32 o
  -4   4  12       1041.89       1176.03        89.70 o
  -3   4  12        119.43        173.37        38.55 o
  -2   4  12       1421.39       1425.04        98.03 o
  -1   4  12         16.54        -25.68        19.35 o
   0   4  12       1600.65       1792.93       109.61 o
   1   4  12        396.08        334.20        50.24 o
   2   4  12       3456.27       3430.35       153.62 o
   3   4  12        256.18        280.21        26.41 o
   4   4  12       2857.44       2821.56       236.80 o
   5   4  12        426.52        453.51        56.88 o
   6   4  12       1177.82       1133.09        89.27 o
   7   4  12       1833.30       1716.13       110.82 o
   8   4  12        130.72        152.68        38.15 o
   9   4  12        222.55        329.26        52.38 o
  10   4  12        382.40        428.12        58.00 o
  11   4  12        419.29        663.75        72.92 o
  12   4  12        537.81        686.57        76.48 o
  13   4  12        349.84        418.23        59.49 o
 -12   5  12         95.58         90.03        37.38 o
 -11   5  12        112.86        137.83        39.79 o
 -10   5  12         25.66         40.48        27.63 o
  -9   5  12         26.85         23.90        17.45 o
  -8   5  12         90.92        105.06        34.36 o
  -7   5  12          0.09        -36.36        27.01 o
  -6   5  12        168.46        180.64        43.25 o
  -5   5  12          6.25          8.78        20.52 o
  -4   5  12        180.30        233.88        44.90 o
  -3   5  12         41.26         59.38        26.51 o
  -2   5  12         23.18         -1.82        17.59 o
  -1   5  12         15.10        -13.30        24.71 o
   0   5  12        309.25        290.41        49.08 o
   1   5  12        105.51         98.89        32.45 o
   2   5  12         25.93        -18.96        23.50 o
   3   5  12          0.75         35.72        24.98 o
   4   5  12        108.83         39.51        24.72 o
   5   5  12         21.68        -12.29        20.45 o
   6   5  12         16.02         37.31        23.91 o
   7   5  12         38.92         29.28        22.30 o
   8   5  12         32.40         39.04        24.23 o
  -6   6  12        372.11        382.61        57.36 o
  -5   6  12        228.30        266.93        47.79 o
  -4   6  12        680.43        653.78        73.45 o
  -3   6  12        708.81        752.30        77.60 o
  -2   6  12       1405.61       1344.37       103.67 o
  -1   6  12         12.53         24.87        29.03 o
   0   6  12       2367.02       2464.69       140.65 o
 -18   1  13        102.76         83.54        34.13 o
 -17   1  13        521.67        459.94        44.44 o
 -16   1  13        666.54        627.12        49.48 o
 -15   1  13        336.89        370.55        39.20 o
 -14   1  13        813.26        831.13        54.37 o
 -13   1  13       1578.86       1631.21        89.28 o
 -12   1  13       1157.47       1174.07        61.96 o
 -11   1  13        225.07        226.58        34.81 o
 -10   1  13        909.70       1002.67        54.72 o
  -9   1  13          5.13          3.92        20.08 o
  -8   1  13       1396.57       1487.55        63.30 o
  -7   1  13        191.99        183.19        27.64 o
  -6   1  13       3479.41       3412.50        93.53 o
  -5   1  13        291.92        273.15        26.52 o
  -4   1  13       1789.25       1858.80        64.60 o
  -3   1  13        821.88        882.44        37.47 o
  -2   1  13        653.73        718.95        40.14 o
  -1   1  13         15.28         18.03        11.15 o
   0   1  13        944.84       1024.33        53.01 o
   1   1  13        579.77        602.62        56.02 o
   2   1  13        901.06        842.02        48.07 o
   3   1  13       1970.43       2005.33        79.47 o
   4   1  13       1903.39       1917.09       101.96 o
   5   1  13       1977.84       2010.82       105.08 o
   6   1  13         40.92         55.98        15.80 o
   7   1  13       1471.47       1469.84        61.81 o
   8   1  13         50.34         26.95        12.87 o
   9   1  13        989.53       1067.07        55.56 o
  10   1  13         46.33         40.32        15.47 o
  11   1  13       1862.36       1923.73        72.04 o
  12   1  13        192.23        161.32        23.08 o
  13   1  13        510.31        544.95        39.79 o
  14   1  13         34.92         72.97        31.50 o
  15   1  13        167.72        141.01        35.41 o
  16   1  13         38.57         14.82        20.40 o
 -17   2  13        667.64        605.63        69.27 o
 -16   2  13        525.52        500.83        45.32 o
 -15   2  13        895.79        886.81        57.95 o
 -14   2  13        408.49        387.90        38.71 o
 -13   2  13        997.25       1028.84        59.39 o
 -12   2  13        428.20        462.91        39.97 o
 -11   2  13       2565.91       2601.19        90.86 o
 -10   2  13        156.24        128.56        21.51 o
  -9   2  13       1550.95       1609.93        68.38 o
  -8   2  13         50.38         60.35        16.30 o
  -7   2  13       1786.35       1891.05        70.25 o
  -6   2  13        460.36        448.10        29.12 o
  -5   2  13       4083.95       4017.82       129.29 o
  -4   2  13        160.47        152.95        16.90 o
  -3   2  13       1087.30       1060.11       112.04 o
  -2   2  13       1911.46       1934.93       101.55 o
  -1   2  13       2167.46       2074.24        64.35 o
   0   2  13        880.76        844.77        72.25 o
   1   2  13       2630.43       2619.33        84.79 o
   2   2  13        454.52        446.66        35.53 o
   3   2  13       1607.44       1662.87        66.52 o
   4   2  13        482.28        577.39        39.17 o
   5   2  13        567.81        543.91        70.61 o
   6   2  13       4015.59       4162.43       106.47 o
   7   2  13        280.77        301.04        29.22 o
   8   2  13       1928.40       2024.46        72.53 o
   9   2  13        430.38        429.73        62.65 o
  10   2  13       2303.16       2458.02        79.72 o
  11   2  13         15.68         24.19        21.51 o
  12   2  13       1249.89       1310.40        95.41 o
  13   2  13        233.90        272.22        46.67 o
  14   2  13       1447.99       1463.84       102.00 o
  15   2  13        207.46        198.74        41.58 o
 -15   3  13        206.19        267.41        44.31 o
 -14   3  13          2.11         13.37        14.00 o
 -13   3  13          0.07         27.22        15.78 o
 -12   3  13         22.73         57.39        16.97 o
 -11   3  13        143.71        133.95        23.23 o
 -10   3  13          3.81         12.27        13.74 o
  -9   3  13        110.24        111.12        17.63 o
  -8   3  13        216.01        210.75        21.44 o
  -7   3  13        114.42        113.51        16.42 o
  -6   3  13        295.31        273.28        23.06 o
  -5   3  13         31.35         42.45        12.68 o
  -4   3  13         27.67         24.74         9.69 o
  -3   3  13          8.73         14.80         9.97 o
  -2   3  13        122.18        100.77        32.29 o
  -1   3  13        144.66         81.78        27.59 o
   0   3  13        119.82        141.43        36.89 o
   1   3  13        182.04        146.04        35.33 o
   2   3  13         45.71         41.10        13.50 o
   3   3  13          3.64         -8.07        11.86 o
   4   3  13        104.76         63.70        14.77 o
   5   3  13          2.51         10.40        12.79 o
   6   3  13         68.29         42.11        23.91 o
   7   3  13         47.78         72.15        28.78 o
   8   3  13          1.89        -31.93        24.99 o
   9   3  13        128.81        154.01        37.21 o
  10   3  13         65.18         94.54        29.13 o
  11   3  13        285.20        205.56        41.92 o
  12   3  13         20.24         30.87        25.51 o
  13   3  13        419.24        439.75        60.90 o
  14   3  13          1.38        -21.73        29.55 o
 -13   4  13         35.14         29.53        19.83 o
 -12   4  13          4.91         35.98        17.43 o
 -11   4  13        379.92        404.58        31.28 o
 -10   4  13        323.82        250.93        25.10 o
  -9   4  13       1307.10       1265.92        69.52 o
  -8   4  13         22.46         43.34        23.08 o
  -7   4  13       1937.82       1921.99       119.05 o
  -6   4  13          0.52         -3.89        18.30 o
  -5   4  13        393.10        448.08        59.82 o
  -4   4  13        225.90        242.87        44.10 o
  -3   4  13        654.99        700.42        71.20 o
  -2   4  13        147.84        162.80        36.79 o
  -1   4  13        468.91        486.74        61.15 o
   0   4  13         26.63          6.68        21.98 o
   1   4  13        807.24        837.07        78.22 o
   2   4  13        232.45        208.44        25.29 o
   3   4  13        112.62        115.38        33.40 o
   4   4  13         25.14        -16.63        26.86 o
   5   4  13        656.97        622.36        68.36 o
   6   4  13        597.78        736.75        74.60 o
   7   4  13        100.52         55.39        26.00 o
   8   4  13       1496.03       1569.94       110.94 o
   9   4  13         26.37         55.80        33.76 o
  10   4  13        546.31        564.24        69.16 o
  -7   5  13        166.28        162.74        42.39 o
  -6   5  13        866.91        667.21        72.38 o
  -5   5  13          2.88          9.31        23.44 o
  -4   5  13        683.67        753.38        76.64 o
  -3   5  13        216.57        242.64        46.88 o
  -2   5  13       1203.92       1187.84        96.73 o
  -1   5  13        241.85        236.31        44.90 o
   0   5  13        351.21        466.31        64.46 o
   1   5  13        688.97        741.57        75.51 o
   2   5  13         63.37         72.97        32.05 o
   3   5  13        763.82        815.69        80.90 o
 -16   0  14       1048.15       1038.59        91.95 o
 -15   0  14          8.88         15.45        24.92 o
 -14   0  14       3320.25       3372.70       160.41 o
 -13   0  14         40.41         64.46        31.75 o
 -12   0  14       1277.41       1377.98        96.60 o
 -11   0  14        201.05        177.38        35.46 o
 -10   0  14        952.39       1048.32        81.05 o
  -9   0  14        826.12        810.12        69.32 o
  -8   0  14       1268.45       1301.08        87.47 o
  -7   0  14       1441.24       1405.01        87.51 o
  -6   0  14       3669.14       3368.25       135.72 o
  -5   0  14         42.25         44.29        21.84 o
  -4   0  14       2013.31       1902.56        96.13 o
  -3   0  14       5578.86       5554.73       167.95 o
  -2   0  14       1104.89        973.60        60.53 o
  -1   0  14       3638.79       3795.75       153.57 o
   0   0  14        195.26        193.87        35.85 o
   1   0  14       1901.55       1873.96       105.32 o
   2   0  14          0.31         19.82        16.27 o
   3   0  14       4001.10       4116.42       157.43 o
   4   0  14        143.69        169.71        36.96 o
   5   0  14       2993.96       3085.23       135.25 o
   6   0  14          5.95         -3.89        17.13 o
   7   0  14       2053.24       2209.04       113.99 o
   8   0  14         46.52         54.10        21.70 o
   9   0  14       1471.90       1491.32        93.26 o
  10   0  14       1460.29       1545.34        95.09 o
  11   0  14       2452.86       2506.87       121.94 o
  12   0  14       1388.71       1522.75        96.06 o
  13   0  14       2839.93       2863.94       133.73 o
  14   0  14       2164.11       1846.31       107.21 o
 -15   1  14        327.56        264.72        54.86 o
 -14   1  14         31.49         61.30        18.80 o
 -13   1  14        391.24        409.06        38.99 o
 -12   1  14        559.90        523.30        43.37 o
 -11   1  14        222.79        270.15        31.39 o
 -10   1  14        160.74        140.57        38.63 o
  -9   1  14        358.43        379.63        34.73 o
  -8   1  14         30.43         15.88        12.11 o
  -7   1  14          7.02         11.25        11.12 o
  -6   1  14         71.16         86.75        21.39 o
  -5   1  14        888.58        921.77        50.52 o
  -4   1  14        428.64        435.41        28.05 o
  -3   1  14         39.96         69.30        22.51 o
  -2   1  14       1246.50       1255.46        56.51 o
  -1   1  14         57.20         37.60        20.20 o
   0   1  14       1060.00       1035.48        55.64 o
   1   1  14         48.54         56.97        16.22 o
   2   1  14        709.92        661.49        44.35 o
   3   1  14          5.34         -4.99        11.67 o
   4   1  14        108.80        157.83        23.86 o
   5   1  14        963.98        854.30        49.58 o
   6   1  14        758.63        738.45        46.46 o
   7   1  14         50.13         58.11        14.43 o
   8   1  14       1131.33       1179.93        63.96 o
   9   1  14         93.70        115.20        40.92 o
  10   1  14        333.53        345.03        32.82 o
  11   1  14        234.18        153.39        22.84 o
  12   1  14        380.60        417.99        54.61 o
  13   1  14        703.91        718.03        71.57 o
  14   1  14         63.41         76.13        32.47 o
 -14   2  14         80.64         87.32        27.85 o
 -13   2  14         74.48         59.93        17.11 o
 -12   2  14        866.21        937.57        57.54 o
 -11   2  14         20.05         41.11        14.80 o
 -10   2  14        263.39        269.97        65.27 o
  -9   2  14         12.51         32.22        13.93 o
  -8   2  14        676.28        679.04        37.85 o
  -7   2  14         59.89         57.92        15.38 o
  -6   2  14         23.42          6.92        10.12 o
  -5   2  14        180.09        174.13        19.51 o
  -4   2  14        315.78        332.60        29.52 o
  -3   2  14        137.60        108.46        35.00 o
  -2   2  14        918.09        894.37        65.81 o
  -1   2  14        331.95        327.03        47.62 o
   0   2  14         51.76         46.96        16.32 o
   1   2  14        502.05        461.66        57.50 o
   2   2  14          7.58          4.64        23.37 o
   3   2  14        470.91        544.24        40.17 o
   4   2  14         99.24        127.10        22.02 o
   5   2  14        896.97        944.44        52.17 o
   6   2  14        179.32        170.52        30.04 o
   7   2  14        391.62        338.37        31.45 o
   8   2  14        100.79        113.51        20.20 o
   9   2  14        458.30        462.08        59.30 o
  10   2  14         69.30         58.87        26.40 o
  11   2  14        130.53        150.72        35.17 o
  12   2  14          2.80         30.21        28.52 o
  13   2  14        248.81        249.37        46.46 o
 -13   3  14        799.53        842.60        74.78 o
 -12   3  14        257.04        275.17        41.86 o
 -11   3  14        244.84        264.92        26.31 o
 -10   3  14        866.45        933.25        63.52 o
  -9   3  14       1018.04       1030.79        47.40 o
  -8   3  14        554.21        609.16        36.07 o
  -7   3  14        881.15        850.68        58.64 o
  -6   3  14         49.98         58.31        28.49 o
  -5   3  14         22.10         67.06        26.48 o
  -4   3  14       1460.17       1488.39       104.70 o
  -3   3  14        508.33        531.27        65.95 o
  -2   3  14        852.87        927.30        82.64 o
  -1   3  14        359.24        386.64        54.38 o
   0   3  14       2468.70       2498.73       133.96 o
   1   3  14          5.33          4.88        14.30 o
   2   3  14       3019.61       3107.27        96.40 o
   3   3  14         19.41         32.02        17.17 o
   4   3  14       2452.81       2485.24        84.38 o
   5   3  14        337.55        289.15        45.63 o
   6   3  14        848.01        973.91        85.51 o
   7   3  14        216.30        217.07        44.72 o
   8   3  14        559.16        577.56        67.22 o
   9   3  14       1176.90       1314.53       100.93 o
  10   3  14        881.99        908.27        84.18 o
  11   3  14        493.22        447.08        60.51 o
  -6   4  14        188.97        146.69        36.16 o
  -5   4  14        766.69        808.72        81.32 o
  -4   4  14         19.21         51.55        25.11 o
  -3   4  14        983.01       1092.23        91.79 o
  -2   4  14        395.24        484.40        64.90 o
  -1   4  14        137.66        185.41        42.76 o
   0   4  14         39.69          6.66        18.03 o
   1   4  14        846.40        924.24        85.02 o
   2   4  14          1.45        -25.55        21.37 o
   3   4  14        307.30        274.11        49.78 o
   4   4  14         20.16         15.98        23.96 o
   5   4  14        681.16        691.83        74.84 o
 -13   1  15        922.91        814.77        55.27 o
 -12   1  15        178.57        150.67        27.68 o
 -11   1  15       1848.21       2004.59       105.57 o
 -10   1  15         17.23         32.84        14.57 o
  -9   1  15        880.36        857.82        52.64 o
  -8   1  15         90.26         59.74        17.86 o
  -7   1  15        953.42        852.41        77.22 o
  -6   1  15          1.32        -20.87        13.91 o
  -5   1  15       2260.38       2238.36        80.98 o
  -4   1  15        738.22        690.75        73.18 o
  -3   1  15        639.82        643.23        42.11 o
  -2   1  15        186.50        195.34        27.70 o
  -1   1  15       1018.26       1026.26        58.48 o
   0   1  15        315.44        282.02        49.15 o
   1   1  15        637.65        604.51        44.78 o
   2   1  15        372.74        395.66        36.71 o
   3   1  15        535.52        573.48        43.32 o
   4   1  15       2205.17       2345.68        86.47 o
   5   1  15        606.21        521.01        40.85 o
   6   1  15       1480.60       1638.53        71.56 o
   7   1  15         25.84         26.28        29.67 o
   8   1  15       1052.43       1200.97        60.97 o
   9   1  15         71.16         72.09        20.23 o
  10   1  15       1195.37       1168.46       122.21 o
  11   1  15          0.15        -44.53        29.75 o
 -11   2  15        274.93        228.36        43.89 o
 -10   2  15       1950.67       1840.89        78.18 o
  -9   2  15        106.44        153.04        24.82 o
  -8   2  15        909.72        831.13        50.73 o
  -7   2  15        155.85        137.22        18.45 o
  -6   2  15       1048.44       1111.81        70.60 o
  -5   2  15        184.12        205.32        42.11 o
  -4   2  15       2025.20       2139.32       127.09 o
  -3   2  15          8.64         28.10        26.63 o
  -2   2  15        868.35        853.97        78.93 o
  -1   2  15        495.31        523.07        42.54 o
   0   2  15       1213.88       1267.16        64.39 o
   1   2  15        406.53        423.36        37.95 o
   2   2  15        905.80        923.55        54.18 o
   3   2  15        246.62        304.41        32.77 o
   4   2  15        781.30        787.95        85.60 o
   5   2  15       1293.58       1303.65        63.23 o
   6   2  15        147.40        158.75        24.60 o
   7   2  15       1049.66       1030.85        87.80 o
   8   2  15          6.92         32.87        26.95 o
   9   2  15        757.71        923.89        84.02 o
  -8   3  15         16.94          8.58        22.32 o
  -5   3  15         74.00        121.06        37.65 o
  -4   3  15         54.75         46.09        24.12 o
  -3   3  15        133.10        159.92        37.45 o
  -2   3  15         69.65        102.97        35.18 o
  -1   3  15        103.08        110.29        35.42 o
   0   3  15        119.74        117.59        21.81 o
   1   3  15         18.45         10.92        22.68 o
   2   3  15         71.90         62.91        17.38 o
   3   3  15         84.00         69.30        26.57 o
   4   3  15        201.53        125.55        37.08 o
   5   3  15        238.37        219.64        45.41 o
  -9   0  16        415.30        413.02        53.50 o
  -8   0  16        889.69        900.11        75.99 o
  -7   0  16        743.10        929.16        75.88 o
  -6   0  16        217.08        237.52        38.13 o
  -5   0  16       1318.93       1437.52       100.53 o
  -4   0  16        867.84       1049.34        89.01 o
  -3   0  16        996.22       1028.99        87.43 o
  -2   0  16       5872.66       5678.77       207.51 o
  -1   0  16         22.22          8.44        21.67 o
   0   0  16        504.96        432.84        57.48 o
   1   0  16         60.24         69.23        27.77 o
   2   0  16        752.36        706.81        70.34 o
   3   0  16        199.11        172.97        37.95 o
   4   0  16       1461.11       1335.37        95.67 o
   5   0  16         85.74         95.68        31.49 o
   6   0  16        868.50        826.07        75.29 o
   7   0  16        268.50        256.47        43.52 o
  -8   1  16        171.75        179.14        24.96 o
  -7   1  16        151.07        166.17        23.91 o
  -6   1  16        165.26        190.11        51.96 o
  -5   1  16        304.79        315.83        52.92 o
  -4   1  16        421.12        388.69        56.94 o
  -3   1  16       1336.73       1402.02        71.51 o
  -2   1  16         16.33          3.34        30.80 o
  -1   1  16        992.34        958.70        61.92 o
   0   1  16         39.16         43.07        26.54 o
   1   1  16        318.26        339.62        48.68 o
   2   1  16         17.50          6.57        44.45 o
   3   1  16        534.69        560.87        44.71 o
   4   1  16         31.90         46.85        17.40 o
   5   1  16        342.05        372.40        42.06 o
   6   1  16          1.63        -11.95        16.40 o
  -2   2  16        538.82        548.03        61.29 o
  -1   2  16         27.70         14.45        20.23 o
   0   2  16        731.02        768.84        52.55 o
   1   2  16         34.29         62.65        17.71 o
   2   2  16        114.63         84.11        47.26 o
   3   2  16          0.12         14.81        22.48 o
   4   2  16         33.70         64.16        25.21 o
                                                
